# Supplementary material for: Reorganization of 3D genome architecture across wild boar and Bama pig adipose tissues
Source: J Anim Sci Biotechnol. 2022 Mar 12;13:32. doi: 10.1186/s40104-022-00679-2 (PMC8917667; doi:10.1186/s40104-022-00679-2)
Supplement: Supplementary file 1 — Additional file 1: Table S1. Nutrient levels in the experimental diets. [file 40104_2022_679_MOESM1_ESM.xlsx]

## Sheet: Sheet1
Table S1 Nutrient levels of the experimental diet
Item	Content
Digestible energy, MJ/kg	12.9
Crude protein, %	15.37
Lysine, %	0.67
Methionine + cystine, %	0.51
Threonine, %	0.55
Tryptophan, %	0.18
Leucine, %	0.4
Calcium, %	0.84
Phosphorus, %	0.53
