# Supplementary material for: Reorganization of 3D genome architecture across wild boar and Bama pig adipose tissues
Source: J Anim Sci Biotechnol. 2022 Mar 12;13:32. doi: 10.1186/s40104-022-00679-2 (PMC8917667; doi:10.1186/s40104-022-00679-2)
Supplement: Supplementary file 2 — Additional file 2: Table S2. Sample and data information for Hi-C. [file 40104_2022_679_MOESM2_ESM.xlsx]

## Sheet: samples.juicer.stat
Table S2. Sample and data information for Hi-C
Breeds	Tissue	Replicates	Data source	GEO accession number	Library	Sequenced Read Pairs	Normal Paired	Chimeric Paired	Chimeric Ambiguous	Unmapped	Alignable (Normal+Chimeric Paired)	Unique Reads	PCR Duplicates	Intra-fragment Reads	Low Mapping Quality (<30)	HiC Contacts	Inter chromosomal	Intra chromosomal	Intra Short Range (<20 kb)	Intra Long Range (>20 kb)
Wild boar	greater omentum (GOM)	Replicate1	This paper	GSM5557764	WB-GOM-1	523526307	168113414	266828244	80203904	8380745	434941658	361464840	66731938	1313519	72474494	287676827	83536342	204140485	71947273	132193092
Wild boar		Replicate2	This paper	GSM5557765	WB-GOM-2	543068639	176732343	272468863	81828630	12038803	449201206	378849363	63483648	1759651	76833600	300256112	91931396	208324716	74988551	133335984
Wild boar	upper layer of backfat (ULB)	Replicate1	This paper	GSM5557766	WB-ULB-1	544521430	182468028	276706110	75444960	9902332	459174138	372736786	79335196	1589361	71685949	299461476	83793267	215668209	74119454	141548631
Wild boar		Replicate2	This paper	GSM5557767	WB-ULB-2	526309184	184605989	262200363	70398970	9103862	446806352	368601383	71337817	1322500	72664671	294614212	88698024	205916188	72368039	133547955
Bama pig	greater omentum (GOM)	Replicate1	This paper	GSM5557771	BM-GOM-1	590935702	202405585	292826803	89255308	6448006	495232388	430780718	62258842	1478053	90318631	338984034	132733520	206250514	66341163	139909113
Bama pig		Replicate2	This paper	GSM5557772	BM-GOM-2	600686315	199443117	306038229	87381980	7822989	505481346	440086311	63765832	1743429	96518667	341824215	127804666	214019549	73748003	140271365
Bama pig	upper layer of backfat (ULB)	Replicate1	Jin et al. NAT COMMUN (2021)	GSM4942849	BM-ULB-1	722765614	238458560	356219758	120362089	7725207	594678318	504444190	87587674	8052767	101409856	394981567	120690729	274290838	118203357	156086831
Bama pig		Replicate2	This paper	GSM5557773	BM-ULB-2	554286378	187596612	271582885	88562454	6544427	459179497	376731053	80955768	1416886	78855449	296458718	90655607	205803111	66813755	138989200
