# Supplementary material for: Reorganization of 3D genome architecture across wild boar and Bama pig adipose tissues
Source: J Anim Sci Biotechnol. 2022 Mar 12;13:32. doi: 10.1186/s40104-022-00679-2 (PMC8917667; doi:10.1186/s40104-022-00679-2)
Supplement: Supplementary file 4 — Additional file 4: Table S3. A/B compartments in each adipose depot. [file 40104_2022_679_MOESM4_ESM.xlsx]

## Sheet: Summary of Compartment interval
Table S3. A/B compartments in each adipose depot
Samples	A compartment interval number	median size	B compartment interval number	median size
BM-ULB-1	327	2000000	338	2500000
BM-ULB-2	310	2500000	320	2500000
BM-GOM-1	339	2000000	342	2250000
BM-GOM-2	320	2250000	334	2000000
WB-ULB-1	324	2500000	327	2500000
WB-ULB-2	333	2000000	335	2500000
WB-GOM-1	340	2000000	327	2500000
WB-GOM-2	321	2000000	330	2500000

## Sheet: Intervals in BM-ULB-1
Table S3. A/B compartments in each adipose depot
chromosome	start	end	length	compartment state
1	0	3000000	3000000	A
1	3000000	4500000	1500000	B
1	5000000	6500000	1500000	B
1	6500000	10500000	4000000	A
1	10500000	11500000	1000000	B
1	11500000	12500000	1000000	A
1	12500000	13500000	1000000	B
1	13500000	18000000	4500000	A
1	18000000	20500000	2500000	B
1	20500000	23000000	2500000	A
1	23000000	24000000	1000000	B
1	24000000	30000000	6000000	A
1	30000000	31000000	1000000	B
1	31000000	34000000	3000000	A
1	34000000	37000000	3000000	B
1	37000000	38000000	1000000	A
1	38000000	42500000	4500000	B
1	42500000	43500000	1000000	A
1	45500000	50500000	5000000	B
1	50500000	51500000	1000000	A
1	51500000	55500000	4000000	B
1	55500000	56500000	1000000	A
1	57000000	58500000	1500000	A
1	58500000	66000000	7500000	B
1	66500000	71500000	5000000	B
1	71500000	72500000	1000000	A
1	73000000	78500000	5500000	A
1	79000000	80000000	1000000	A
1	80000000	84000000	4000000	B
1	84500000	90000000	5500000	B
1	90000000	91000000	1000000	A
1	91000000	92000000	1000000	B
1	92500000	95500000	3000000	B
1	96000000	97500000	1500000	B
1	97500000	99500000	2000000	A
1	99500000	100500000	1000000	B
1	101000000	104500000	3500000	B
1	104500000	115500000	11000000	A
1	115500000	119000000	3500000	B
1	119000000	120000000	1000000	A
1	120000000	121000000	1000000	B
1	121000000	123500000	2500000	A
1	123500000	126000000	2500000	B
1	126000000	133500000	7500000	A
1	133500000	137000000	3500000	B
1	137000000	140000000	3000000	A
1	140000000	141500000	1500000	B
1	142000000	143500000	1500000	B
1	144000000	145500000	1500000	B
1	145500000	146500000	1000000	A
1	146500000	147500000	1000000	B
1	147500000	148500000	1000000	A
1	148500000	149500000	1000000	B
1	150000000	158000000	8000000	B
1	158000000	159500000	1500000	A
1	159500000	161500000	2000000	B
1	161500000	170000000	8500000	A
1	170000000	175000000	5000000	B
1	175500000	179500000	4000000	B
1	179500000	186000000	6500000	A
1	186000000	187000000	1000000	B
1	188500000	189500000	1000000	B
1	189500000	191000000	1500000	A
1	191000000	194000000	3000000	B
1	194000000	195000000	1000000	A
1	195000000	201500000	6500000	B
1	201500000	202500000	1000000	A
1	202500000	203500000	1000000	B
1	204000000	206000000	2000000	B
1	208000000	209500000	1500000	A
1	209500000	215500000	6000000	B
1	215500000	217500000	2000000	A
1	217500000	219500000	2000000	B
1	220000000	221000000	1000000	B
1	221500000	223500000	2000000	B
1	224000000	230000000	6000000	B
1	230000000	231000000	1000000	A
1	231000000	235500000	4500000	B
1	235500000	240000000	4500000	A
1	242000000	246000000	4000000	B
1	246000000	247000000	1000000	A
1	247500000	256000000	8500000	A
1	256000000	260500000	4500000	B
1	260500000	262500000	2000000	A
1	262500000	263500000	1000000	B
1	263500000	274500000	11000000	A
2	0	11000000	11000000	A
2	12000000	13000000	1000000	B
2	13500000	14500000	1000000	B
2	14500000	18500000	4000000	A
2	18500000	24500000	6000000	B
2	24500000	28000000	3500000	A
2	28000000	40500000	12500000	B
2	40500000	42500000	2000000	A
2	42500000	46000000	3500000	B
2	46000000	48000000	2000000	A
2	48500000	50000000	1500000	A
2	50000000	58000000	8000000	B
2	58000000	61500000	3500000	A
2	62500000	64500000	2000000	B
2	64500000	66500000	2000000	A
2	66500000	68500000	2000000	B
2	68500000	83000000	14500000	A
2	83000000	85500000	2500000	B
2	86000000	87000000	1000000	B
2	87000000	88000000	1000000	A
2	88000000	89000000	1000000	B
2	89500000	98000000	8500000	B
2	98500000	103000000	4500000	B
2	103500000	108000000	4500000	B
2	108500000	116500000	8000000	B
2	116500000	117500000	1000000	A
2	117500000	119500000	2000000	B
2	119500000	120500000	1000000	A
2	120500000	128000000	7500000	B
2	128500000	129500000	1000000	B
2	130000000	133500000	3500000	B
2	134500000	135500000	1000000	A
2	136000000	138500000	2500000	A
2	138500000	140000000	1500000	B
2	140000000	142500000	2500000	A
2	143000000	145500000	2500000	A
2	145500000	150000000	4500000	B
2	150000000	152000000	2000000	A
3	0	2500000	2500000	A
3	3000000	12500000	9500000	A
3	12500000	16000000	3500000	B
3	16000000	20000000	4000000	A
3	20000000	22500000	2500000	B
3	23000000	26000000	3000000	B
3	26000000	27500000	1500000	A
3	28000000	29500000	1500000	A
3	29500000	30500000	1000000	B
3	30500000	32500000	2000000	A
3	32500000	33500000	1000000	B
3	34000000	37000000	3000000	B
3	37000000	43000000	6000000	A
3	43500000	48000000	4500000	A
3	48000000	49000000	1000000	B
3	49500000	52000000	2500000	B
3	52000000	53500000	1500000	A
3	53500000	54500000	1000000	B
3	54500000	60000000	5500000	A
3	60000000	68500000	8500000	B
3	68500000	74000000	5500000	A
3	74000000	76500000	2500000	B
3	76500000	78500000	2000000	A
3	79000000	80500000	1500000	A
3	80500000	85500000	5000000	B
3	85500000	87500000	2000000	A
3	87500000	92500000	5000000	B
3	92500000	95000000	2500000	A
3	95000000	96000000	1000000	B
3	96000000	98500000	2500000	A
3	98500000	100500000	2000000	B
3	100500000	103500000	3000000	A
3	103500000	106000000	2500000	B
3	106000000	107500000	1500000	A
3	107500000	110000000	2500000	B
3	110000000	115000000	5000000	A
3	115000000	117500000	2500000	B
3	117500000	118500000	1000000	A
3	118500000	125000000	6500000	B
3	125000000	128000000	3000000	A
3	128000000	132000000	4000000	B
4	0	3500000	3500000	A
4	3500000	6500000	3000000	B
4	6500000	8500000	2000000	A
4	8500000	10000000	1500000	B
4	10000000	13500000	3500000	A
4	14000000	19500000	5500000	A
4	20000000	21000000	1000000	A
4	21500000	23500000	2000000	A
4	23500000	30500000	7000000	B
4	31000000	32500000	1500000	B
4	33000000	34000000	1000000	B
4	34000000	40500000	6500000	A
4	40500000	41500000	1000000	B
4	41500000	43000000	1500000	A
4	43500000	45000000	1500000	A
4	45000000	55000000	10000000	B
4	55000000	56500000	1500000	A
4	56500000	64500000	8000000	B
4	64500000	65500000	1000000	A
4	65500000	67500000	2000000	B
4	68000000	72000000	4000000	B
4	72000000	73000000	1000000	A
4	73000000	74000000	1000000	B
4	74500000	75500000	1000000	B
4	76000000	79000000	3000000	B
4	79000000	82000000	3000000	A
4	82500000	84000000	1500000	A
4	84000000	87500000	3500000	B
4	87500000	89500000	2000000	A
4	90000000	91000000	1000000	A
4	91000000	92500000	1500000	B
4	92500000	96500000	4000000	A
4	97000000	101500000	4500000	A
4	101500000	103000000	1500000	B
4	103000000	105000000	2000000	A
4	105500000	112000000	6500000	A
4	112000000	117000000	5000000	B
4	117000000	118000000	1000000	A
4	118000000	122500000	4500000	B
4	122500000	124500000	2000000	A
4	125500000	126500000	1000000	B
4	126500000	127500000	1000000	A
4	127500000	130500000	3000000	B
5	0	20000000	20000000	A
5	20000000	21000000	1000000	B
5	21000000	23500000	2500000	A
5	23500000	27000000	3500000	B
5	27500000	28500000	1000000	B
5	29000000	32500000	3500000	B
5	32500000	34500000	2000000	A
5	34500000	46000000	11500000	B
5	46000000	49000000	3000000	A
5	49000000	59000000	10000000	B
5	59000000	61000000	2000000	A
5	61000000	62000000	1000000	B
5	62000000	63000000	1000000	A
5	63500000	70000000	6500000	A
5	70000000	76500000	6500000	B
5	76500000	78500000	2000000	A
5	78500000	79500000	1000000	B
5	79500000	80500000	1000000	A
5	80500000	87000000	6500000	B
5	87000000	94500000	7500000	A
5	94500000	104000000	9500000	B
5	104000000	105000000	1000000	A
6	0	5000000	5000000	A
6	5000000	6500000	1500000	B
6	6500000	7500000	1000000	A
6	7500000	8500000	1000000	B
6	8500000	10000000	1500000	A
6	10000000	12000000	2000000	B
6	12000000	14000000	2000000	A
6	14000000	17000000	3000000	B
6	17000000	18000000	1000000	A
6	18500000	20500000	2000000	A
6	20500000	27000000	6500000	B
6	27000000	29500000	2500000	A
6	29500000	31000000	1500000	B
6	31000000	32000000	1000000	A
6	32000000	34000000	2000000	B
6	34000000	35000000	1000000	A
6	35000000	36000000	1000000	B
6	36500000	42500000	6000000	B
6	42500000	56000000	13500000	A
6	56000000	58000000	2000000	B
6	58000000	60000000	2000000	A
6	60000000	62500000	2500000	B
6	62500000	65500000	3000000	A
6	65500000	67000000	1500000	B
6	67000000	73500000	6500000	A
6	74000000	90000000	16000000	A
6	90000000	91000000	1000000	B
6	91000000	93000000	2000000	A
6	94500000	100000000	5500000	A
6	100000000	103500000	3500000	B
6	104000000	106000000	2000000	B
6	106000000	107000000	1000000	A
6	107000000	108000000	1000000	B
6	108000000	109500000	1500000	A
6	109500000	119000000	9500000	B
6	119500000	147000000	27500000	B
6	147500000	151000000	3500000	B
6	151500000	153000000	1500000	B
6	153500000	157000000	3500000	B
6	157000000	161000000	4000000	A
6	161000000	164500000	3500000	B
6	164500000	168000000	3500000	A
6	168500000	171000000	2500000	A
7	0	5500000	5500000	A
7	5500000	7500000	2000000	B
7	7500000	14000000	6500000	A
7	14000000	15500000	1500000	B
7	16500000	17500000	1000000	A
7	17500000	19500000	2000000	B
7	19500000	21000000	1500000	A
7	21000000	22500000	1500000	B
7	22500000	24500000	2000000	A
7	25500000	28500000	3000000	B
7	28500000	35500000	7000000	A
7	36000000	42500000	6500000	A
7	42500000	46500000	4000000	B
7	46500000	48500000	2000000	A
7	49000000	50000000	1000000	A
7	50000000	51500000	1500000	B
7	51500000	60000000	8500000	A
7	61000000	64500000	3500000	B
7	64500000	65500000	1000000	A
7	65500000	68000000	2500000	B
7	68500000	74500000	6000000	B
7	74500000	76500000	2000000	A
7	76500000	77500000	1000000	B
7	77500000	78500000	1000000	A
7	78500000	86000000	7500000	B
7	86500000	87500000	1000000	B
7	87500000	89500000	2000000	A
7	89500000	91000000	1500000	B
7	91000000	93500000	2500000	A
7	93500000	94500000	1000000	B
7	94500000	101000000	6500000	A
7	101000000	111000000	10000000	B
7	111000000	114500000	3500000	A
7	114500000	116000000	1500000	B
7	116000000	117000000	1000000	A
7	118000000	120500000	2500000	B
7	120500000	122000000	1500000	A
8	0	4500000	4500000	A
8	4500000	5500000	1000000	B
8	5500000	6500000	1000000	A
8	6500000	10000000	3500000	B
8	10000000	13000000	3000000	A
8	13000000	14500000	1500000	B
8	15000000	18500000	3500000	B
8	18500000	20500000	2000000	A
8	20500000	29000000	8500000	B
8	29000000	33000000	4000000	A
8	33000000	38000000	5000000	B
8	38000000	41000000	3000000	A
8	41000000	43500000	2500000	B
8	44000000	47500000	3500000	B
8	47500000	48500000	1000000	A
8	48500000	54500000	6000000	B
8	54500000	56500000	2000000	A
8	56500000	65000000	8500000	B
8	66000000	68500000	2500000	A
8	69000000	74000000	5000000	A
8	74500000	79000000	4500000	A
8	79000000	80000000	1000000	B
8	80000000	83500000	3500000	A
8	84000000	88500000	4500000	A
8	88500000	96000000	7500000	B
8	96000000	97500000	1500000	A
8	97500000	99000000	1500000	B
8	99000000	103500000	4500000	A
8	104000000	105500000	1500000	A
8	105500000	108500000	3000000	B
8	108500000	110500000	2000000	A
8	110500000	112000000	1500000	B
8	112000000	114500000	2500000	A
8	115000000	117000000	2000000	A
8	117000000	118000000	1000000	B
8	118000000	122000000	4000000	A
8	122000000	125000000	3000000	B
8	125500000	128500000	3000000	B
8	129500000	137000000	7500000	A
9	0	1000000	1000000	A
9	1000000	3000000	2000000	B
9	3500000	6000000	2500000	B
9	6000000	11500000	5500000	A
9	12000000	13500000	1500000	A
9	13500000	17000000	3500000	B
9	17500000	19500000	2000000	B
9	19500000	21000000	1500000	A
9	22000000	26000000	4000000	B
9	26000000	28500000	2500000	A
9	28500000	32500000	4000000	B
9	32500000	33500000	1000000	A
9	33500000	36000000	2500000	B
9	36000000	37000000	1000000	A
9	37000000	38000000	1000000	B
9	38000000	40000000	2000000	A
9	40000000	41000000	1000000	B
9	41000000	50500000	9500000	A
9	50500000	52000000	1500000	B
9	52000000	54000000	2000000	A
9	54000000	55000000	1000000	B
9	55000000	57500000	2500000	A
9	57500000	60500000	3000000	B
9	61000000	63500000	2500000	B
9	63500000	68000000	4500000	A
9	68000000	70500000	2500000	B
9	70500000	74500000	4000000	A
9	75500000	77500000	2000000	B
9	77500000	78500000	1000000	A
9	78500000	85000000	6500000	B
9	85000000	88000000	3000000	A
9	88000000	91000000	3000000	B
9	91000000	92500000	1500000	A
9	93500000	99500000	6000000	B
9	99500000	100500000	1000000	A
9	100500000	102000000	1500000	B
9	102000000	103500000	1500000	A
9	103500000	104500000	1000000	B
9	104500000	108000000	3500000	A
9	108000000	109000000	1000000	B
9	109500000	114000000	4500000	B
9	114000000	118500000	4500000	A
9	118500000	119500000	1000000	B
9	119500000	128000000	8500000	A
9	128000000	129000000	1000000	B
9	130000000	132000000	2000000	A
9	132000000	133000000	1000000	B
9	133500000	134500000	1000000	B
9	134500000	135500000	1000000	A
9	135500000	136500000	1000000	B
9	137000000	139000000	2000000	B
9	139000000	140000000	1000000	A
10	0	25000000	25000000	B
10	25000000	67500000	42500000	A
10	68000000	69500000	1500000	A
11	0	3000000	3000000	A
11	3000000	4000000	1000000	B
11	4000000	6000000	2000000	A
11	6500000	10500000	4000000	A
11	10500000	12500000	2000000	B
11	13000000	14000000	1000000	B
11	14000000	20000000	6000000	A
11	20500000	26500000	6000000	A
11	26500000	32000000	5500000	B
11	32000000	33500000	1500000	A
11	33500000	43500000	10000000	B
11	44000000	45000000	1000000	B
11	46000000	47000000	1000000	A
11	47500000	50000000	2500000	A
11	50000000	51000000	1000000	B
11	51000000	52500000	1500000	A
11	52500000	64000000	11500000	B
11	65500000	66500000	1000000	B
11	66500000	69500000	3000000	A
11	69500000	73500000	4000000	B
11	73500000	74500000	1000000	A
11	74500000	76000000	1500000	B
11	76000000	79500000	3500000	A
12	0	6500000	6500000	A
12	6500000	13500000	7000000	B
12	13500000	15500000	2000000	A
12	15500000	16500000	1000000	B
12	16500000	17500000	1000000	A
12	18000000	21000000	3000000	A
12	21500000	27500000	6000000	A
12	27500000	35500000	8000000	B
12	35500000	36500000	1000000	A
12	36500000	37500000	1000000	B
12	38000000	39500000	1500000	B
12	40000000	42500000	2500000	B
12	42500000	49000000	6500000	A
12	49500000	50500000	1000000	A
12	50500000	51500000	1000000	B
12	51500000	54000000	2500000	A
12	54000000	58500000	4500000	B
12	58500000	61500000	3000000	A
13	0	1500000	1500000	B
13	2500000	4500000	2000000	A
13	4500000	10000000	5500000	B
13	10000000	11500000	1500000	A
13	11500000	12500000	1000000	B
13	13000000	15500000	2500000	B
13	15500000	19500000	4000000	A
13	19500000	21500000	2000000	B
13	21500000	36000000	14500000	A
13	36000000	38500000	2500000	B
13	38500000	40500000	2000000	A
13	40500000	43000000	2500000	B
13	43500000	45500000	2000000	B
13	45500000	48500000	3000000	A
13	48500000	50500000	2000000	B
13	50500000	51500000	1000000	A
13	52000000	54500000	2500000	A
13	54500000	61000000	6500000	B
13	61500000	65000000	3500000	B
13	65000000	74000000	9000000	A
13	74500000	75500000	1000000	A
13	75500000	77000000	1500000	B
13	77000000	78000000	1000000	A
13	78000000	79000000	1000000	B
13	79500000	81500000	2000000	B
13	81500000	84500000	3000000	A
13	84500000	89000000	4500000	B
13	89000000	91000000	2000000	A
13	91000000	92000000	1000000	B
13	92000000	93000000	1000000	A
13	93000000	96000000	3000000	B
13	96000000	97000000	1000000	A
13	97000000	99500000	2500000	B
13	99500000	101000000	1500000	A
13	101000000	108000000	7000000	B
13	108000000	109000000	1000000	A
13	109000000	110000000	1000000	B
13	110000000	111500000	1500000	A
13	111500000	115000000	3500000	B
13	115000000	116500000	1500000	A
13	117500000	120500000	3000000	B
13	120500000	127000000	6500000	A
13	127000000	130500000	3500000	B
13	130500000	138000000	7500000	A
13	138000000	139500000	1500000	B
13	139500000	141000000	1500000	A
13	141000000	145000000	4000000	B
13	145000000	148000000	3000000	A
13	148000000	151500000	3500000	B
13	152000000	153000000	1000000	B
13	153000000	154000000	1000000	A
13	154000000	157000000	3000000	B
13	157000000	159500000	2500000	A
13	160500000	162000000	1500000	B
13	162500000	173500000	11000000	B
13	174000000	179500000	5500000	B
13	179500000	181500000	2000000	A
13	182500000	189000000	6500000	B
13	189000000	191000000	2000000	A
13	191500000	192500000	1000000	A
13	192500000	195000000	2500000	B
13	195000000	203000000	8000000	A
13	203000000	204500000	1500000	B
13	204500000	208500000	4000000	A
14	0	1000000	1000000	B
14	2000000	3000000	1000000	A
14	3000000	4000000	1000000	B
14	4500000	6000000	1500000	B
14	6000000	8500000	2500000	A
14	8500000	9500000	1000000	B
14	9500000	13500000	4000000	A
14	13500000	20500000	7000000	B
14	21000000	22500000	1500000	B
14	22500000	24500000	2000000	A
14	24500000	28000000	3500000	B
14	28000000	33000000	5000000	A
14	33000000	34000000	1000000	B
14	34000000	35000000	1000000	A
14	35500000	36500000	1000000	A
14	36500000	38000000	1500000	B
14	38000000	42500000	4500000	A
14	43000000	51500000	8500000	A
14	51500000	54500000	3000000	B
14	54500000	57000000	2500000	A
14	57000000	58000000	1000000	B
14	58000000	60500000	2500000	A
14	61000000	62000000	1000000	A
14	62000000	65500000	3500000	B
14	65500000	67000000	1500000	A
14	67000000	71000000	4000000	B
14	71000000	78500000	7500000	A
14	78500000	80000000	1500000	B
14	80000000	82500000	2500000	A
14	82500000	87500000	5000000	B
14	87500000	88500000	1000000	A
14	89000000	90000000	1000000	A
14	91000000	99000000	8000000	B
14	99000000	101500000	2500000	A
14	101500000	102500000	1000000	B
14	102500000	104500000	2000000	A
14	104500000	107000000	2500000	B
14	107000000	110000000	3000000	A
14	110500000	115500000	5000000	A
14	115500000	120500000	5000000	B
14	120500000	121500000	1000000	A
14	121500000	122500000	1000000	B
14	122500000	125500000	3000000	A
14	125500000	128500000	3000000	B
14	128500000	130000000	1500000	A
14	130000000	131500000	1500000	B
14	131500000	132500000	1000000	A
14	133000000	135500000	2500000	A
14	137000000	139000000	2000000	A
14	139000000	140500000	1500000	B
14	140500000	141500000	1000000	A
15	0	1000000	1000000	A
15	1500000	2500000	1000000	A
15	2500000	3500000	1000000	B
15	3500000	5000000	1500000	A
15	5000000	6000000	1000000	B
15	6000000	9000000	3000000	A
15	9000000	13000000	4000000	B
15	13500000	15500000	2000000	B
15	15500000	19000000	3500000	A
15	19500000	20500000	1000000	A
15	20500000	23500000	3000000	B
15	24500000	26000000	1500000	A
15	26000000	29500000	3500000	B
15	29500000	33500000	4000000	A
15	33500000	37500000	4000000	B
15	39000000	44500000	5500000	B
15	44500000	49500000	5000000	A
15	49500000	54000000	4500000	B
15	54000000	56500000	2500000	A
15	56500000	58500000	2000000	B
15	58500000	60500000	2000000	A
15	60500000	63500000	3000000	B
15	64000000	65500000	1500000	B
15	65500000	68000000	2500000	A
15	69000000	75000000	6000000	B
15	75000000	76500000	1500000	A
15	77000000	83500000	6500000	A
15	83500000	84500000	1000000	B
15	85000000	87000000	2000000	B
15	88500000	91500000	3000000	B
15	91500000	92500000	1000000	A
15	93000000	96500000	3500000	A
15	96500000	100000000	3500000	B
15	100000000	102000000	2000000	A
15	102000000	103500000	1500000	B
15	103500000	109500000	6000000	A
15	110000000	111500000	1500000	A
15	111500000	112500000	1000000	B
15	113000000	117500000	4500000	B
15	117500000	122000000	4500000	A
15	122000000	124500000	2500000	B
15	125500000	126500000	1000000	A
15	126500000	128000000	1500000	B
15	128000000	129000000	1000000	A
15	129000000	130000000	1000000	B
15	130000000	140500000	10500000	A
16	500000	3500000	3000000	B
16	3500000	6500000	3000000	A
16	6500000	17500000	11000000	B
16	17500000	28500000	11000000	A
16	28500000	32000000	3500000	B
16	32000000	37000000	5000000	A
16	37000000	38000000	1000000	B
16	38000000	40500000	2500000	A
16	41500000	44000000	2500000	B
16	44000000	49500000	5500000	A
16	50000000	53000000	3000000	A
16	53000000	54500000	1500000	B
16	54500000	55500000	1000000	A
16	55500000	60000000	4500000	B
16	60500000	63000000	2500000	B
16	63000000	66500000	3500000	A
16	66500000	68000000	1500000	B
16	68000000	69000000	1000000	A
16	69000000	71000000	2000000	B
16	71000000	72500000	1500000	A
16	72500000	75000000	2500000	B
16	76500000	79000000	2500000	B
16	79000000	80000000	1000000	A
17	0	11000000	11000000	B
17	11000000	13000000	2000000	A
17	13000000	14000000	1000000	B
17	14500000	19500000	5000000	B
17	20000000	26000000	6000000	B
17	26500000	27500000	1000000	B
17	27500000	29000000	1500000	A
17	29000000	30000000	1000000	B
17	30000000	44500000	14500000	A
17	44500000	46500000	2000000	B
17	46500000	53000000	6500000	A
17	53000000	54500000	1500000	B
17	55000000	57500000	2500000	B
17	57500000	59500000	2000000	A
17	59500000	61000000	1500000	B
17	61000000	63500000	2500000	A
18	0	1500000	1500000	B
18	3000000	4500000	1500000	B
18	4500000	7000000	2500000	A
18	7000000	9000000	2000000	B
18	9000000	11000000	2000000	A
18	11000000	13500000	2500000	B
18	13500000	21000000	7500000	A
18	21000000	29000000	8000000	B
18	29000000	30000000	1000000	A
18	30000000	36500000	6500000	B
18	37500000	39500000	2000000	A
18	39500000	40500000	1000000	B
18	41000000	42000000	1000000	B
18	42000000	46500000	4500000	A
18	47500000	48500000	1000000	B
18	48500000	49500000	1000000	A
18	50000000	51500000	1500000	A
18	52000000	53000000	1000000	A
18	53000000	54000000	1000000	B
18	54000000	56000000	2000000	A

## Sheet: Intervals in BM-ULB-2
Table S3. A/B compartments in each adipose depot
chromosome	start	end	length	compartment state
1	0	3000000	3000000	A
1	3000000	4500000	1500000	B
1	5000000	6500000	1500000	B
1	6500000	10500000	4000000	A
1	10500000	11500000	1000000	B
1	11500000	12500000	1000000	A
1	12500000	13500000	1000000	B
1	13500000	18000000	4500000	A
1	18000000	20500000	2500000	B
1	20500000	23000000	2500000	A
1	23000000	24000000	1000000	B
1	24000000	30000000	6000000	A
1	30000000	31000000	1000000	B
1	31000000	34000000	3000000	A
1	35000000	37000000	2000000	B
1	37000000	38000000	1000000	A
1	38000000	40500000	2500000	B
1	41000000	42500000	1500000	B
1	42500000	43500000	1000000	A
1	45500000	50500000	5000000	B
1	50500000	51500000	1000000	A
1	51500000	55500000	4000000	B
1	55500000	56500000	1000000	A
1	57000000	58500000	1500000	A
1	58500000	66000000	7500000	B
1	66500000	71500000	5000000	B
1	71500000	72500000	1000000	A
1	73000000	78500000	5500000	A
1	79000000	80000000	1000000	A
1	80000000	84000000	4000000	B
1	84500000	90000000	5500000	B
1	90000000	91000000	1000000	A
1	91000000	92000000	1000000	B
1	92500000	95500000	3000000	B
1	96000000	97500000	1500000	B
1	97500000	99500000	2000000	A
1	99500000	100500000	1000000	B
1	101000000	104500000	3500000	B
1	104500000	112000000	7500000	A
1	112500000	115500000	3000000	A
1	115500000	119000000	3500000	B
1	119000000	120000000	1000000	A
1	120000000	121000000	1000000	B
1	121000000	123500000	2500000	A
1	123500000	126000000	2500000	B
1	126000000	133500000	7500000	A
1	133500000	137000000	3500000	B
1	137000000	140000000	3000000	A
1	140000000	141500000	1500000	B
1	142000000	143500000	1500000	B
1	144000000	145500000	1500000	B
1	145500000	146500000	1000000	A
1	146500000	147500000	1000000	B
1	147500000	149000000	1500000	A
1	150000000	158000000	8000000	B
1	158000000	159500000	1500000	A
1	159500000	161500000	2000000	B
1	161500000	170000000	8500000	A
1	170000000	175000000	5000000	B
1	175500000	179500000	4000000	B
1	179500000	186000000	6500000	A
1	186000000	187000000	1000000	B
1	189000000	191000000	2000000	A
1	191000000	194000000	3000000	B
1	194000000	195000000	1000000	A
1	195000000	201500000	6500000	B
1	201500000	202500000	1000000	A
1	202500000	203500000	1000000	B
1	204000000	206000000	2000000	B
1	208000000	209500000	1500000	A
1	209500000	215500000	6000000	B
1	215500000	217500000	2000000	A
1	217500000	219500000	2000000	B
1	220000000	221000000	1000000	B
1	221500000	223500000	2000000	B
1	224000000	230000000	6000000	B
1	230000000	231000000	1000000	A
1	231000000	235500000	4500000	B
1	235500000	240000000	4500000	A
1	242000000	246000000	4000000	B
1	246000000	256000000	10000000	A
1	256000000	260500000	4500000	B
1	260500000	262500000	2000000	A
1	262500000	263500000	1000000	B
1	263500000	274500000	11000000	A
2	0	11000000	11000000	A
2	11000000	13000000	2000000	B
2	13500000	14500000	1000000	B
2	14500000	18500000	4000000	A
2	18500000	24500000	6000000	B
2	24500000	28000000	3500000	A
2	28000000	40500000	12500000	B
2	40500000	42500000	2000000	A
2	42500000	44500000	2000000	B
2	45000000	46000000	1000000	B
2	46000000	48000000	2000000	A
2	48500000	50000000	1500000	A
2	50000000	58000000	8000000	B
2	58000000	61500000	3500000	A
2	62500000	64500000	2000000	B
2	64500000	66500000	2000000	A
2	66500000	68500000	2000000	B
2	68500000	83000000	14500000	A
2	83000000	85500000	2500000	B
2	86000000	87000000	1000000	B
2	87000000	88000000	1000000	A
2	89000000	98000000	9000000	B
2	98500000	103000000	4500000	B
2	103500000	116500000	13000000	B
2	116500000	117500000	1000000	A
2	117500000	119500000	2000000	B
2	119500000	120500000	1000000	A
2	120500000	127500000	7000000	B
2	127500000	128500000	1000000	A
2	128500000	129500000	1000000	B
2	130000000	134500000	4500000	B
2	134500000	135500000	1000000	A
2	136000000	138500000	2500000	A
2	138500000	140000000	1500000	B
2	140000000	142500000	2500000	A
2	143000000	145500000	2500000	A
2	145500000	150000000	4500000	B
2	150000000	152000000	2000000	A
3	0	2500000	2500000	A
3	3000000	12500000	9500000	A
3	12500000	13500000	1000000	B
3	14000000	16000000	2000000	B
3	16000000	20000000	4000000	A
3	20000000	22500000	2500000	B
3	23000000	26000000	3000000	B
3	26000000	27500000	1500000	A
3	28000000	29500000	1500000	A
3	29500000	30500000	1000000	B
3	30500000	32500000	2000000	A
3	32500000	33500000	1000000	B
3	34000000	37000000	3000000	B
3	37000000	43000000	6000000	A
3	43500000	48000000	4500000	A
3	48000000	49000000	1000000	B
3	49500000	52500000	3000000	B
3	52500000	53500000	1000000	A
3	53500000	54500000	1000000	B
3	54500000	60000000	5500000	A
3	60000000	68500000	8500000	B
3	68500000	74000000	5500000	A
3	74000000	76500000	2500000	B
3	76500000	78500000	2000000	A
3	79000000	80500000	1500000	A
3	80500000	85500000	5000000	B
3	85500000	87500000	2000000	A
3	87500000	92500000	5000000	B
3	92500000	95000000	2500000	A
3	95000000	96000000	1000000	B
3	96000000	98500000	2500000	A
3	98500000	100500000	2000000	B
3	100500000	103500000	3000000	A
3	103500000	107000000	3500000	B
3	107500000	110000000	2500000	B
3	110000000	115000000	5000000	A
3	115000000	117500000	2500000	B
3	117500000	118500000	1000000	A
3	118500000	124500000	6000000	B
3	124500000	127500000	3000000	A
3	127500000	132000000	4500000	B
4	0	3500000	3500000	A
4	3500000	6500000	3000000	B
4	6500000	8500000	2000000	A
4	8500000	10000000	1500000	B
4	10000000	13500000	3500000	A
4	14000000	23500000	9500000	A
4	23500000	30500000	7000000	B
4	31000000	32500000	1500000	B
4	33500000	40500000	7000000	A
4	40500000	41500000	1000000	B
4	41500000	43000000	1500000	A
4	43500000	45000000	1500000	A
4	45000000	55000000	10000000	B
4	55000000	56500000	1500000	A
4	56500000	67500000	11000000	B
4	68000000	72500000	4500000	B
4	73000000	79500000	6500000	B
4	79500000	82000000	2500000	A
4	82500000	84000000	1500000	A
4	84000000	87500000	3500000	B
4	87500000	89500000	2000000	A
4	90000000	91000000	1000000	A
4	91000000	92500000	1500000	B
4	92500000	96500000	4000000	A
4	97000000	102000000	5000000	A
4	102000000	103000000	1000000	B
4	103000000	105000000	2000000	A
4	105500000	112000000	6500000	A
4	112000000	117000000	5000000	B
4	117000000	118000000	1000000	A
4	118000000	122500000	4500000	B
4	122500000	124500000	2000000	A
4	125500000	127000000	1500000	B
4	127500000	130500000	3000000	B
5	0	20000000	20000000	A
5	20000000	21000000	1000000	B
5	21000000	23500000	2500000	A
5	23500000	27000000	3500000	B
5	27500000	28500000	1000000	B
5	29000000	32500000	3500000	B
5	32500000	34500000	2000000	A
5	34500000	46000000	11500000	B
5	46000000	48500000	2500000	A
5	49500000	59000000	9500000	B
5	59000000	61000000	2000000	A
5	61000000	63500000	2500000	B
5	63500000	70000000	6500000	A
5	70000000	76500000	6500000	B
5	76500000	78500000	2000000	A
5	78500000	79500000	1000000	B
5	79500000	80500000	1000000	A
5	80500000	87000000	6500000	B
5	87000000	94500000	7500000	A
5	94500000	104000000	9500000	B
5	104000000	105000000	1000000	A
6	0	5000000	5000000	A
6	5000000	6500000	1500000	B
6	6500000	7500000	1000000	A
6	7500000	8500000	1000000	B
6	8500000	10000000	1500000	A
6	10000000	12000000	2000000	B
6	12000000	14000000	2000000	A
6	14000000	17000000	3000000	B
6	17000000	18000000	1000000	A
6	18500000	20500000	2000000	A
6	20500000	27000000	6500000	B
6	27000000	29500000	2500000	A
6	29500000	31500000	2000000	B
6	32000000	34000000	2000000	B
6	34000000	35000000	1000000	A
6	35000000	36000000	1000000	B
6	36500000	42000000	5500000	B
6	42000000	56000000	14000000	A
6	56000000	58000000	2000000	B
6	58000000	60000000	2000000	A
6	60000000	62000000	2000000	B
6	62000000	65500000	3500000	A
6	65500000	66500000	1000000	B
6	66500000	73500000	7000000	A
6	74000000	90000000	16000000	A
6	90000000	91000000	1000000	B
6	91000000	93000000	2000000	A
6	94500000	100500000	6000000	A
6	100500000	103500000	3000000	B
6	104000000	106000000	2000000	B
6	106500000	108000000	1500000	B
6	108000000	109000000	1000000	A
6	109000000	119000000	10000000	B
6	119500000	153000000	33500000	B
6	153500000	157000000	3500000	B
6	157000000	161000000	4000000	A
6	161000000	164500000	3500000	B
6	164500000	168000000	3500000	A
6	168500000	171000000	2500000	A
7	0	5500000	5500000	A
7	5500000	7500000	2000000	B
7	7500000	13000000	5500000	A
7	14000000	20000000	6000000	B
7	20000000	21000000	1000000	A
7	21000000	22500000	1500000	B
7	22500000	24500000	2000000	A
7	25500000	28500000	3000000	B
7	28500000	35500000	7000000	A
7	36000000	42000000	6000000	A
7	42000000	46500000	4500000	B
7	46500000	48500000	2000000	A
7	49000000	50000000	1000000	A
7	50000000	51500000	1500000	B
7	51500000	61000000	9500000	A
7	61000000	64500000	3500000	B
7	64500000	65500000	1000000	A
7	65500000	68000000	2500000	B
7	68500000	74500000	6000000	B
7	74500000	76500000	2000000	A
7	76500000	77500000	1000000	B
7	77500000	78500000	1000000	A
7	78500000	86000000	7500000	B
7	86500000	88000000	1500000	B
7	88000000	89500000	1500000	A
7	89500000	91000000	1500000	B
7	91000000	93500000	2500000	A
7	93500000	94500000	1000000	B
7	94500000	100500000	6000000	A
7	100500000	111000000	10500000	B
7	111000000	115000000	4000000	A
7	115000000	116000000	1000000	B
7	116000000	118000000	2000000	A
7	118000000	120500000	2500000	B
7	120500000	122000000	1500000	A
8	0	4500000	4500000	A
8	4500000	6000000	1500000	B
8	6500000	10000000	3500000	B
8	10000000	13000000	3000000	A
8	13000000	18500000	5500000	B
8	18500000	20500000	2000000	A
8	20500000	29000000	8500000	B
8	29000000	33000000	4000000	A
8	33000000	38000000	5000000	B
8	38000000	41000000	3000000	A
8	41000000	47500000	6500000	B
8	48000000	54500000	6500000	B
8	54500000	56500000	2000000	A
8	56500000	65000000	8500000	B
8	65000000	74000000	9000000	A
8	74500000	79000000	4500000	A
8	79000000	80000000	1000000	B
8	80000000	89500000	9500000	A
8	89500000	95500000	6000000	B
8	95500000	98000000	2500000	A
8	98500000	103500000	5000000	A
8	104000000	105500000	1500000	A
8	105500000	108500000	3000000	B
8	108500000	111000000	2500000	A
8	111000000	112000000	1000000	B
8	112000000	114500000	2500000	A
8	115000000	117000000	2000000	A
8	117000000	118000000	1000000	B
8	118000000	122000000	4000000	A
8	122000000	124500000	2500000	B
8	124500000	125500000	1000000	A
8	125500000	128500000	3000000	B
8	129500000	137000000	7500000	A
8	137500000	139000000	1500000	A
9	0	1000000	1000000	A
9	1000000	3000000	2000000	B
9	3500000	6000000	2500000	B
9	6000000	11500000	5500000	A
9	12000000	13500000	1500000	A
9	13500000	17000000	3500000	B
9	17500000	19500000	2000000	B
9	19500000	21000000	1500000	A
9	22000000	26000000	4000000	B
9	26000000	28500000	2500000	A
9	28500000	32500000	4000000	B
9	33000000	36000000	3000000	B
9	36000000	37000000	1000000	A
9	37000000	38000000	1000000	B
9	38000000	40000000	2000000	A
9	40000000	41000000	1000000	B
9	41000000	50500000	9500000	A
9	50500000	52000000	1500000	B
9	52000000	54000000	2000000	A
9	54000000	55000000	1000000	B
9	55000000	57500000	2500000	A
9	57500000	63500000	6000000	B
9	63500000	68000000	4500000	A
9	68000000	70500000	2500000	B
9	70500000	75500000	5000000	A
9	75500000	77500000	2000000	B
9	77500000	78500000	1000000	A
9	78500000	85500000	7000000	B
9	85500000	88000000	2500000	A
9	88000000	91000000	3000000	B
9	91000000	92500000	1500000	A
9	93500000	99500000	6000000	B
9	99500000	100500000	1000000	A
9	100500000	102000000	1500000	B
9	102000000	103500000	1500000	A
9	103500000	104500000	1000000	B
9	104500000	108000000	3500000	A
9	108000000	109000000	1000000	B
9	109500000	114000000	4500000	B
9	114000000	118500000	4500000	A
9	118500000	119500000	1000000	B
9	119500000	128000000	8500000	A
9	128000000	129000000	1000000	B
9	130000000	132000000	2000000	A
9	132000000	133000000	1000000	B
9	133500000	134500000	1000000	B
9	134500000	135500000	1000000	A
9	135500000	136500000	1000000	B
9	137000000	139000000	2000000	B
9	139000000	140000000	1000000	A
10	0	25000000	25000000	B
10	25000000	69500000	44500000	A
11	0	3500000	3500000	A
11	4000000	6000000	2000000	A
11	6500000	10500000	4000000	A
11	10500000	12000000	1500000	B
11	12000000	13000000	1000000	A
11	13000000	14000000	1000000	B
11	14000000	20000000	6000000	A
11	20500000	26500000	6000000	A
11	26500000	30500000	4000000	B
11	30500000	33500000	3000000	A
11	33500000	45000000	11500000	B
11	46000000	47000000	1000000	A
11	47500000	50000000	2500000	A
11	50000000	51000000	1000000	B
11	51000000	52500000	1500000	A
11	52500000	64000000	11500000	B
11	66000000	69500000	3500000	A
11	69500000	74000000	4500000	B
11	74500000	76000000	1500000	B
11	76000000	79500000	3500000	A
12	0	6500000	6500000	A
12	6500000	13500000	7000000	B
12	13500000	15500000	2000000	A
12	15500000	18000000	2500000	B
12	18000000	21000000	3000000	A
12	21500000	27500000	6000000	A
12	27500000	35500000	8000000	B
12	35500000	36500000	1000000	A
12	36500000	37500000	1000000	B
12	38000000	42500000	4500000	B
12	42500000	49000000	6500000	A
12	49000000	50000000	1000000	B
12	50500000	51500000	1000000	B
12	51500000	54000000	2500000	A
12	54000000	58500000	4500000	B
12	58500000	61500000	3000000	A
13	0	1500000	1500000	B
13	2500000	4500000	2000000	A
13	4500000	10000000	5500000	B
13	10000000	11500000	1500000	A
13	11500000	12500000	1000000	B
13	13000000	15500000	2500000	B
13	15500000	19500000	4000000	A
13	19500000	21500000	2000000	B
13	21500000	36000000	14500000	A
13	36000000	38500000	2500000	B
13	38500000	40500000	2000000	A
13	40500000	43000000	2500000	B
13	43500000	45500000	2000000	B
13	45500000	48500000	3000000	A
13	48500000	50500000	2000000	B
13	50500000	51500000	1000000	A
13	52000000	54500000	2500000	A
13	54500000	61000000	6500000	B
13	61500000	65000000	3500000	B
13	65000000	74000000	9000000	A
13	74500000	76000000	1500000	A
13	76000000	77000000	1000000	B
13	77000000	78000000	1000000	A
13	78000000	79000000	1000000	B
13	79500000	81500000	2000000	B
13	81500000	84500000	3000000	A
13	84500000	89000000	4500000	B
13	89000000	91000000	2000000	A
13	91000000	92000000	1000000	B
13	92000000	93000000	1000000	A
13	93000000	96500000	3500000	B
13	97000000	99500000	2500000	B
13	99500000	101000000	1500000	A
13	101000000	108000000	7000000	B
13	108000000	109000000	1000000	A
13	109500000	111500000	2000000	A
13	111500000	115000000	3500000	B
13	115000000	116500000	1500000	A
13	117500000	120500000	3000000	B
13	120500000	127000000	6500000	A
13	127000000	130500000	3500000	B
13	130500000	138000000	7500000	A
13	138000000	139500000	1500000	B
13	139500000	141000000	1500000	A
13	141000000	145000000	4000000	B
13	145000000	148000000	3000000	A
13	148000000	151500000	3500000	B
13	152000000	153000000	1000000	B
13	153000000	154000000	1000000	A
13	154000000	157000000	3000000	B
13	157000000	159500000	2500000	A
13	160500000	162000000	1500000	B
13	162500000	173500000	11000000	B
13	174000000	179000000	5000000	B
13	179000000	182500000	3500000	A
13	182500000	189000000	6500000	B
13	189000000	191000000	2000000	A
13	191000000	192000000	1000000	B
13	192500000	195000000	2500000	B
13	195000000	201500000	6500000	A
13	202000000	203500000	1500000	A
13	203500000	204500000	1000000	B
13	204500000	208500000	4000000	A
14	0	1000000	1000000	B
14	2000000	3000000	1000000	A
14	3000000	6000000	3000000	B
14	6000000	8000000	2000000	A
14	8000000	9500000	1500000	B
14	9500000	13500000	4000000	A
14	13500000	20500000	7000000	B
14	21000000	22500000	1500000	B
14	22500000	24500000	2000000	A
14	24500000	28000000	3500000	B
14	28000000	33000000	5000000	A
14	33000000	34000000	1000000	B
14	34500000	35500000	1000000	B
14	35500000	36500000	1000000	A
14	36500000	38000000	1500000	B
14	38000000	42500000	4500000	A
14	44000000	51500000	7500000	A
14	51500000	54500000	3000000	B
14	54500000	57000000	2500000	A
14	57000000	58000000	1000000	B
14	58000000	60500000	2500000	A
14	61000000	62000000	1000000	A
14	62000000	65500000	3500000	B
14	67000000	71000000	4000000	B
14	71000000	79000000	8000000	A
14	79000000	80000000	1000000	B
14	80000000	82500000	2500000	A
14	82500000	87500000	5000000	B
14	87500000	88500000	1000000	A
14	89000000	90000000	1000000	A
14	91000000	99000000	8000000	B
14	99000000	101500000	2500000	A
14	101500000	102500000	1000000	B
14	102500000	104500000	2000000	A
14	104500000	107000000	2500000	B
14	107000000	110000000	3000000	A
14	110500000	115500000	5000000	A
14	115500000	120500000	5000000	B
14	120500000	121500000	1000000	A
14	121500000	122500000	1000000	B
14	122500000	125500000	3000000	A
14	125500000	128500000	3000000	B
14	128500000	130000000	1500000	A
14	130000000	131500000	1500000	B
14	131500000	135500000	4000000	A
14	137000000	139000000	2000000	A
14	139000000	140500000	1500000	B
14	140500000	141500000	1000000	A
15	0	1000000	1000000	A
15	1500000	2500000	1000000	A
15	2500000	3500000	1000000	B
15	3500000	5000000	1500000	A
15	5000000	6000000	1000000	B
15	6000000	9000000	3000000	A
15	9000000	13000000	4000000	B
15	13500000	15500000	2000000	B
15	15500000	19000000	3500000	A
15	19500000	20500000	1000000	A
15	20500000	23500000	3000000	B
15	24500000	26000000	1500000	A
15	26000000	29500000	3500000	B
15	29500000	33500000	4000000	A
15	33500000	37500000	4000000	B
15	39000000	44500000	5500000	B
15	44500000	49500000	5000000	A
15	49500000	54000000	4500000	B
15	54000000	56500000	2500000	A
15	56500000	58500000	2000000	B
15	58500000	60500000	2000000	A
15	60500000	64500000	4000000	B
15	65500000	68000000	2500000	A
15	69000000	75000000	6000000	B
15	75000000	76500000	1500000	A
15	77000000	81000000	4000000	A
15	81500000	83500000	2000000	A
15	83500000	84500000	1000000	B
15	85000000	87000000	2000000	B
15	88500000	91500000	3000000	B
15	91500000	96500000	5000000	A
15	96500000	100000000	3500000	B
15	100000000	102000000	2000000	A
15	102000000	103500000	1500000	B
15	103500000	109500000	6000000	A
15	110000000	111500000	1500000	A
15	111500000	117500000	6000000	B
15	117500000	122000000	4500000	A
15	122000000	124500000	2500000	B
15	125500000	126500000	1000000	A
15	126500000	128000000	1500000	B
15	128000000	129000000	1000000	A
15	129000000	130000000	1000000	B
15	130000000	140500000	10500000	A
16	0	3500000	3500000	B
16	3500000	5000000	1500000	A
16	5500000	6500000	1000000	A
16	6500000	17500000	11000000	B
16	17500000	23000000	5500000	A
16	23500000	28500000	5000000	A
16	28500000	32000000	3500000	B
16	32000000	36500000	4500000	A
16	36500000	38000000	1500000	B
16	38000000	40500000	2500000	A
16	41500000	44000000	2500000	B
16	44000000	49500000	5500000	A
16	50000000	53000000	3000000	A
16	53000000	54500000	1500000	B
16	54500000	55500000	1000000	A
16	55500000	60000000	4500000	B
16	60500000	63000000	2500000	B
16	63000000	66000000	3000000	A
16	66000000	68000000	2000000	B
16	68000000	69000000	1000000	A
16	69000000	71000000	2000000	B
16	71000000	72500000	1500000	A
16	72500000	75000000	2500000	B
16	76500000	79000000	2500000	B
16	79000000	80000000	1000000	A
17	0	11000000	11000000	B
17	11000000	13000000	2000000	A
17	13000000	14000000	1000000	B
17	14500000	19500000	5000000	B
17	20000000	26000000	6000000	B
17	26500000	27500000	1000000	B
17	27500000	29000000	1500000	A
17	29000000	30000000	1000000	B
17	30000000	44500000	14500000	A
17	44500000	46500000	2000000	B
17	46500000	53000000	6500000	A
17	53000000	54500000	1500000	B
17	55000000	57500000	2500000	B
17	57500000	59500000	2000000	A
17	59500000	61000000	1500000	B
17	61000000	63500000	2500000	A
18	0	1500000	1500000	B
18	3000000	4500000	1500000	B
18	4500000	7000000	2500000	A
18	7000000	9000000	2000000	B
18	9000000	10500000	1500000	A
18	10500000	13500000	3000000	B
18	13500000	21000000	7500000	A
18	21000000	29000000	8000000	B
18	29000000	30000000	1000000	A
18	30000000	36500000	6500000	B
18	37500000	39500000	2000000	A
18	40000000	41000000	1000000	A
18	41000000	42000000	1000000	B
18	42000000	46500000	4500000	A
18	46500000	48500000	2000000	B
18	48500000	51500000	3000000	A
18	52000000	53000000	1000000	A
18	53000000	54000000	1000000	B
18	54000000	55000000	1000000	A

## Sheet: Intervals in BM-GOM-1
Table S3. A/B compartments in each adipose depot
chromosome	start	end	length	compartment state
1	0	3000000	3000000	A
1	3000000	4500000	1500000	B
1	5000000	6500000	1500000	B
1	6500000	11000000	4500000	A
1	11500000	12500000	1000000	A
1	12500000	13500000	1000000	B
1	13500000	18000000	4500000	A
1	18000000	20500000	2500000	B
1	20500000	23000000	2500000	A
1	23000000	24500000	1500000	B
1	24500000	30000000	5500000	A
1	30000000	31000000	1000000	B
1	31000000	32500000	1500000	A
1	33000000	34000000	1000000	A
1	35000000	37000000	2000000	B
1	37000000	38000000	1000000	A
1	38000000	40500000	2500000	B
1	41000000	42500000	1500000	B
1	42500000	43500000	1000000	A
1	45500000	50500000	5000000	B
1	50500000	51500000	1000000	A
1	51500000	53000000	1500000	B
1	53500000	55500000	2000000	B
1	55500000	58500000	3000000	A
1	58500000	66000000	7500000	B
1	66500000	71500000	5000000	B
1	71500000	72500000	1000000	A
1	73000000	78500000	5500000	A
1	78500000	79500000	1000000	B
1	80000000	84000000	4000000	B
1	84500000	90000000	5500000	B
1	90000000	91000000	1000000	A
1	91000000	92000000	1000000	B
1	92500000	95000000	2500000	B
1	95000000	96000000	1000000	A
1	96500000	100000000	3500000	A
1	101000000	104500000	3500000	B
1	104500000	112000000	7500000	A
1	112500000	115500000	3000000	A
1	115500000	119000000	3500000	B
1	119000000	120000000	1000000	A
1	120000000	121000000	1000000	B
1	121000000	122000000	1000000	A
1	122500000	123500000	1000000	A
1	123500000	126000000	2500000	B
1	126000000	132000000	6000000	A
1	132500000	133500000	1000000	A
1	134500000	137000000	2500000	B
1	137000000	140000000	3000000	A
1	140000000	141500000	1500000	B
1	142000000	143500000	1500000	B
1	144000000	145000000	1000000	B
1	145000000	146500000	1500000	A
1	146500000	147500000	1000000	B
1	147500000	148500000	1000000	A
1	149000000	150000000	1000000	A
1	150000000	158000000	8000000	B
1	158000000	159500000	1500000	A
1	159500000	161000000	1500000	B
1	161000000	170000000	9000000	A
1	170000000	175000000	5000000	B
1	175500000	179500000	4000000	B
1	179500000	185500000	6000000	A
1	185500000	187000000	1500000	B
1	188500000	189500000	1000000	B
1	189500000	191000000	1500000	A
1	191000000	194000000	3000000	B
1	194000000	195000000	1000000	A
1	195000000	201500000	6500000	B
1	201500000	202500000	1000000	A
1	202500000	203500000	1000000	B
1	204000000	206000000	2000000	B
1	208000000	209000000	1000000	A
1	209000000	215500000	6500000	B
1	215500000	217500000	2000000	A
1	217500000	219000000	1500000	B
1	219000000	220000000	1000000	A
1	220000000	221000000	1000000	B
1	221000000	222000000	1000000	A
1	222000000	223500000	1500000	B
1	224000000	228000000	4000000	B
1	230000000	231000000	1000000	A
1	231000000	235500000	4500000	B
1	235500000	240000000	4500000	A
1	242000000	246000000	4000000	B
1	246000000	247000000	1000000	A
1	247000000	248000000	1000000	B
1	248000000	256000000	8000000	A
1	257000000	260500000	3500000	B
1	260500000	262500000	2000000	A
1	262500000	263500000	1000000	B
1	263500000	274500000	11000000	A
2	0	11000000	11000000	A
2	12000000	13000000	1000000	B
2	13500000	14500000	1000000	B
2	14500000	19000000	4500000	A
2	19000000	24500000	5500000	B
2	24500000	28500000	4000000	A
2	28500000	40500000	12000000	B
2	40500000	42500000	2000000	A
2	42500000	44500000	2000000	B
2	45500000	48000000	2500000	A
2	48500000	50000000	1500000	A
2	50000000	51000000	1000000	B
2	51500000	58000000	6500000	B
2	58000000	61500000	3500000	A
2	62500000	64500000	2000000	B
2	64500000	67000000	2500000	A
2	67000000	68500000	1500000	B
2	68500000	82500000	14000000	A
2	82500000	85500000	3000000	B
2	86000000	87000000	1000000	B
2	87000000	88000000	1000000	A
2	89000000	90000000	1000000	B
2	90500000	98000000	7500000	B
2	98500000	103000000	4500000	B
2	103500000	116500000	13000000	B
2	116500000	117500000	1000000	A
2	117500000	119500000	2000000	B
2	120000000	126500000	6500000	B
2	127000000	128000000	1000000	B
2	128500000	129500000	1000000	B
2	130000000	133500000	3500000	B
2	134500000	135500000	1000000	A
2	136000000	137500000	1500000	A
2	137500000	140000000	2500000	B
2	140000000	142500000	2500000	A
2	143000000	145500000	2500000	A
2	145500000	150000000	4500000	B
2	150000000	152000000	2000000	A
3	0	2500000	2500000	A
3	3000000	12000000	9000000	A
3	12000000	16000000	4000000	B
3	16000000	20000000	4000000	A
3	20000000	22500000	2500000	B
3	23000000	26000000	3000000	B
3	26000000	27000000	1000000	A
3	27000000	28000000	1000000	B
3	28000000	29500000	1500000	A
3	29500000	30500000	1000000	B
3	30500000	32500000	2000000	A
3	32500000	33500000	1000000	B
3	34000000	37000000	3000000	B
3	37000000	45500000	8500000	A
3	46000000	48000000	2000000	A
3	48000000	49000000	1000000	B
3	49500000	52500000	3000000	B
3	52500000	53500000	1000000	A
3	53500000	54500000	1000000	B
3	54500000	57500000	3000000	A
3	58000000	60000000	2000000	A
3	60000000	68500000	8500000	B
3	68500000	71500000	3000000	A
3	72000000	74500000	2500000	A
3	74500000	76000000	1500000	B
3	76000000	78500000	2500000	A
3	79000000	81000000	2000000	A
3	81000000	85500000	4500000	B
3	85500000	87500000	2000000	A
3	87500000	93000000	5500000	B
3	93000000	95000000	2000000	A
3	95000000	96000000	1000000	B
3	96000000	98500000	2500000	A
3	98500000	101000000	2500000	B
3	101000000	103500000	2500000	A
3	103500000	107000000	3500000	B
3	107500000	110000000	2500000	B
3	110000000	115000000	5000000	A
3	115000000	117500000	2500000	B
3	117500000	118500000	1000000	A
3	118500000	124000000	5500000	B
3	124000000	128000000	4000000	A
3	128000000	132000000	4000000	B
3	132000000	133000000	1000000	A
4	0	3500000	3500000	A
4	3500000	6500000	3000000	B
4	6500000	8500000	2000000	A
4	8500000	10000000	1500000	B
4	10000000	13500000	3500000	A
4	14000000	17000000	3000000	A
4	17000000	18000000	1000000	B
4	18000000	21000000	3000000	A
4	21500000	23500000	2000000	A
4	23500000	28000000	4500000	B
4	28500000	31500000	3000000	B
4	31500000	33000000	1500000	A
4	33000000	34000000	1000000	B
4	34000000	40500000	6500000	A
4	40500000	41500000	1000000	B
4	41500000	43000000	1500000	A
4	43500000	44500000	1000000	A
4	44500000	46500000	2000000	B
4	47000000	55000000	8000000	B
4	55000000	56500000	1500000	A
4	56500000	62000000	5500000	B
4	62500000	65000000	2500000	B
4	65500000	67500000	2000000	B
4	68000000	72500000	4500000	B
4	73000000	79500000	6500000	B
4	79500000	80500000	1000000	A
4	81000000	84000000	3000000	A
4	84000000	87500000	3500000	B
4	87500000	89500000	2000000	A
4	90000000	91000000	1000000	A
4	91000000	92000000	1000000	B
4	92000000	96500000	4500000	A
4	97000000	101500000	4500000	A
4	101500000	103000000	1500000	B
4	103000000	112000000	9000000	A
4	112000000	117000000	5000000	B
4	117000000	118000000	1000000	A
4	118000000	122500000	4500000	B
4	122500000	124500000	2000000	A
4	125500000	126500000	1000000	B
4	126500000	127500000	1000000	A
4	127500000	129000000	1500000	B
4	129500000	130500000	1000000	B
5	0	1500000	1500000	A
5	1500000	2500000	1000000	B
5	2500000	20000000	17500000	A
5	20000000	21000000	1000000	B
5	21000000	23500000	2500000	A
5	23500000	27000000	3500000	B
5	27500000	28500000	1000000	B
5	28500000	29500000	1000000	A
5	29500000	32500000	3000000	B
5	32500000	34000000	1500000	A
5	34000000	35500000	1500000	B
5	36000000	46000000	10000000	B
5	46000000	49500000	3500000	A
5	49500000	59000000	9500000	B
5	59000000	61000000	2000000	A
5	61000000	62000000	1000000	B
5	62000000	65000000	3000000	A
5	65000000	66000000	1000000	B
5	66000000	70000000	4000000	A
5	70000000	73500000	3500000	B
5	74000000	76000000	2000000	B
5	76000000	78500000	2500000	A
5	78500000	79500000	1000000	B
5	79500000	80500000	1000000	A
5	80500000	87000000	6500000	B
5	88000000	94500000	6500000	A
5	94500000	101500000	7000000	B
5	102000000	104000000	2000000	B
5	104000000	105000000	1000000	A
6	0	5000000	5000000	A
6	5000000	6500000	1500000	B
6	6500000	7500000	1000000	A
6	8000000	10000000	2000000	A
6	10000000	12000000	2000000	B
6	12000000	14000000	2000000	A
6	15000000	17000000	2000000	B
6	17000000	20500000	3500000	A
6	20500000	27000000	6500000	B
6	27000000	29500000	2500000	A
6	29500000	31500000	2000000	B
6	32000000	34000000	2000000	B
6	34000000	35000000	1000000	A
6	35000000	36000000	1000000	B
6	36500000	42500000	6000000	B
6	42500000	56500000	14000000	A
6	56500000	58000000	1500000	B
6	58000000	60000000	2000000	A
6	61500000	65500000	4000000	A
6	65500000	67000000	1500000	B
6	67000000	76500000	9500000	A
6	77000000	90000000	13000000	A
6	90000000	91000000	1000000	B
6	91000000	93000000	2000000	A
6	94500000	99500000	5000000	A
6	99500000	103500000	4000000	B
6	104000000	105500000	1500000	B
6	105500000	109000000	3500000	A
6	109000000	115500000	6500000	B
6	116000000	119000000	3000000	B
6	119500000	147000000	27500000	B
6	147500000	150500000	3000000	B
6	150500000	151500000	1000000	A
6	151500000	153000000	1500000	B
6	153500000	157000000	3500000	B
6	157000000	161000000	4000000	A
6	161000000	164500000	3500000	B
6	164500000	168000000	3500000	A
6	168500000	171000000	2500000	A
7	0	5500000	5500000	A
7	5500000	7500000	2000000	B
7	7500000	9000000	1500000	A
7	9500000	14000000	4500000	A
7	14000000	19500000	5500000	B
7	19500000	21000000	1500000	A
7	21000000	22500000	1500000	B
7	22500000	24500000	2000000	A
7	25500000	28500000	3000000	B
7	28500000	35500000	7000000	A
7	36000000	42000000	6000000	A
7	42000000	46000000	4000000	B
7	46000000	48500000	2500000	A
7	48500000	49500000	1000000	B
7	50000000	51500000	1500000	B
7	51500000	54000000	2500000	A
7	54500000	61000000	6500000	A
7	61000000	64500000	3500000	B
7	64500000	65500000	1000000	A
7	65500000	67500000	2000000	B
7	67500000	68500000	1000000	A
7	68500000	74500000	6000000	B
7	74500000	76500000	2000000	A
7	76500000	77500000	1000000	B
7	77500000	78500000	1000000	A
7	78500000	86000000	7500000	B
7	86500000	87500000	1000000	B
7	87500000	89500000	2000000	A
7	89500000	91000000	1500000	B
7	91000000	93500000	2500000	A
7	94000000	101000000	7000000	A
7	101000000	111000000	10000000	B
7	111000000	115500000	4500000	A
7	116000000	118000000	2000000	A
7	118000000	120500000	2500000	B
7	120500000	122000000	1500000	A
8	0	5000000	5000000	A
8	5500000	6500000	1000000	A
8	6500000	9000000	2500000	B
8	10000000	13000000	3000000	A
8	13000000	18500000	5500000	B
8	18500000	20500000	2000000	A
8	20500000	23500000	3000000	B
8	24000000	29000000	5000000	B
8	29000000	33500000	4500000	A
8	33500000	37500000	4000000	B
8	37500000	42000000	4500000	A
8	42000000	43500000	1500000	B
8	44000000	45500000	1500000	B
8	46000000	47500000	1500000	B
8	47500000	48500000	1000000	A
8	48500000	54500000	6000000	B
8	54500000	56500000	2000000	A
8	56500000	65000000	8500000	B
8	66500000	67500000	1000000	B
8	67500000	74000000	6500000	A
8	74500000	79000000	4500000	A
8	79000000	80000000	1000000	B
8	80000000	81500000	1500000	A
8	82000000	83500000	1500000	A
8	84000000	88000000	4000000	A
8	88000000	96000000	8000000	B
8	96000000	97500000	1500000	A
8	97500000	99500000	2000000	B
8	99500000	102500000	3000000	A
8	102500000	104000000	1500000	B
8	104000000	105500000	1500000	A
8	105500000	108500000	3000000	B
8	108500000	109500000	1000000	A
8	110500000	112000000	1500000	B
8	112000000	113000000	1000000	A
8	113500000	114500000	1000000	A
8	114500000	115500000	1000000	B
8	115500000	117000000	1500000	A
8	117000000	118000000	1000000	B
8	118000000	122000000	4000000	A
8	122000000	124500000	2500000	B
8	124500000	125500000	1000000	A
8	125500000	129500000	4000000	B
8	129500000	133000000	3500000	A
8	134500000	137000000	2500000	A
9	0	1000000	1000000	A
9	1000000	2000000	1000000	B
9	3000000	4000000	1000000	A
9	4000000	6000000	2000000	B
9	6000000	11500000	5500000	A
9	12000000	13500000	1500000	A
9	13500000	17000000	3500000	B
9	17500000	19500000	2000000	B
9	19500000	22000000	2500000	A
9	22000000	26000000	4000000	B
9	26000000	28500000	2500000	A
9	28500000	32500000	4000000	B
9	32500000	33500000	1000000	A
9	33500000	36000000	2500000	B
9	36000000	37000000	1000000	A
9	37000000	38000000	1000000	B
9	39000000	40000000	1000000	A
9	40000000	41000000	1000000	B
9	41000000	42500000	1500000	A
9	42500000	44000000	1500000	B
9	44000000	50500000	6500000	A
9	50500000	52000000	1500000	B
9	52000000	54000000	2000000	A
9	54000000	55000000	1000000	B
9	55000000	58000000	3000000	A
9	58000000	60500000	2500000	B
9	61000000	63500000	2500000	B
9	63500000	68000000	4500000	A
9	68000000	70500000	2500000	B
9	70500000	74500000	4000000	A
9	75500000	77500000	2000000	B
9	77500000	78500000	1000000	A
9	78500000	85500000	7000000	B
9	85500000	88000000	2500000	A
9	88000000	89000000	1000000	B
9	89500000	91000000	1500000	B
9	91000000	92500000	1500000	A
9	93500000	102000000	8500000	B
9	102000000	103500000	1500000	A
9	103500000	104500000	1000000	B
9	104500000	108000000	3500000	A
9	108000000	109000000	1000000	B
9	109500000	114000000	4500000	B
9	114000000	118000000	4000000	A
9	118000000	120000000	2000000	B
9	120000000	128000000	8000000	A
9	128000000	129000000	1000000	B
9	130000000	132000000	2000000	A
9	132000000	133000000	1000000	B
9	133500000	134500000	1000000	B
9	134500000	135500000	1000000	A
9	136000000	137000000	1000000	A
9	137000000	139000000	2000000	B
9	139000000	140000000	1000000	A
10	0	25000000	25000000	B
10	25000000	69500000	44500000	A
11	0	3500000	3500000	A
11	4000000	10500000	6500000	A
11	10500000	12000000	1500000	B
11	12000000	13000000	1000000	A
11	13000000	14000000	1000000	B
11	14000000	20000000	6000000	A
11	20500000	26500000	6000000	A
11	26500000	32000000	5500000	B
11	32000000	33500000	1500000	A
11	33500000	43500000	10000000	B
11	44000000	45000000	1000000	B
11	46000000	47000000	1000000	A
11	47500000	50000000	2500000	A
11	50000000	51000000	1000000	B
11	51000000	52500000	1500000	A
11	52500000	63500000	11000000	B
11	63500000	64500000	1000000	A
11	65500000	66500000	1000000	B
11	66500000	69500000	3000000	A
11	69500000	74000000	4500000	B
11	74500000	76500000	2000000	B
11	76500000	79500000	3000000	A
12	0	6500000	6500000	A
12	6500000	13500000	7000000	B
12	13500000	16500000	3000000	A
12	16500000	18000000	1500000	B
12	18000000	21000000	3000000	A
12	21500000	27500000	6000000	A
12	27500000	35500000	8000000	B
12	36000000	42500000	6500000	B
12	42500000	48500000	6000000	A
12	48500000	50000000	1500000	B
12	50500000	51500000	1000000	B
12	51500000	54500000	3000000	A
12	54500000	58500000	4000000	B
12	58500000	61500000	3000000	A
13	0	1500000	1500000	B
13	2500000	4500000	2000000	A
13	4500000	10000000	5500000	B
13	10000000	11500000	1500000	A
13	12000000	13000000	1000000	A
13	13000000	15500000	2500000	B
13	15500000	19500000	4000000	A
13	19500000	21500000	2000000	B
13	21500000	36000000	14500000	A
13	36000000	38500000	2500000	B
13	38500000	40500000	2000000	A
13	40500000	45000000	4500000	B
13	45000000	46500000	1500000	A
13	47000000	48000000	1000000	A
13	48000000	50500000	2500000	B
13	50500000	51500000	1000000	A
13	52000000	54500000	2500000	A
13	54500000	61000000	6500000	B
13	61000000	62000000	1000000	A
13	62000000	65000000	3000000	B
13	65000000	74000000	9000000	A
13	74500000	76000000	1500000	A
13	76000000	77000000	1000000	B
13	77000000	78000000	1000000	A
13	78000000	79000000	1000000	B
13	79000000	80000000	1000000	A
13	80000000	81500000	1500000	B
13	81500000	84500000	3000000	A
13	84500000	89000000	4500000	B
13	89000000	91000000	2000000	A
13	91000000	92000000	1000000	B
13	92000000	93000000	1000000	A
13	93000000	96000000	3000000	B
13	96000000	97000000	1000000	A
13	97000000	99500000	2500000	B
13	99500000	101000000	1500000	A
13	101000000	108500000	7500000	B
13	109500000	111500000	2000000	A
13	111500000	115000000	3500000	B
13	115000000	116500000	1500000	A
13	117500000	120500000	3000000	B
13	120500000	127000000	6500000	A
13	128000000	130500000	2500000	B
13	130500000	139000000	8500000	A
13	139500000	141000000	1500000	A
13	141000000	145000000	4000000	B
13	145000000	148000000	3000000	A
13	148000000	151000000	3000000	B
13	151000000	152000000	1000000	A
13	152000000	153000000	1000000	B
13	153000000	154000000	1000000	A
13	154000000	157000000	3000000	B
13	157000000	159500000	2500000	A
13	160500000	162000000	1500000	B
13	162500000	173500000	11000000	B
13	174000000	179000000	5000000	B
13	179000000	181500000	2500000	A
13	182500000	189000000	6500000	B
13	189000000	191000000	2000000	A
13	191000000	192000000	1000000	B
13	192000000	193000000	1000000	A
13	193000000	195000000	2000000	B
13	195000000	201500000	6500000	A
13	202000000	203500000	1500000	A
13	203500000	204500000	1000000	B
13	204500000	208500000	4000000	A
14	0	1000000	1000000	B
14	1000000	3000000	2000000	A
14	3000000	6000000	3000000	B
14	6000000	8000000	2000000	A
14	8000000	10000000	2000000	B
14	11000000	13500000	2500000	A
14	13500000	20500000	7000000	B
14	21000000	22500000	1500000	B
14	22500000	24500000	2000000	A
14	24500000	28000000	3500000	B
14	28000000	33000000	5000000	A
14	33000000	34000000	1000000	B
14	35000000	36500000	1500000	A
14	36500000	38000000	1500000	B
14	38000000	42500000	4500000	A
14	44000000	51500000	7500000	A
14	51500000	54500000	3000000	B
14	54500000	57000000	2500000	A
14	57000000	58500000	1500000	B
14	58500000	62000000	3500000	A
14	62000000	65500000	3500000	B
14	67000000	71000000	4000000	B
14	71000000	79000000	8000000	A
14	79000000	80000000	1000000	B
14	80000000	82500000	2500000	A
14	82500000	87500000	5000000	B
14	87500000	88500000	1000000	A
14	89000000	90000000	1000000	A
14	91000000	98000000	7000000	B
14	99000000	101500000	2500000	A
14	101500000	103000000	1500000	B
14	103000000	104000000	1000000	A
14	104000000	107000000	3000000	B
14	108000000	109500000	1500000	A
14	109500000	110500000	1000000	B
14	110500000	115500000	5000000	A
14	115500000	120500000	5000000	B
14	120500000	121500000	1000000	A
14	121500000	122500000	1000000	B
14	122500000	125500000	3000000	A
14	125500000	128500000	3000000	B
14	128500000	130000000	1500000	A
14	130000000	131500000	1500000	B
14	131500000	135500000	4000000	A
14	137000000	139000000	2000000	A
14	139000000	140500000	1500000	B
14	140500000	141500000	1000000	A
15	0	1000000	1000000	A
15	1500000	2500000	1000000	A
15	3000000	5000000	2000000	A
15	5000000	6000000	1000000	B
15	6000000	9000000	3000000	A
15	9000000	13000000	4000000	B
15	13500000	15500000	2000000	B
15	15500000	18500000	3000000	A
15	18500000	19500000	1000000	B
15	19500000	20500000	1000000	A
15	20500000	24500000	4000000	B
15	24500000	25500000	1000000	A
15	25500000	29500000	4000000	B
15	29500000	33500000	4000000	A
15	33500000	37500000	4000000	B
15	39000000	44500000	5500000	B
15	44500000	49500000	5000000	A
15	49500000	54000000	4500000	B
15	54000000	56500000	2500000	A
15	56500000	58500000	2000000	B
15	58500000	60500000	2000000	A
15	60500000	63500000	3000000	B
15	64000000	65500000	1500000	B
15	65500000	68000000	2500000	A
15	68000000	75500000	7500000	B
15	75500000	76500000	1000000	A
15	77000000	81000000	4000000	A
15	81500000	83500000	2000000	A
15	84000000	85000000	1000000	A
15	85000000	87000000	2000000	B
15	88500000	91500000	3000000	B
15	91500000	92500000	1000000	A
15	93000000	94500000	1500000	A
15	95000000	96500000	1500000	A
15	96500000	99500000	3000000	B
15	99500000	102000000	2500000	A
15	102000000	103500000	1500000	B
15	103500000	109500000	6000000	A
15	110000000	111500000	1500000	A
15	111500000	112500000	1000000	B
15	113000000	117500000	4500000	B
15	117500000	122000000	4500000	A
15	122000000	124500000	2500000	B
15	125500000	126500000	1000000	A
15	126500000	130000000	3500000	B
15	130000000	140500000	10500000	A
16	500000	3500000	3000000	B
16	3500000	4500000	1000000	A
16	4500000	5500000	1000000	B
16	5500000	6500000	1000000	A
16	6500000	17500000	11000000	B
16	17500000	23000000	5500000	A
16	23500000	28500000	5000000	A
16	28500000	30000000	1500000	B
16	30500000	32000000	1500000	B
16	32000000	36500000	4500000	A
16	36500000	38000000	1500000	B
16	38500000	39500000	1000000	B
16	39500000	40500000	1000000	A
16	41500000	44000000	2500000	B
16	44000000	49000000	5000000	A
16	49000000	50000000	1000000	B
16	50000000	55500000	5500000	A
16	55500000	60000000	4500000	B
16	60500000	63000000	2500000	B
16	63000000	66500000	3500000	A
16	66500000	68000000	1500000	B
16	68000000	69000000	1000000	A
16	69000000	71000000	2000000	B
16	71000000	72500000	1500000	A
16	72500000	75000000	2500000	B
16	76500000	79000000	2500000	B
16	79000000	80000000	1000000	A
17	0	5000000	5000000	B
17	5500000	10500000	5000000	B
17	10500000	13000000	2500000	A
17	13000000	14000000	1000000	B
17	14500000	19500000	5000000	B
17	20000000	26000000	6000000	B
17	26000000	27000000	1000000	A
17	27500000	29000000	1500000	A
17	29000000	30000000	1000000	B
17	30000000	44500000	14500000	A
17	44500000	46500000	2000000	B
17	46500000	53500000	7000000	A
17	53500000	54500000	1000000	B
17	55000000	57500000	2500000	B
17	57500000	59500000	2000000	A
17	59500000	61000000	1500000	B
17	61000000	63500000	2500000	A
18	3000000	4500000	1500000	B
18	4500000	7000000	2500000	A
18	7000000	9000000	2000000	B
18	9000000	11000000	2000000	A
18	12000000	13500000	1500000	B
18	13500000	21000000	7500000	A
18	21000000	25500000	4500000	B
18	26000000	29000000	3000000	B
18	29000000	30000000	1000000	A
18	30000000	37500000	7500000	B
18	37500000	38500000	1000000	A
18	39500000	40500000	1000000	B
18	41000000	42000000	1000000	B
18	42000000	46500000	4500000	A
18	46500000	48500000	2000000	B
18	48500000	49500000	1000000	A
18	50000000	51500000	1500000	A
18	52000000	53000000	1000000	A
18	53000000	54000000	1000000	B
18	54000000	56000000	2000000	A

## Sheet: Intervals in BM-GOM-2
Table S3. A/B compartments in each adipose depot
chromosome	start	end	length	compartment state
1	0	3000000	3000000	A
1	3000000	4500000	1500000	B
1	5000000	6500000	1500000	B
1	6500000	11000000	4500000	A
1	11500000	12500000	1000000	A
1	12500000	13500000	1000000	B
1	13500000	18500000	5000000	A
1	18500000	20500000	2000000	B
1	20500000	23000000	2500000	A
1	23000000	24500000	1500000	B
1	24500000	26000000	1500000	A
1	26500000	32500000	6000000	A
1	32500000	33500000	1000000	B
1	35000000	37000000	2000000	B
1	37000000	38000000	1000000	A
1	38000000	40000000	2000000	B
1	40000000	41000000	1000000	A
1	41000000	42500000	1500000	B
1	42500000	43500000	1000000	A
1	43500000	45000000	1500000	B
1	45500000	50500000	5000000	B
1	51000000	55500000	4500000	B
1	55500000	58500000	3000000	A
1	58500000	66000000	7500000	B
1	66500000	72000000	5500000	B
1	72500000	73500000	1000000	B
1	73500000	78500000	5000000	A
1	78500000	79500000	1000000	B
1	80000000	84000000	4000000	B
1	84500000	90000000	5500000	B
1	90000000	91000000	1000000	A
1	91000000	92000000	1000000	B
1	92500000	95000000	2500000	B
1	95000000	96000000	1000000	A
1	96000000	97000000	1000000	B
1	97000000	100000000	3000000	A
1	101000000	104500000	3500000	B
1	104500000	112000000	7500000	A
1	112500000	115500000	3000000	A
1	115500000	119000000	3500000	B
1	119000000	120000000	1000000	A
1	120000000	121000000	1000000	B
1	121500000	122500000	1000000	B
1	123000000	126000000	3000000	B
1	126000000	132000000	6000000	A
1	133000000	134000000	1000000	B
1	134500000	137000000	2500000	B
1	137000000	140000000	3000000	A
1	140000000	141500000	1500000	B
1	142000000	143500000	1500000	B
1	144000000	145000000	1000000	B
1	145000000	146500000	1500000	A
1	146500000	147500000	1000000	B
1	147500000	150000000	2500000	A
1	150000000	158000000	8000000	B
1	158000000	159500000	1500000	A
1	159500000	161000000	1500000	B
1	161000000	170000000	9000000	A
1	170000000	179500000	9500000	B
1	179500000	185500000	6000000	A
1	185500000	188000000	2500000	B
1	188500000	189500000	1000000	B
1	189500000	190500000	1000000	A
1	190500000	194000000	3500000	B
1	194000000	195000000	1000000	A
1	195000000	201500000	6500000	B
1	202000000	203500000	1500000	B
1	204000000	205500000	1500000	B
1	205500000	207000000	1500000	A
1	207000000	208000000	1000000	B
1	208000000	209500000	1500000	A
1	209500000	215500000	6000000	B
1	215500000	217500000	2000000	A
1	217500000	219000000	1500000	B
1	219000000	220000000	1000000	A
1	220000000	221000000	1000000	B
1	221000000	222000000	1000000	A
1	222000000	223500000	1500000	B
1	224000000	229000000	5000000	B
1	229500000	230500000	1000000	B
1	231000000	232000000	1000000	B
1	232500000	235500000	3000000	B
1	235500000	241000000	5500000	A
1	242000000	246000000	4000000	B
1	246000000	247000000	1000000	A
1	247000000	248000000	1000000	B
1	248000000	256000000	8000000	A
1	257000000	260500000	3500000	B
1	260500000	262500000	2000000	A
1	262500000	263500000	1000000	B
1	263500000	274500000	11000000	A
2	0	11000000	11000000	A
2	11000000	13000000	2000000	B
2	13500000	14500000	1000000	B
2	14500000	19000000	4500000	A
2	19000000	24500000	5500000	B
2	24500000	28500000	4000000	A
2	28500000	40500000	12000000	B
2	40500000	42500000	2000000	A
2	42500000	44500000	2000000	B
2	45500000	50000000	4500000	A
2	50000000	51000000	1000000	B
2	51500000	58000000	6500000	B
2	58000000	61500000	3500000	A
2	62500000	64500000	2000000	B
2	64500000	67000000	2500000	A
2	67000000	68500000	1500000	B
2	68500000	84000000	15500000	A
2	84000000	87000000	3000000	B
2	87000000	88000000	1000000	A
2	89000000	90000000	1000000	B
2	90500000	116500000	26000000	B
2	116500000	118000000	1500000	A
2	118000000	119500000	1500000	B
2	120000000	126000000	6000000	B
2	126000000	129000000	3000000	A
2	129500000	130500000	1000000	A
2	130500000	134500000	4000000	B
2	134500000	135500000	1000000	A
2	136000000	137500000	1500000	A
2	137500000	140000000	2500000	B
2	140000000	142500000	2500000	A
2	143000000	145500000	2500000	A
2	145500000	150000000	4500000	B
2	150000000	152000000	2000000	A
3	0	2500000	2500000	A
3	3000000	12000000	9000000	A
3	12000000	13500000	1500000	B
3	14000000	16000000	2000000	B
3	16000000	20000000	4000000	A
3	20000000	22500000	2500000	B
3	23000000	26000000	3000000	B
3	26000000	27000000	1000000	A
3	27000000	28000000	1000000	B
3	28000000	29500000	1500000	A
3	29500000	31000000	1500000	B
3	31000000	32500000	1500000	A
3	32500000	33500000	1000000	B
3	34000000	37000000	3000000	B
3	37000000	43000000	6000000	A
3	43500000	48000000	4500000	A
3	48000000	49000000	1000000	B
3	49500000	52500000	3000000	B
3	52500000	53500000	1000000	A
3	53500000	55500000	2000000	B
3	55500000	57500000	2000000	A
3	58000000	60000000	2000000	A
3	60000000	68500000	8500000	B
3	68500000	71500000	3000000	A
3	72000000	78500000	6500000	A
3	79000000	80500000	1500000	A
3	80500000	85500000	5000000	B
3	85500000	87500000	2000000	A
3	87500000	93000000	5500000	B
3	93000000	95000000	2000000	A
3	95000000	96000000	1000000	B
3	96000000	98500000	2500000	A
3	98500000	101000000	2500000	B
3	101000000	103500000	2500000	A
3	103500000	107000000	3500000	B
3	107500000	110500000	3000000	B
3	110500000	115000000	4500000	A
3	115000000	117500000	2500000	B
3	117500000	118500000	1000000	A
3	119500000	124000000	4500000	B
3	124000000	128000000	4000000	A
3	128000000	132000000	4000000	B
4	0	3500000	3500000	A
4	3500000	6500000	3000000	B
4	6500000	8500000	2000000	A
4	8500000	10000000	1500000	B
4	10000000	23500000	13500000	A
4	23500000	28000000	4500000	B
4	29500000	30500000	1000000	B
4	31500000	33000000	1500000	A
4	33000000	34000000	1000000	B
4	34000000	40500000	6500000	A
4	41000000	43000000	2000000	A
4	43500000	45000000	1500000	A
4	45000000	55000000	10000000	B
4	55000000	56500000	1500000	A
4	56500000	62000000	5500000	B
4	62500000	65000000	2500000	B
4	65500000	67500000	2000000	B
4	68000000	72500000	4500000	B
4	73000000	79500000	6500000	B
4	79500000	80500000	1000000	A
4	81000000	84000000	3000000	A
4	84000000	86000000	2000000	B
4	86500000	87500000	1000000	B
4	87500000	89500000	2000000	A
4	90500000	92500000	2000000	B
4	92500000	96500000	4000000	A
4	97000000	101500000	4500000	A
4	101500000	103000000	1500000	B
4	103000000	109000000	6000000	A
4	109500000	111500000	2000000	A
4	111500000	117000000	5500000	B
4	117000000	118000000	1000000	A
4	118000000	122500000	4500000	B
4	122500000	124500000	2000000	A
4	125500000	126500000	1000000	B
4	126500000	127500000	1000000	A
4	127500000	131000000	3500000	B
5	0	1500000	1500000	A
5	2000000	20000000	18000000	A
5	20000000	21000000	1000000	B
5	21000000	23500000	2500000	A
5	23500000	27000000	3500000	B
5	27500000	28500000	1000000	B
5	28500000	29500000	1000000	A
5	29500000	32500000	3000000	B
5	34000000	46000000	12000000	B
5	46000000	50000000	4000000	A
5	50000000	59000000	9000000	B
5	59000000	61000000	2000000	A
5	61000000	62000000	1000000	B
5	62000000	63000000	1000000	A
5	63500000	65000000	1500000	A
5	65000000	66000000	1000000	B
5	66000000	70000000	4000000	A
5	70000000	73500000	3500000	B
5	73500000	74500000	1000000	A
5	74500000	76500000	2000000	B
5	76500000	78500000	2000000	A
5	78500000	79500000	1000000	B
5	79500000	80500000	1000000	A
5	80500000	87000000	6500000	B
5	88000000	94500000	6500000	A
5	94500000	101500000	7000000	B
5	102000000	104000000	2000000	B
5	104000000	105000000	1000000	A
6	0	5000000	5000000	A
6	5000000	6500000	1500000	B
6	6500000	10000000	3500000	A
6	10000000	12000000	2000000	B
6	12000000	14000000	2000000	A
6	15000000	17000000	2000000	B
6	17000000	20500000	3500000	A
6	20500000	27000000	6500000	B
6	27000000	29500000	2500000	A
6	29500000	31500000	2000000	B
6	32000000	34000000	2000000	B
6	34000000	35000000	1000000	A
6	35000000	36000000	1000000	B
6	36500000	42500000	6000000	B
6	42500000	56500000	14000000	A
6	56500000	58000000	1500000	B
6	58000000	60000000	2000000	A
6	60000000	61500000	1500000	B
6	61500000	65500000	4000000	A
6	65500000	67000000	1500000	B
6	67000000	76500000	9500000	A
6	77000000	86500000	9500000	A
6	87000000	90000000	3000000	A
6	90000000	91000000	1000000	B
6	91000000	93000000	2000000	A
6	94500000	99500000	5000000	A
6	99500000	103500000	4000000	B
6	104000000	105500000	1500000	B
6	105500000	109000000	3500000	A
6	109000000	119000000	10000000	B
6	119500000	144500000	25000000	B
6	145000000	147000000	2000000	B
6	147500000	150500000	3000000	B
6	150500000	151500000	1000000	A
6	151500000	153000000	1500000	B
6	153500000	157000000	3500000	B
6	157000000	161000000	4000000	A
6	161000000	164500000	3500000	B
6	164500000	168000000	3500000	A
6	168500000	171000000	2500000	A
7	0	5500000	5500000	A
7	5500000	7500000	2000000	B
7	7500000	9000000	1500000	A
7	9500000	14000000	4500000	A
7	14000000	16000000	2000000	B
7	16000000	17500000	1500000	A
7	17500000	19500000	2000000	B
7	19500000	21000000	1500000	A
7	21000000	22500000	1500000	B
7	22500000	24500000	2000000	A
7	25500000	28500000	3000000	B
7	28500000	35500000	7000000	A
7	36000000	42000000	6000000	A
7	42000000	46000000	4000000	B
7	46000000	48500000	2500000	A
7	48500000	49500000	1000000	B
7	50000000	51500000	1500000	B
7	51500000	54000000	2500000	A
7	54500000	61000000	6500000	A
7	61000000	64500000	3500000	B
7	64500000	65500000	1000000	A
7	65500000	67500000	2000000	B
7	67500000	68500000	1000000	A
7	68500000	74500000	6000000	B
7	74500000	76500000	2000000	A
7	76500000	77500000	1000000	B
7	77500000	78500000	1000000	A
7	78500000	86000000	7500000	B
7	86500000	87500000	1000000	B
7	87500000	89500000	2000000	A
7	89500000	91000000	1500000	B
7	91000000	93500000	2500000	A
7	93500000	94500000	1000000	B
7	94500000	101000000	6500000	A
7	101000000	111000000	10000000	B
7	111000000	115500000	4500000	A
7	116000000	118000000	2000000	A
7	118000000	120500000	2500000	B
7	120500000	122000000	1500000	A
8	0	5000000	5000000	A
8	5500000	6500000	1000000	A
8	6500000	9000000	2500000	B
8	10000000	11500000	1500000	A
8	11500000	12500000	1000000	B
8	13000000	18500000	5500000	B
8	18500000	20500000	2000000	A
8	20500000	23500000	3000000	B
8	24000000	29000000	5000000	B
8	29000000	33500000	4500000	A
8	33500000	37500000	4000000	B
8	37500000	42000000	4500000	A
8	42000000	43500000	1500000	B
8	44000000	45500000	1500000	B
8	46000000	47500000	1500000	B
8	47500000	48500000	1000000	A
8	48500000	54500000	6000000	B
8	54500000	56500000	2000000	A
8	56500000	65000000	8500000	B
8	65500000	67500000	2000000	B
8	67500000	74000000	6500000	A
8	74500000	79000000	4500000	A
8	79000000	80000000	1000000	B
8	80000000	81500000	1500000	A
8	82000000	88000000	6000000	A
8	88000000	96000000	8000000	B
8	96000000	97000000	1000000	A
8	97000000	99500000	2500000	B
8	99500000	102500000	3000000	A
8	102500000	104000000	1500000	B
8	104000000	105000000	1000000	A
8	105000000	108500000	3500000	B
8	108500000	109500000	1000000	A
8	110500000	112000000	1500000	B
8	112000000	113000000	1000000	A
8	113500000	114500000	1000000	A
8	114500000	115500000	1000000	B
8	115500000	116500000	1000000	A
8	116500000	118000000	1500000	B
8	118000000	122000000	4000000	A
8	122000000	124000000	2000000	B
8	124000000	125500000	1500000	A
8	125500000	130000000	4500000	B
8	130000000	133000000	3000000	A
8	134500000	138000000	3500000	A
9	0	1000000	1000000	A
9	1000000	2000000	1000000	B
9	3500000	6000000	2500000	B
9	6000000	11500000	5500000	A
9	12000000	13000000	1000000	A
9	13000000	17000000	4000000	B
9	17500000	19500000	2000000	B
9	19500000	22000000	2500000	A
9	22000000	26000000	4000000	B
9	26000000	28500000	2500000	A
9	28500000	32500000	4000000	B
9	33000000	36000000	3000000	B
9	36000000	37000000	1000000	A
9	37000000	38000000	1000000	B
9	39000000	40000000	1000000	A
9	40000000	41000000	1000000	B
9	41000000	42000000	1000000	A
9	42000000	44000000	2000000	B
9	44000000	50500000	6500000	A
9	50500000	52000000	1500000	B
9	52000000	53500000	1500000	A
9	53500000	55000000	1500000	B
9	55000000	58000000	3000000	A
9	58000000	60500000	2500000	B
9	61000000	63500000	2500000	B
9	63500000	68000000	4500000	A
9	68000000	70500000	2500000	B
9	70500000	75500000	5000000	A
9	75500000	77500000	2000000	B
9	78000000	86000000	8000000	B
9	86000000	88000000	2000000	A
9	88000000	89000000	1000000	B
9	89500000	91000000	1500000	B
9	91000000	92500000	1500000	A
9	92500000	99000000	6500000	B
9	99500000	102000000	2500000	B
9	102000000	103500000	1500000	A
9	103500000	104500000	1000000	B
9	104500000	108000000	3500000	A
9	108000000	109000000	1000000	B
9	109500000	114000000	4500000	B
9	114000000	115000000	1000000	A
9	115500000	118000000	2500000	A
9	118000000	120000000	2000000	B
9	120000000	127500000	7500000	A
9	127500000	129000000	1500000	B
9	130000000	132000000	2000000	A
9	132500000	133500000	1000000	A
9	133500000	134500000	1000000	B
9	134500000	135500000	1000000	A
9	135500000	136500000	1000000	B
9	137000000	139000000	2000000	B
9	139000000	140000000	1000000	A
10	0	25000000	25000000	B
10	25000000	69500000	44500000	A
11	0	3500000	3500000	A
11	4000000	10500000	6500000	A
11	10500000	11500000	1000000	B
11	11500000	13000000	1500000	A
11	13000000	14000000	1000000	B
11	14000000	20000000	6000000	A
11	20500000	26500000	6000000	A
11	26500000	32000000	5500000	B
11	32000000	33500000	1500000	A
11	33500000	45000000	11500000	B
11	46000000	47000000	1000000	A
11	47500000	50000000	2500000	A
11	50000000	51500000	1500000	B
11	51500000	52500000	1000000	A
11	52500000	63500000	11000000	B
11	63500000	64500000	1000000	A
11	65500000	66500000	1000000	B
11	66500000	69500000	3000000	A
11	69500000	73500000	4000000	B
11	74000000	76500000	2500000	B
11	76500000	79500000	3000000	A
12	0	6500000	6500000	A
12	6500000	13500000	7000000	B
12	13500000	16500000	3000000	A
12	16500000	18000000	1500000	B
12	18000000	21000000	3000000	A
12	21500000	27500000	6000000	A
12	27500000	35500000	8000000	B
12	36000000	42500000	6500000	B
12	42500000	48500000	6000000	A
12	48500000	50000000	1500000	B
12	50500000	51500000	1000000	B
12	51500000	54000000	2500000	A
12	54000000	58500000	4500000	B
12	58500000	61500000	3000000	A
13	0	1500000	1500000	B
13	1500000	4500000	3000000	A
13	4500000	10000000	5500000	B
13	10000000	11500000	1500000	A
13	12000000	13000000	1000000	A
13	13000000	15500000	2500000	B
13	15500000	19500000	4000000	A
13	19500000	21500000	2000000	B
13	21500000	36000000	14500000	A
13	36000000	37000000	1000000	B
13	37500000	38500000	1000000	B
13	38500000	40500000	2000000	A
13	40500000	43000000	2500000	B
13	43500000	45000000	1500000	B
13	45000000	48500000	3500000	A
13	48500000	50500000	2000000	B
13	50500000	51500000	1000000	A
13	52000000	54500000	2500000	A
13	54500000	61000000	6500000	B
13	61000000	62000000	1000000	A
13	62000000	65000000	3000000	B
13	65000000	74000000	9000000	A
13	74500000	76000000	1500000	A
13	76000000	77000000	1000000	B
13	77000000	78000000	1000000	A
13	78000000	79000000	1000000	B
13	79000000	80000000	1000000	A
13	80000000	81500000	1500000	B
13	81500000	84000000	2500000	A
13	84000000	89000000	5000000	B
13	89000000	91000000	2000000	A
13	91000000	96500000	5500000	B
13	97000000	99500000	2500000	B
13	99500000	101000000	1500000	A
13	101000000	108500000	7500000	B
13	109500000	111500000	2000000	A
13	111500000	115000000	3500000	B
13	115000000	116500000	1500000	A
13	117500000	120500000	3000000	B
13	120500000	127000000	6500000	A
13	128000000	130500000	2500000	B
13	130500000	139000000	8500000	A
13	139500000	141000000	1500000	A
13	141000000	145000000	4000000	B
13	145000000	148000000	3000000	A
13	148000000	151500000	3500000	B
13	152000000	153000000	1000000	B
13	153500000	157000000	3500000	B
13	157000000	159500000	2500000	A
13	160500000	179500000	19000000	B
13	179500000	182500000	3000000	A
13	182500000	189000000	6500000	B
13	189000000	193000000	4000000	A
13	193000000	195000000	2000000	B
13	195000000	201500000	6500000	A
13	202000000	203500000	1500000	A
13	203500000	204500000	1000000	B
13	204500000	208500000	4000000	A
14	1000000	3000000	2000000	A
14	3000000	6000000	3000000	B
14	6000000	8000000	2000000	A
14	8000000	10000000	2000000	B
14	11000000	13500000	2500000	A
14	13500000	20000000	6500000	B
14	20000000	21000000	1000000	A
14	21000000	22500000	1500000	B
14	22500000	24500000	2000000	A
14	24500000	28000000	3500000	B
14	28000000	33000000	5000000	A
14	33000000	35000000	2000000	B
14	35000000	36500000	1500000	A
14	36500000	38000000	1500000	B
14	38000000	42500000	4500000	A
14	44000000	51500000	7500000	A
14	51500000	54500000	3000000	B
14	54500000	57000000	2500000	A
14	57000000	58000000	1000000	B
14	58000000	62000000	4000000	A
14	62000000	66500000	4500000	B
14	67000000	71000000	4000000	B
14	71000000	79000000	8000000	A
14	79500000	82500000	3000000	A
14	82500000	87500000	5000000	B
14	87500000	88500000	1000000	A
14	89000000	90000000	1000000	A
14	91000000	98000000	7000000	B
14	99000000	101500000	2500000	A
14	101500000	103000000	1500000	B
14	103000000	104000000	1000000	A
14	104000000	107000000	3000000	B
14	108000000	109500000	1500000	A
14	109500000	111000000	1500000	B
14	111000000	115000000	4000000	A
14	115000000	120500000	5500000	B
14	120500000	121500000	1000000	A
14	121500000	122500000	1000000	B
14	122500000	125500000	3000000	A
14	125500000	128500000	3000000	B
14	128500000	130000000	1500000	A
14	130000000	131500000	1500000	B
14	131500000	135500000	4000000	A
14	137000000	139000000	2000000	A
14	139000000	140500000	1500000	B
14	140500000	141500000	1000000	A
15	0	1000000	1000000	A
15	1500000	2500000	1000000	A
15	3000000	5000000	2000000	A
15	5000000	6000000	1000000	B
15	6000000	9000000	3000000	A
15	9000000	13000000	4000000	B
15	13500000	15500000	2000000	B
15	15500000	18500000	3000000	A
15	18500000	24500000	6000000	B
15	24500000	25500000	1000000	A
15	25500000	29500000	4000000	B
15	29500000	33500000	4000000	A
15	33500000	37500000	4000000	B
15	37500000	39000000	1500000	A
15	39000000	44000000	5000000	B
15	44000000	49500000	5500000	A
15	49500000	54000000	4500000	B
15	54000000	56500000	2500000	A
15	56500000	58500000	2000000	B
15	58500000	60500000	2000000	A
15	60500000	65500000	5000000	B
15	65500000	68000000	2500000	A
15	68000000	75500000	7500000	B
15	75500000	76500000	1000000	A
15	77000000	81000000	4000000	A
15	81000000	82000000	1000000	B
15	82000000	83500000	1500000	A
15	83500000	84500000	1000000	B
15	85000000	93000000	8000000	B
15	93000000	94500000	1500000	A
15	95000000	96500000	1500000	A
15	96500000	100000000	3500000	B
15	100000000	102000000	2000000	A
15	102000000	103500000	1500000	B
15	103500000	109500000	6000000	A
15	110000000	111500000	1500000	A
15	111500000	117500000	6000000	B
15	117500000	122000000	4500000	A
15	122000000	124500000	2500000	B
15	125500000	126500000	1000000	A
15	126500000	130000000	3500000	B
15	130000000	140500000	10500000	A
16	0	3500000	3500000	B
16	3500000	4500000	1000000	A
16	4500000	5500000	1000000	B
16	5500000	6500000	1000000	A
16	6500000	17500000	11000000	B
16	17500000	23000000	5500000	A
16	23500000	26000000	2500000	A
16	26500000	28500000	2000000	A
16	28500000	30000000	1500000	B
16	30500000	32000000	1500000	B
16	32000000	36500000	4500000	A
16	36500000	38000000	1500000	B
16	38500000	39500000	1000000	B
16	39500000	40500000	1000000	A
16	41500000	43500000	2000000	B
16	43500000	49000000	5500000	A
16	49000000	50000000	1000000	B
16	50000000	53000000	3000000	A
16	53500000	55500000	2000000	A
16	55500000	63000000	7500000	B
16	63000000	67000000	4000000	A
16	67000000	68000000	1000000	B
16	68000000	69000000	1000000	A
16	69000000	71000000	2000000	B
16	71000000	72500000	1500000	A
16	73500000	75000000	1500000	B
16	76500000	79000000	2500000	B
16	79000000	80000000	1000000	A
17	0	5000000	5000000	B
17	5500000	10500000	5000000	B
17	10500000	12500000	2000000	A
17	12500000	19500000	7000000	B
17	20000000	26000000	6000000	B
17	26000000	27000000	1000000	A
17	27500000	28500000	1000000	A
17	28500000	30000000	1500000	B
17	30000000	44500000	14500000	A
17	44500000	46500000	2000000	B
17	46500000	53500000	7000000	A
17	53500000	54500000	1000000	B
17	55000000	57500000	2500000	B
17	57500000	59500000	2000000	A
17	59500000	61000000	1500000	B
17	61000000	63500000	2500000	A
18	3000000	4500000	1500000	B
18	4500000	7000000	2500000	A
18	7000000	9000000	2000000	B
18	9000000	11000000	2000000	A
18	12000000	13500000	1500000	B
18	13500000	21000000	7500000	A
18	21000000	25500000	4500000	B
18	26000000	29500000	3500000	B
18	30000000	37500000	7500000	B
18	37500000	38500000	1000000	A
18	38500000	40500000	2000000	B
18	41000000	42000000	1000000	B
18	42000000	47500000	5500000	A
18	47500000	48500000	1000000	B
18	48500000	51500000	3000000	A
18	52000000	53000000	1000000	A
18	53000000	54000000	1000000	B
18	54000000	55000000	1000000	A

## Sheet: Intervals in WB-ULB-1
Table S3. A/B compartments in each adipose depot
chromosome	start	end	length	compartment state
1	0	3000000	3000000	A
1	3000000	4000000	1000000	B
1	4000000	5000000	1000000	A
1	5000000	6500000	1500000	B
1	6500000	11000000	4500000	A
1	11500000	12500000	1000000	A
1	12500000	13500000	1000000	B
1	13500000	18000000	4500000	A
1	18000000	20500000	2500000	B
1	20500000	23000000	2500000	A
1	23000000	24500000	1500000	B
1	24500000	30000000	5500000	A
1	30000000	31000000	1000000	B
1	31000000	36000000	5000000	A
1	36000000	37000000	1000000	B
1	37000000	38000000	1000000	A
1	38000000	40500000	2500000	B
1	41000000	42500000	1500000	B
1	42500000	44500000	2000000	A
1	45500000	50500000	5000000	B
1	51000000	55500000	4500000	B
1	55500000	56500000	1000000	A
1	57000000	58500000	1500000	A
1	58500000	66000000	7500000	B
1	66500000	71500000	5000000	B
1	71500000	72500000	1000000	A
1	73000000	80000000	7000000	A
1	80000000	81500000	1500000	B
1	82000000	84000000	2000000	B
1	84500000	90000000	5500000	B
1	90000000	92500000	2500000	A
1	92500000	94000000	1500000	B
1	94000000	95000000	1000000	A
1	96000000	97500000	1500000	B
1	97500000	99500000	2000000	A
1	99500000	100500000	1000000	B
1	101000000	104500000	3500000	B
1	104500000	112000000	7500000	A
1	112500000	115500000	3000000	A
1	115500000	119000000	3500000	B
1	119000000	120000000	1000000	A
1	120000000	121000000	1000000	B
1	121000000	123500000	2500000	A
1	123500000	126000000	2500000	B
1	126000000	133500000	7500000	A
1	134500000	137000000	2500000	B
1	137000000	140000000	3000000	A
1	140000000	141500000	1500000	B
1	142000000	143500000	1500000	B
1	144000000	145000000	1000000	B
1	145000000	146500000	1500000	A
1	146500000	147500000	1000000	B
1	147500000	149000000	1500000	A
1	149000000	158000000	9000000	B
1	158000000	159500000	1500000	A
1	159500000	161000000	1500000	B
1	161000000	170000000	9000000	A
1	170000000	179500000	9500000	B
1	179500000	186000000	6500000	A
1	186000000	187000000	1000000	B
1	187000000	188500000	1500000	A
1	188500000	189500000	1000000	B
1	189500000	191000000	1500000	A
1	191000000	194000000	3000000	B
1	194000000	195000000	1000000	A
1	195000000	201500000	6500000	B
1	201500000	202500000	1000000	A
1	202500000	203500000	1000000	B
1	204000000	205500000	1500000	B
1	205500000	206500000	1000000	A
1	208000000	209500000	1500000	A
1	209500000	215500000	6000000	B
1	215500000	218000000	2500000	A
1	218000000	219500000	1500000	B
1	220000000	221000000	1000000	B
1	221500000	223500000	2000000	B
1	224000000	228000000	4000000	B
1	230000000	231000000	1000000	A
1	231000000	235500000	4500000	B
1	235500000	240000000	4500000	A
1	242000000	246000000	4000000	B
1	246000000	253500000	7500000	A
1	254000000	256000000	2000000	A
1	256000000	260500000	4500000	B
1	260500000	262500000	2000000	A
1	262500000	263500000	1000000	B
1	263500000	274500000	11000000	A
2	0	11000000	11000000	A
2	11000000	13000000	2000000	B
2	13500000	14500000	1000000	B
2	14500000	18500000	4000000	A
2	18500000	24500000	6000000	B
2	24500000	28000000	3500000	A
2	28000000	39500000	11500000	B
2	39500000	42500000	3000000	A
2	42500000	44500000	2000000	B
2	45000000	46000000	1000000	B
2	46000000	48000000	2000000	A
2	48500000	50000000	1500000	A
2	50000000	58000000	8000000	B
2	58000000	61500000	3500000	A
2	62500000	64500000	2000000	B
2	64500000	66500000	2000000	A
2	66500000	68500000	2000000	B
2	68500000	83000000	14500000	A
2	83000000	85500000	2500000	B
2	86000000	87000000	1000000	B
2	87000000	88000000	1000000	A
2	89000000	90000000	1000000	B
2	90500000	98000000	7500000	B
2	98500000	102000000	3500000	B
2	103500000	108000000	4500000	B
2	108500000	114500000	6000000	B
2	115000000	116500000	1500000	B
2	116500000	118000000	1500000	A
2	118000000	119500000	1500000	B
2	119500000	120500000	1000000	A
2	120500000	128000000	7500000	B
2	128500000	129500000	1000000	B
2	130000000	134500000	4500000	B
2	134500000	135500000	1000000	A
2	136000000	138500000	2500000	A
2	138500000	140000000	1500000	B
2	140000000	142500000	2500000	A
2	143000000	145500000	2500000	A
2	145500000	150000000	4500000	B
2	150000000	152000000	2000000	A
3	0	2500000	2500000	A
3	3000000	12500000	9500000	A
3	12500000	16000000	3500000	B
3	16000000	20000000	4000000	A
3	20000000	22500000	2500000	B
3	23000000	26000000	3000000	B
3	26000000	27500000	1500000	A
3	28000000	29500000	1500000	A
3	29500000	30500000	1000000	B
3	30500000	32500000	2000000	A
3	32500000	33500000	1000000	B
3	34000000	37000000	3000000	B
3	37000000	43000000	6000000	A
3	43000000	44000000	1000000	B
3	44000000	48000000	4000000	A
3	48000000	49000000	1000000	B
3	49500000	52000000	2500000	B
3	52000000	54000000	2000000	A
3	54500000	60000000	5500000	A
3	60000000	68500000	8500000	B
3	68500000	74500000	6000000	A
3	74500000	76500000	2000000	B
3	76500000	78500000	2000000	A
3	79000000	80500000	1500000	A
3	80500000	85500000	5000000	B
3	85500000	87500000	2000000	A
3	87500000	92500000	5000000	B
3	92500000	95500000	3000000	A
3	96000000	98500000	2500000	A
3	98500000	101000000	2500000	B
3	101000000	103000000	2000000	A
3	103000000	106000000	3000000	B
3	106000000	107500000	1500000	A
3	107500000	110000000	2500000	B
3	110000000	115000000	5000000	A
3	115000000	117500000	2500000	B
3	117500000	118500000	1000000	A
3	118500000	124000000	5500000	B
3	124000000	128000000	4000000	A
3	128000000	132000000	4000000	B
3	132000000	133000000	1000000	A
4	0	3500000	3500000	A
4	3500000	6500000	3000000	B
4	6500000	8500000	2000000	A
4	8500000	10000000	1500000	B
4	10000000	13500000	3500000	A
4	14000000	19500000	5500000	A
4	20000000	21000000	1000000	A
4	21000000	22000000	1000000	B
4	22000000	23500000	1500000	A
4	23500000	34000000	10500000	B
4	34000000	40500000	6500000	A
4	40500000	41500000	1000000	B
4	41500000	43000000	1500000	A
4	43500000	45000000	1500000	A
4	45000000	55000000	10000000	B
4	55000000	57000000	2000000	A
4	57000000	65000000	8000000	B
4	65000000	66000000	1000000	A
4	66000000	67500000	1500000	B
4	67500000	68500000	1000000	A
4	68500000	72000000	3500000	B
4	72000000	73000000	1000000	A
4	73000000	74000000	1000000	B
4	74500000	75500000	1000000	B
4	76000000	79000000	3000000	B
4	79000000	82000000	3000000	A
4	82500000	84000000	1500000	A
4	84000000	85000000	1000000	B
4	85500000	87500000	2000000	B
4	87500000	89500000	2000000	A
4	90000000	91000000	1000000	A
4	91000000	92000000	1000000	B
4	92000000	96500000	4500000	A
4	97000000	102000000	5000000	A
4	102500000	109000000	6500000	A
4	109500000	112000000	2500000	A
4	112000000	117000000	5000000	B
4	117000000	118000000	1000000	A
4	118000000	122500000	4500000	B
4	122500000	125500000	3000000	A
4	125500000	126500000	1000000	B
4	126500000	127500000	1000000	A
4	127500000	130500000	3000000	B
5	0	20000000	20000000	A
5	20000000	21000000	1000000	B
5	21000000	23500000	2500000	A
5	23500000	27000000	3500000	B
5	27500000	28500000	1000000	B
5	29000000	32500000	3500000	B
5	32500000	35000000	2500000	A
5	36000000	46000000	10000000	B
5	46000000	48500000	2500000	A
5	48500000	59000000	10500000	B
5	59000000	61000000	2000000	A
5	61000000	62000000	1000000	B
5	62000000	63000000	1000000	A
5	63500000	70000000	6500000	A
5	70000000	76500000	6500000	B
5	76500000	78500000	2000000	A
5	78500000	79500000	1000000	B
5	79500000	80500000	1000000	A
5	80500000	87000000	6500000	B
5	87000000	94500000	7500000	A
5	94500000	104000000	9500000	B
5	104000000	105000000	1000000	A
6	0	5000000	5000000	A
6	5000000	6500000	1500000	B
6	6500000	7500000	1000000	A
6	8000000	10000000	2000000	A
6	10000000	12000000	2000000	B
6	12000000	14000000	2000000	A
6	15000000	17000000	2000000	B
6	17000000	18000000	1000000	A
6	18500000	20500000	2000000	A
6	20500000	27000000	6500000	B
6	27000000	29500000	2500000	A
6	31000000	32000000	1000000	A
6	32000000	34000000	2000000	B
6	34000000	35000000	1000000	A
6	35000000	36000000	1000000	B
6	36500000	39500000	3000000	B
6	40000000	42500000	2500000	B
6	42500000	46000000	3500000	A
6	46500000	56000000	9500000	A
6	56000000	58000000	2000000	B
6	58000000	60000000	2000000	A
6	60000000	62500000	2500000	B
6	62500000	65500000	3000000	A
6	65500000	67000000	1500000	B
6	67000000	73500000	6500000	A
6	74000000	90000000	16000000	A
6	90000000	91000000	1000000	B
6	91000000	93000000	2000000	A
6	94500000	100500000	6000000	A
6	100500000	103500000	3000000	B
6	104000000	105500000	1500000	B
6	105500000	109500000	4000000	A
6	109500000	119000000	9500000	B
6	119500000	135000000	15500000	B
6	135500000	147000000	11500000	B
6	147500000	150500000	3000000	B
6	150500000	151500000	1000000	A
6	151500000	153000000	1500000	B
6	153000000	154000000	1000000	A
6	154000000	156000000	2000000	B
6	157000000	161000000	4000000	A
6	161000000	164500000	3500000	B
6	164500000	168000000	3500000	A
6	168500000	171000000	2500000	A
7	0	5500000	5500000	A
7	5500000	7500000	2000000	B
7	7500000	14000000	6500000	A
7	14000000	20500000	6500000	B
7	21000000	22500000	1500000	B
7	22500000	24500000	2000000	A
7	25500000	28500000	3000000	B
7	28500000	35500000	7000000	A
7	36000000	42000000	6000000	A
7	42000000	46000000	4000000	B
7	46000000	47000000	1000000	A
7	47500000	48500000	1000000	A
7	49000000	50500000	1500000	A
7	50500000	51500000	1000000	B
7	51500000	61000000	9500000	A
7	61000000	64500000	3500000	B
7	64500000	65500000	1000000	A
7	65500000	68000000	2500000	B
7	68500000	74500000	6000000	B
7	74500000	76500000	2000000	A
7	76500000	77500000	1000000	B
7	77500000	78500000	1000000	A
7	78500000	85500000	7000000	B
7	85500000	86500000	1000000	A
7	86500000	87500000	1000000	B
7	87500000	89500000	2000000	A
7	89500000	91000000	1500000	B
7	91000000	93500000	2500000	A
7	93500000	94500000	1000000	B
7	94500000	100500000	6000000	A
7	100500000	111000000	10500000	B
7	111000000	115000000	4000000	A
7	115000000	116000000	1000000	B
7	116000000	118000000	2000000	A
7	118000000	120000000	2000000	B
7	120000000	122000000	2000000	A
8	0	4500000	4500000	A
8	4500000	5500000	1000000	B
8	5500000	6500000	1000000	A
8	6500000	9000000	2500000	B
8	10000000	13000000	3000000	A
8	13000000	14500000	1500000	B
8	15000000	18500000	3500000	B
8	18500000	20500000	2000000	A
8	20500000	23500000	3000000	B
8	24000000	29000000	5000000	B
8	29000000	33000000	4000000	A
8	33000000	38000000	5000000	B
8	38000000	42000000	4000000	A
8	42000000	43500000	1500000	B
8	43500000	44500000	1000000	A
8	44500000	45500000	1000000	B
8	46000000	47000000	1000000	B
8	47000000	48500000	1500000	A
8	48500000	54500000	6000000	B
8	54500000	56500000	2000000	A
8	56500000	65000000	8500000	B
8	66000000	67000000	1000000	A
8	67500000	74000000	6500000	A
8	74500000	79000000	4500000	A
8	79000000	80000000	1000000	B
8	80000000	88000000	8000000	A
8	88000000	89000000	1000000	B
8	89500000	96000000	6500000	B
8	96000000	103500000	7500000	A
8	104000000	105500000	1500000	A
8	105500000	108500000	3000000	B
8	108500000	110500000	2000000	A
8	110500000	112000000	1500000	B
8	112000000	113000000	1000000	A
8	113500000	115500000	2000000	A
8	116500000	118000000	1500000	B
8	118000000	122000000	4000000	A
8	122000000	125000000	3000000	B
8	125500000	130000000	4500000	B
8	130000000	137000000	7000000	A
8	137500000	139000000	1500000	A
9	0	1000000	1000000	A
9	1000000	2000000	1000000	B
9	3500000	6000000	2500000	B
9	6000000	11500000	5500000	A
9	12000000	13500000	1500000	A
9	13500000	17000000	3500000	B
9	17500000	19500000	2000000	B
9	19500000	21000000	1500000	A
9	22000000	26000000	4000000	B
9	26000000	28500000	2500000	A
9	28500000	32500000	4000000	B
9	32500000	33500000	1000000	A
9	34000000	35000000	1000000	A
9	35000000	36000000	1000000	B
9	36000000	37000000	1000000	A
9	37000000	38000000	1000000	B
9	38000000	40000000	2000000	A
9	40000000	41000000	1000000	B
9	41000000	50500000	9500000	A
9	50500000	52000000	1500000	B
9	52000000	54000000	2000000	A
9	54000000	55000000	1000000	B
9	55000000	57500000	2500000	A
9	57500000	60500000	3000000	B
9	61000000	63500000	2500000	B
9	63500000	68000000	4500000	A
9	68000000	70500000	2500000	B
9	70500000	75500000	5000000	A
9	75500000	77500000	2000000	B
9	77500000	78500000	1000000	A
9	78500000	86000000	7500000	B
9	86000000	88500000	2500000	A
9	88500000	91000000	2500000	B
9	91000000	92500000	1500000	A
9	92500000	99000000	6500000	B
9	99000000	100000000	1000000	A
9	100000000	102000000	2000000	B
9	102000000	103500000	1500000	A
9	103500000	104500000	1000000	B
9	104500000	108000000	3500000	A
9	108000000	109000000	1000000	B
9	109500000	114000000	4500000	B
9	114000000	118500000	4500000	A
9	118500000	119500000	1000000	B
9	119500000	128000000	8500000	A
9	128000000	129000000	1000000	B
9	130000000	132000000	2000000	A
9	132000000	133000000	1000000	B
9	133500000	134500000	1000000	B
9	134500000	135500000	1000000	A
9	135500000	136500000	1000000	B
9	137000000	139000000	2000000	B
9	139000000	140000000	1000000	A
10	0	25000000	25000000	B
10	25000000	34500000	9500000	A
10	34500000	38000000	3500000	B
10	38000000	67500000	29500000	A
10	68000000	69500000	1500000	A
11	0	3000000	3000000	A
11	3000000	4000000	1000000	B
11	4000000	6000000	2000000	A
11	6500000	10500000	4000000	A
11	11000000	13500000	2500000	A
11	14000000	26000000	12000000	A
11	26000000	31000000	5000000	B
11	31000000	33500000	2500000	A
11	33500000	45000000	11500000	B
11	46000000	50000000	4000000	A
11	50000000	51500000	1500000	B
11	51500000	52500000	1000000	A
11	52500000	65000000	12500000	B
11	66000000	70000000	4000000	A
11	70000000	74000000	4000000	B
11	74500000	76000000	1500000	B
11	76000000	79500000	3500000	A
12	0	6500000	6500000	A
12	6500000	11500000	5000000	B
12	12000000	13500000	1500000	B
12	13500000	17000000	3500000	A
12	17000000	18000000	1000000	B
12	18000000	21000000	3000000	A
12	21500000	27500000	6000000	A
12	27500000	35500000	8000000	B
12	35500000	36500000	1000000	A
12	36500000	37500000	1000000	B
12	38000000	42500000	4500000	B
12	42500000	48500000	6000000	A
12	48500000	50000000	1500000	B
12	50500000	51500000	1000000	B
12	51500000	54000000	2500000	A
12	54000000	58500000	4500000	B
12	58500000	61500000	3000000	A
13	0	1500000	1500000	B
13	1500000	4500000	3000000	A
13	4500000	10000000	5500000	B
13	10000000	11500000	1500000	A
13	11500000	12500000	1000000	B
13	13000000	15500000	2500000	B
13	15500000	19500000	4000000	A
13	19500000	21500000	2000000	B
13	21500000	36000000	14500000	A
13	36000000	38500000	2500000	B
13	38500000	40500000	2000000	A
13	40500000	43000000	2500000	B
13	43500000	45500000	2000000	B
13	45500000	48500000	3000000	A
13	48500000	50500000	2000000	B
13	50500000	51500000	1000000	A
13	52000000	54500000	2500000	A
13	54500000	61000000	6500000	B
13	61500000	65000000	3500000	B
13	65000000	74000000	9000000	A
13	74500000	76000000	1500000	A
13	76000000	77000000	1000000	B
13	77000000	78000000	1000000	A
13	78000000	79000000	1000000	B
13	79500000	81500000	2000000	B
13	81500000	84500000	3000000	A
13	84500000	89000000	4500000	B
13	89000000	91000000	2000000	A
13	91000000	92000000	1000000	B
13	92000000	93000000	1000000	A
13	93000000	96000000	3000000	B
13	96000000	97000000	1000000	A
13	97000000	99500000	2500000	B
13	99500000	101000000	1500000	A
13	101000000	108500000	7500000	B
13	109000000	110000000	1000000	B
13	110000000	111500000	1500000	A
13	111500000	115000000	3500000	B
13	115000000	116500000	1500000	A
13	117500000	120500000	3000000	B
13	120500000	127000000	6500000	A
13	127000000	130500000	3500000	B
13	130500000	138000000	7500000	A
13	138000000	139500000	1500000	B
13	139500000	141000000	1500000	A
13	141000000	145000000	4000000	B
13	145000000	148000000	3000000	A
13	148000000	151500000	3500000	B
13	152000000	153000000	1000000	B
13	153000000	154000000	1000000	A
13	154000000	157000000	3000000	B
13	157000000	159500000	2500000	A
13	160500000	179500000	19000000	B
13	179500000	182500000	3000000	A
13	182500000	189000000	6500000	B
13	189000000	191000000	2000000	A
13	191500000	192500000	1000000	A
13	192500000	195000000	2500000	B
13	195000000	203500000	8500000	A
13	203500000	204500000	1000000	B
13	204500000	208500000	4000000	A
14	0	1000000	1000000	B
14	2000000	3000000	1000000	A
14	3000000	4000000	1000000	B
14	4500000	5500000	1000000	B
14	5500000	8500000	3000000	A
14	8500000	9500000	1000000	B
14	9500000	13000000	3500000	A
14	13000000	20500000	7500000	B
14	21000000	22500000	1500000	B
14	22500000	24500000	2000000	A
14	24500000	28000000	3500000	B
14	28000000	33000000	5000000	A
14	33000000	34000000	1000000	B
14	34000000	36500000	2500000	A
14	36500000	37500000	1000000	B
14	38500000	51500000	13000000	A
14	51500000	54500000	3000000	B
14	54500000	57000000	2500000	A
14	57500000	60500000	3000000	A
14	61000000	62000000	1000000	A
14	62000000	65500000	3500000	B
14	67000000	71000000	4000000	B
14	71000000	79000000	8000000	A
14	79000000	80000000	1000000	B
14	80000000	82500000	2500000	A
14	82500000	87500000	5000000	B
14	87500000	90000000	2500000	A
14	91000000	99000000	8000000	B
14	100000000	101500000	1500000	A
14	101500000	102500000	1000000	B
14	102500000	105000000	2500000	A
14	105000000	107000000	2000000	B
14	107500000	108500000	1000000	B
14	108500000	110000000	1500000	A
14	110500000	115500000	5000000	A
14	115500000	120500000	5000000	B
14	120500000	121500000	1000000	A
14	121500000	122500000	1000000	B
14	122500000	125500000	3000000	A
14	125500000	128500000	3000000	B
14	128500000	130000000	1500000	A
14	130000000	131000000	1000000	B
14	131000000	135500000	4500000	A
14	137000000	139000000	2000000	A
14	139000000	140500000	1500000	B
14	140500000	141500000	1000000	A
15	0	1000000	1000000	A
15	1500000	2500000	1000000	A
15	2500000	3500000	1000000	B
15	3500000	5000000	1500000	A
15	5000000	6000000	1000000	B
15	6000000	9000000	3000000	A
15	9000000	13000000	4000000	B
15	13500000	15500000	2000000	B
15	15500000	17000000	1500000	A
15	17500000	19000000	1500000	A
15	19000000	20000000	1000000	B
15	20500000	23500000	3000000	B
15	23500000	26000000	2500000	A
15	26000000	29500000	3500000	B
15	29500000	33500000	4000000	A
15	33500000	37500000	4000000	B
15	38000000	44500000	6500000	B
15	44500000	49500000	5000000	A
15	49500000	54000000	4500000	B
15	54000000	56500000	2500000	A
15	56500000	58500000	2000000	B
15	58500000	60500000	2000000	A
15	60500000	64500000	4000000	B
15	65500000	68000000	2500000	A
15	69000000	75000000	6000000	B
15	75000000	76500000	1500000	A
15	77000000	83500000	6500000	A
15	83500000	84500000	1000000	B
15	85000000	87000000	2000000	B
15	88500000	91500000	3000000	B
15	91500000	96500000	5000000	A
15	96500000	100000000	3500000	B
15	100000000	102000000	2000000	A
15	102000000	103500000	1500000	B
15	103500000	109500000	6000000	A
15	110000000	111500000	1500000	A
15	111500000	117500000	6000000	B
15	117500000	122000000	4500000	A
15	122000000	124500000	2500000	B
15	125500000	126500000	1000000	A
15	126500000	128000000	1500000	B
15	128000000	129000000	1000000	A
15	129000000	130000000	1000000	B
15	130000000	140500000	10500000	A
16	500000	3500000	3000000	B
16	3500000	5000000	1500000	A
16	5500000	6500000	1000000	A
16	6500000	17500000	11000000	B
16	17500000	23000000	5500000	A
16	23500000	29000000	5500000	A
16	29000000	32000000	3000000	B
16	32000000	37000000	5000000	A
16	37000000	38000000	1000000	B
16	38000000	40500000	2500000	A
16	41500000	43000000	1500000	B
16	43000000	55500000	12500000	A
16	55500000	63000000	7500000	B
16	63000000	66500000	3500000	A
16	66500000	68000000	1500000	B
16	68000000	69000000	1000000	A
16	69000000	71000000	2000000	B
16	71000000	72500000	1500000	A
16	72500000	75000000	2500000	B
16	76500000	79000000	2500000	B
16	79000000	80000000	1000000	A
17	0	10500000	10500000	B
17	10500000	13000000	2500000	A
17	13000000	19500000	6500000	B
17	20000000	26000000	6000000	B
17	26500000	27500000	1000000	B
17	27500000	29500000	2000000	A
17	30000000	44500000	14500000	A
17	44500000	46500000	2000000	B
17	46500000	53000000	6500000	A
17	53000000	54500000	1500000	B
17	55000000	57500000	2500000	B
17	57500000	60000000	2500000	A
17	60000000	61000000	1000000	B
17	61000000	63500000	2500000	A
18	3000000	4500000	1500000	B
18	4500000	7000000	2500000	A
18	7000000	9000000	2000000	B
18	9000000	10500000	1500000	A
18	10500000	13500000	3000000	B
18	13500000	21000000	7500000	A
18	21000000	25500000	4500000	B
18	26000000	29000000	3000000	B
18	29000000	30000000	1000000	A
18	30000000	36500000	6500000	B
18	37500000	38500000	1000000	A
18	38500000	39500000	1000000	B
18	41000000	42000000	1000000	B
18	42000000	46500000	4500000	A
18	47500000	48500000	1000000	B
18	48500000	51500000	3000000	A
18	52000000	53000000	1000000	A
18	53000000	54000000	1000000	B
18	54000000	55000000	1000000	A

## Sheet: Intervals in WB-ULB-2
Table S3. A/B compartments in each adipose depot
chromosome	start	end	length	compartment state
1	0	3000000	3000000	A
1	3000000	4000000	1000000	B
1	4000000	5000000	1000000	A
1	5000000	6500000	1500000	B
1	6500000	10500000	4000000	A
1	10500000	11500000	1000000	B
1	11500000	12500000	1000000	A
1	12500000	13500000	1000000	B
1	13500000	18000000	4500000	A
1	18000000	20500000	2500000	B
1	20500000	23000000	2500000	A
1	23000000	24500000	1500000	B
1	24500000	30000000	5500000	A
1	30000000	31000000	1000000	B
1	31000000	35500000	4500000	A
1	35500000	37000000	1500000	B
1	37000000	38000000	1000000	A
1	38000000	40500000	2500000	B
1	41000000	42500000	1500000	B
1	42500000	44500000	2000000	A
1	45500000	50500000	5000000	B
1	51000000	55500000	4500000	B
1	55500000	56500000	1000000	A
1	57000000	58500000	1500000	A
1	58500000	66000000	7500000	B
1	66500000	71500000	5000000	B
1	71500000	72500000	1000000	A
1	73000000	78500000	5500000	A
1	79000000	80000000	1000000	A
1	80000000	84000000	4000000	B
1	84500000	90000000	5500000	B
1	90000000	91000000	1000000	A
1	91000000	92000000	1000000	B
1	92500000	95500000	3000000	B
1	95500000	96500000	1000000	A
1	96500000	97500000	1000000	B
1	97500000	99500000	2000000	A
1	99500000	100500000	1000000	B
1	101000000	104500000	3500000	B
1	104500000	115500000	11000000	A
1	115500000	119000000	3500000	B
1	119000000	120000000	1000000	A
1	120000000	121000000	1000000	B
1	121000000	123500000	2500000	A
1	123500000	126000000	2500000	B
1	126000000	133500000	7500000	A
1	133500000	137000000	3500000	B
1	137000000	140000000	3000000	A
1	140000000	141500000	1500000	B
1	142000000	143500000	1500000	B
1	144000000	145000000	1000000	B
1	145000000	146500000	1500000	A
1	146500000	147500000	1000000	B
1	147500000	148500000	1000000	A
1	148500000	149500000	1000000	B
1	150000000	158000000	8000000	B
1	158000000	159500000	1500000	A
1	159500000	161000000	1500000	B
1	161000000	170000000	9000000	A
1	170000000	175000000	5000000	B
1	175500000	179500000	4000000	B
1	179500000	186000000	6500000	A
1	186000000	187000000	1000000	B
1	187000000	188500000	1500000	A
1	188500000	189500000	1000000	B
1	189500000	191000000	1500000	A
1	191000000	194000000	3000000	B
1	194000000	195000000	1000000	A
1	195000000	201500000	6500000	B
1	201500000	202500000	1000000	A
1	202500000	203500000	1000000	B
1	204000000	206000000	2000000	B
1	208000000	209500000	1500000	A
1	209500000	215500000	6000000	B
1	215500000	217500000	2000000	A
1	217500000	219500000	2000000	B
1	220000000	221000000	1000000	B
1	221500000	223500000	2000000	B
1	224000000	228000000	4000000	B
1	228500000	230000000	1500000	B
1	230000000	231000000	1000000	A
1	231000000	234000000	3000000	B
1	234500000	235500000	1000000	B
1	235500000	240000000	4500000	A
1	242000000	246000000	4000000	B
1	246000000	247000000	1000000	A
1	247500000	256000000	8500000	A
1	256000000	260500000	4500000	B
1	260500000	262500000	2000000	A
1	262500000	263500000	1000000	B
1	263500000	274500000	11000000	A
2	0	11000000	11000000	A
2	11000000	13000000	2000000	B
2	13500000	14500000	1000000	B
2	14500000	18500000	4000000	A
2	18500000	24500000	6000000	B
2	24500000	28000000	3500000	A
2	28000000	39500000	11500000	B
2	40500000	42500000	2000000	A
2	42500000	44500000	2000000	B
2	45500000	48000000	2500000	A
2	48500000	50000000	1500000	A
2	50000000	58000000	8000000	B
2	58000000	61500000	3500000	A
2	62500000	64500000	2000000	B
2	64500000	66500000	2000000	A
2	66500000	68500000	2000000	B
2	68500000	82500000	14000000	A
2	82500000	85500000	3000000	B
2	86000000	87000000	1000000	B
2	87000000	88000000	1000000	A
2	89000000	90000000	1000000	B
2	90500000	98000000	7500000	B
2	98500000	102000000	3500000	B
2	103500000	108000000	4500000	B
2	108500000	116500000	8000000	B
2	116500000	118000000	1500000	A
2	118000000	119500000	1500000	B
2	119500000	120500000	1000000	A
2	120500000	128000000	7500000	B
2	128500000	129500000	1000000	B
2	130000000	133500000	3500000	B
2	134500000	135500000	1000000	A
2	136000000	138500000	2500000	A
2	138500000	140000000	1500000	B
2	140000000	142500000	2500000	A
2	143000000	145500000	2500000	A
2	145500000	150000000	4500000	B
2	150000000	152000000	2000000	A
3	0	2500000	2500000	A
3	3000000	12500000	9500000	A
3	12500000	16000000	3500000	B
3	16000000	20000000	4000000	A
3	20000000	22500000	2500000	B
3	24000000	26000000	2000000	B
3	26000000	27500000	1500000	A
3	28000000	29500000	1500000	A
3	29500000	31000000	1500000	B
3	31000000	32500000	1500000	A
3	32500000	33500000	1000000	B
3	34000000	37000000	3000000	B
3	37000000	43000000	6000000	A
3	43500000	48000000	4500000	A
3	48000000	49000000	1000000	B
3	49500000	52000000	2500000	B
3	52000000	53500000	1500000	A
3	53500000	54500000	1000000	B
3	54500000	60000000	5500000	A
3	60000000	68500000	8500000	B
3	68500000	74000000	5500000	A
3	74000000	76500000	2500000	B
3	76500000	78500000	2000000	A
3	79000000	80500000	1500000	A
3	80500000	85500000	5000000	B
3	85500000	87500000	2000000	A
3	87500000	92500000	5000000	B
3	92500000	95000000	2500000	A
3	95000000	96000000	1000000	B
3	96000000	98500000	2500000	A
3	98500000	100500000	2000000	B
3	100500000	103500000	3000000	A
3	103500000	106000000	2500000	B
3	106000000	107500000	1500000	A
3	107500000	110000000	2500000	B
3	110000000	115000000	5000000	A
3	115000000	117500000	2500000	B
3	117500000	118500000	1000000	A
3	118500000	124000000	5500000	B
3	124000000	128000000	4000000	A
3	128000000	132000000	4000000	B
3	132000000	133000000	1000000	A
4	0	3500000	3500000	A
4	3500000	6500000	3000000	B
4	6500000	8500000	2000000	A
4	8500000	10000000	1500000	B
4	10000000	13500000	3500000	A
4	14000000	17000000	3000000	A
4	17500000	19500000	2000000	A
4	20000000	21000000	1000000	A
4	21500000	23500000	2000000	A
4	23500000	32500000	9000000	B
4	33000000	34000000	1000000	B
4	34000000	40500000	6500000	A
4	40500000	41500000	1000000	B
4	41500000	43000000	1500000	A
4	43500000	44500000	1000000	A
4	44500000	55000000	10500000	B
4	55000000	57000000	2000000	A
4	57000000	64500000	7500000	B
4	64500000	66000000	1500000	A
4	66000000	67500000	1500000	B
4	67500000	68500000	1000000	A
4	68500000	72000000	3500000	B
4	72000000	73000000	1000000	A
4	73000000	74000000	1000000	B
4	74500000	75500000	1000000	B
4	76000000	79000000	3000000	B
4	79000000	82000000	3000000	A
4	82500000	84000000	1500000	A
4	84000000	85000000	1000000	B
4	85500000	87500000	2000000	B
4	87500000	89500000	2000000	A
4	90000000	91000000	1000000	A
4	91000000	92500000	1500000	B
4	92500000	96500000	4000000	A
4	97000000	102000000	5000000	A
4	102000000	103000000	1000000	B
4	103000000	109000000	6000000	A
4	109500000	112000000	2500000	A
4	112000000	117000000	5000000	B
4	117000000	118500000	1500000	A
4	118500000	122500000	4000000	B
4	122500000	125500000	3000000	A
4	125500000	126500000	1000000	B
4	126500000	127500000	1000000	A
4	127500000	130500000	3000000	B
5	0	20000000	20000000	A
5	20000000	21000000	1000000	B
5	21000000	23500000	2500000	A
5	23500000	27000000	3500000	B
5	27500000	28500000	1000000	B
5	29000000	32500000	3500000	B
5	32500000	35000000	2500000	A
5	36000000	39000000	3000000	B
5	39500000	46000000	6500000	B
5	46000000	48500000	2500000	A
5	48500000	57500000	9000000	B
5	58000000	59000000	1000000	B
5	59000000	61000000	2000000	A
5	61000000	62000000	1000000	B
5	62000000	63000000	1000000	A
5	63500000	70000000	6500000	A
5	70000000	76500000	6500000	B
5	76500000	78500000	2000000	A
5	78500000	79500000	1000000	B
5	79500000	80500000	1000000	A
5	80500000	87000000	6500000	B
5	87000000	94500000	7500000	A
5	94500000	104000000	9500000	B
5	104000000	105000000	1000000	A
6	0	5000000	5000000	A
6	5000000	6500000	1500000	B
6	6500000	7500000	1000000	A
6	7500000	8500000	1000000	B
6	8500000	9500000	1000000	A
6	9500000	12000000	2500000	B
6	12000000	14000000	2000000	A
6	15000000	17000000	2000000	B
6	17000000	18000000	1000000	A
6	18500000	20500000	2000000	A
6	20500000	27000000	6500000	B
6	27000000	29500000	2500000	A
6	29500000	31000000	1500000	B
6	31000000	32000000	1000000	A
6	32000000	34000000	2000000	B
6	34000000	35000000	1000000	A
6	35000000	36000000	1000000	B
6	36500000	42500000	6000000	B
6	42500000	46000000	3500000	A
6	46500000	56500000	10000000	A
6	56500000	58000000	1500000	B
6	58000000	60000000	2000000	A
6	60000000	62500000	2500000	B
6	62500000	65500000	3000000	A
6	65500000	67000000	1500000	B
6	67000000	73500000	6500000	A
6	74000000	76500000	2500000	A
6	77000000	90000000	13000000	A
6	90000000	91000000	1000000	B
6	91000000	93000000	2000000	A
6	94500000	100500000	6000000	A
6	100500000	103500000	3000000	B
6	104000000	106000000	2000000	B
6	108000000	109000000	1000000	A
6	109000000	119000000	10000000	B
6	119500000	147000000	27500000	B
6	147500000	151000000	3500000	B
6	151500000	153000000	1500000	B
6	153500000	157000000	3500000	B
6	157000000	161000000	4000000	A
6	161000000	164500000	3500000	B
6	164500000	168000000	3500000	A
6	168500000	171000000	2500000	A
7	0	5500000	5500000	A
7	5500000	7500000	2000000	B
7	7500000	13000000	5500000	A
7	14000000	20000000	6000000	B
7	20000000	21000000	1000000	A
7	21000000	22500000	1500000	B
7	22500000	24500000	2000000	A
7	25500000	28500000	3000000	B
7	28500000	35500000	7000000	A
7	36000000	42000000	6000000	A
7	42000000	46000000	4000000	B
7	46000000	47000000	1000000	A
7	47500000	48500000	1000000	A
7	49000000	50000000	1000000	A
7	50000000	51500000	1500000	B
7	51500000	61000000	9500000	A
7	61000000	64500000	3500000	B
7	64500000	65500000	1000000	A
7	65500000	68000000	2500000	B
7	68500000	74500000	6000000	B
7	74500000	76500000	2000000	A
7	76500000	77500000	1000000	B
7	77500000	78500000	1000000	A
7	78500000	85500000	7000000	B
7	85500000	86500000	1000000	A
7	86500000	87500000	1000000	B
7	87500000	89500000	2000000	A
7	89500000	91000000	1500000	B
7	91000000	93500000	2500000	A
7	93500000	94500000	1000000	B
7	94500000	101000000	6500000	A
7	101000000	111000000	10000000	B
7	111000000	114500000	3500000	A
7	114500000	116000000	1500000	B
7	116000000	118000000	2000000	A
7	118000000	120500000	2500000	B
7	120500000	122000000	1500000	A
8	0	4500000	4500000	A
8	4500000	5500000	1000000	B
8	5500000	6500000	1000000	A
8	6500000	9000000	2500000	B
8	10000000	13000000	3000000	A
8	13000000	18500000	5500000	B
8	18500000	20500000	2000000	A
8	20500000	29000000	8500000	B
8	29000000	33500000	4500000	A
8	33500000	38000000	4500000	B
8	38000000	42000000	4000000	A
8	42000000	43500000	1500000	B
8	43500000	44500000	1000000	A
8	44500000	45500000	1000000	B
8	46000000	47000000	1000000	B
8	47000000	48500000	1500000	A
8	48500000	54500000	6000000	B
8	54500000	56500000	2000000	A
8	56500000	65000000	8500000	B
8	66500000	67500000	1000000	B
8	67500000	68500000	1000000	A
8	69000000	74000000	5000000	A
8	74500000	79000000	4500000	A
8	79000000	80000000	1000000	B
8	80000000	83500000	3500000	A
8	84000000	88000000	4000000	A
8	88000000	96000000	8000000	B
8	96000000	98000000	2000000	A
8	98500000	103500000	5000000	A
8	104000000	105500000	1500000	A
8	105500000	108500000	3000000	B
8	108500000	110500000	2000000	A
8	110500000	112000000	1500000	B
8	112000000	114500000	2500000	A
8	115000000	117000000	2000000	A
8	117000000	118000000	1000000	B
8	118000000	122000000	4000000	A
8	122000000	125000000	3000000	B
8	125500000	129500000	4000000	B
8	129500000	134000000	4500000	A
8	134500000	137000000	2500000	A
9	0	1000000	1000000	A
9	1000000	2000000	1000000	B
9	3000000	4000000	1000000	A
9	4000000	6000000	2000000	B
9	6000000	11500000	5500000	A
9	12000000	13500000	1500000	A
9	13500000	17000000	3500000	B
9	17500000	19500000	2000000	B
9	19500000	22000000	2500000	A
9	22000000	26000000	4000000	B
9	26000000	28500000	2500000	A
9	28500000	32500000	4000000	B
9	32500000	33500000	1000000	A
9	33500000	36000000	2500000	B
9	36000000	37000000	1000000	A
9	37000000	38000000	1000000	B
9	38000000	40000000	2000000	A
9	40000000	41000000	1000000	B
9	41000000	50500000	9500000	A
9	50500000	52000000	1500000	B
9	52000000	54000000	2000000	A
9	54000000	55000000	1000000	B
9	55000000	57500000	2500000	A
9	57500000	60500000	3000000	B
9	61000000	63500000	2500000	B
9	63500000	68000000	4500000	A
9	68000000	70500000	2500000	B
9	70500000	74500000	4000000	A
9	75500000	77500000	2000000	B
9	77500000	78500000	1000000	A
9	78500000	86000000	7500000	B
9	86000000	88000000	2000000	A
9	88000000	91000000	3000000	B
9	91000000	92500000	1500000	A
9	93500000	99500000	6000000	B
9	99500000	100500000	1000000	A
9	100500000	102000000	1500000	B
9	102000000	103500000	1500000	A
9	103500000	104500000	1000000	B
9	104500000	108000000	3500000	A
9	108000000	109000000	1000000	B
9	109500000	114000000	4500000	B
9	114000000	118500000	4500000	A
9	118500000	119500000	1000000	B
9	119500000	128000000	8500000	A
9	128000000	129000000	1000000	B
9	130000000	132000000	2000000	A
9	132000000	133000000	1000000	B
9	133500000	134500000	1000000	B
9	134500000	135500000	1000000	A
9	135500000	136500000	1000000	B
9	137000000	139000000	2000000	B
9	139000000	140000000	1000000	A
10	0	25000000	25000000	B
10	25000000	34500000	9500000	A
10	34500000	37500000	3000000	B
10	37500000	67500000	30000000	A
10	67500000	68500000	1000000	B
10	68500000	69500000	1000000	A
11	0	3500000	3500000	A
11	4000000	10500000	6500000	A
11	10500000	11500000	1000000	B
11	11500000	13000000	1500000	A
11	13500000	26500000	13000000	A
11	26500000	32000000	5500000	B
11	32000000	33500000	1500000	A
11	33500000	45000000	11500000	B
11	46000000	50000000	4000000	A
11	50000000	51500000	1500000	B
11	51500000	52500000	1000000	A
11	52500000	63500000	11000000	B
11	63500000	64500000	1000000	A
11	66000000	69500000	3500000	A
11	69500000	73500000	4000000	B
11	73500000	74500000	1000000	A
11	74500000	76000000	1500000	B
11	76000000	79500000	3500000	A
12	0	6500000	6500000	A
12	6500000	13500000	7000000	B
12	13500000	15500000	2000000	A
12	15500000	18000000	2500000	B
12	18000000	21000000	3000000	A
12	21500000	27500000	6000000	A
12	27500000	35500000	8000000	B
12	35500000	36500000	1000000	A
12	36500000	37500000	1000000	B
12	38000000	39500000	1500000	B
12	40000000	42500000	2500000	B
12	42500000	49000000	6500000	A
12	49000000	50000000	1000000	B
12	50500000	51500000	1000000	B
12	51500000	54000000	2500000	A
12	54000000	58500000	4500000	B
12	58500000	61500000	3000000	A
13	0	1500000	1500000	B
13	2500000	4500000	2000000	A
13	4500000	10000000	5500000	B
13	10000000	11500000	1500000	A
13	12000000	13000000	1000000	A
13	13000000	15500000	2500000	B
13	15500000	19500000	4000000	A
13	19500000	21500000	2000000	B
13	21500000	36000000	14500000	A
13	36000000	38500000	2500000	B
13	38500000	40500000	2000000	A
13	40500000	43000000	2500000	B
13	43500000	45500000	2000000	B
13	45500000	48500000	3000000	A
13	48500000	50500000	2000000	B
13	50500000	51500000	1000000	A
13	52000000	54500000	2500000	A
13	54500000	61000000	6500000	B
13	61000000	62000000	1000000	A
13	62000000	65000000	3000000	B
13	65000000	74000000	9000000	A
13	74500000	76000000	1500000	A
13	76000000	77000000	1000000	B
13	77000000	78000000	1000000	A
13	78000000	79000000	1000000	B
13	79500000	81500000	2000000	B
13	81500000	84500000	3000000	A
13	84500000	89000000	4500000	B
13	89000000	91000000	2000000	A
13	91000000	92000000	1000000	B
13	92000000	93000000	1000000	A
13	93000000	96000000	3000000	B
13	96000000	97000000	1000000	A
13	97000000	99500000	2500000	B
13	99500000	101000000	1500000	A
13	101000000	108000000	7000000	B
13	108000000	109000000	1000000	A
13	109000000	110000000	1000000	B
13	110000000	111500000	1500000	A
13	111500000	115000000	3500000	B
13	115000000	116500000	1500000	A
13	117500000	120500000	3000000	B
13	120500000	127000000	6500000	A
13	128000000	130500000	2500000	B
13	130500000	138000000	7500000	A
13	138000000	139500000	1500000	B
13	139500000	141000000	1500000	A
13	141000000	145000000	4000000	B
13	145000000	148000000	3000000	A
13	148000000	151500000	3500000	B
13	152000000	153000000	1000000	B
13	153000000	154000000	1000000	A
13	154000000	157000000	3000000	B
13	157000000	159500000	2500000	A
13	160500000	179500000	19000000	B
13	179500000	181500000	2000000	A
13	182500000	189000000	6500000	B
13	189000000	192500000	3500000	A
13	192500000	195000000	2500000	B
13	195000000	203500000	8500000	A
13	203500000	204500000	1000000	B
13	204500000	208500000	4000000	A
14	0	1000000	1000000	B
14	2000000	3000000	1000000	A
14	3000000	4000000	1000000	B
14	4500000	6000000	1500000	B
14	6000000	8500000	2500000	A
14	8500000	9500000	1000000	B
14	9500000	13000000	3500000	A
14	13000000	20500000	7500000	B
14	21000000	22500000	1500000	B
14	22500000	24500000	2000000	A
14	24500000	28000000	3500000	B
14	28000000	33000000	5000000	A
14	33000000	34000000	1000000	B
14	34000000	36500000	2500000	A
14	36500000	38500000	2000000	B
14	38500000	42500000	4000000	A
14	43000000	51500000	8500000	A
14	51500000	54500000	3000000	B
14	54500000	57000000	2500000	A
14	57500000	60500000	3000000	A
14	61000000	62000000	1000000	A
14	62000000	65500000	3500000	B
14	67000000	71000000	4000000	B
14	71000000	78500000	7500000	A
14	78500000	80000000	1500000	B
14	80000000	82500000	2500000	A
14	82500000	87500000	5000000	B
14	87500000	88500000	1000000	A
14	89000000	90000000	1000000	A
14	91000000	99000000	8000000	B
14	99000000	101500000	2500000	A
14	101500000	102500000	1000000	B
14	102500000	105000000	2500000	A
14	105000000	107000000	2000000	B
14	108000000	110000000	2000000	A
14	110500000	115500000	5000000	A
14	115500000	120500000	5000000	B
14	120500000	121500000	1000000	A
14	121500000	122500000	1000000	B
14	122500000	125500000	3000000	A
14	125500000	128500000	3000000	B
14	128500000	130000000	1500000	A
14	130000000	131500000	1500000	B
14	131500000	135500000	4000000	A
14	137000000	139000000	2000000	A
14	139000000	140000000	1000000	B
14	140000000	141500000	1500000	A
15	0	1000000	1000000	A
15	1500000	2500000	1000000	A
15	2500000	3500000	1000000	B
15	3500000	5000000	1500000	A
15	5000000	6000000	1000000	B
15	6000000	9000000	3000000	A
15	9000000	15500000	6500000	B
15	15500000	18500000	3000000	A
15	18500000	19500000	1000000	B
15	19500000	20500000	1000000	A
15	20500000	23500000	3000000	B
15	24500000	26000000	1500000	A
15	26000000	29500000	3500000	B
15	29500000	33500000	4000000	A
15	33500000	37500000	4000000	B
15	39000000	44500000	5500000	B
15	44500000	49500000	5000000	A
15	49500000	54000000	4500000	B
15	54000000	56500000	2500000	A
15	57500000	58500000	1000000	B
15	58500000	60500000	2000000	A
15	60500000	63500000	3000000	B
15	65500000	68000000	2500000	A
15	69000000	75000000	6000000	B
15	75000000	76500000	1500000	A
15	77000000	83500000	6500000	A
15	83500000	84500000	1000000	B
15	85000000	87000000	2000000	B
15	87000000	88500000	1500000	A
15	88500000	91500000	3000000	B
15	91500000	97000000	5500000	A
15	97000000	99500000	2500000	B
15	99500000	102000000	2500000	A
15	102000000	103500000	1500000	B
15	103500000	109500000	6000000	A
15	110000000	111500000	1500000	A
15	111500000	112500000	1000000	B
15	113000000	117500000	4500000	B
15	117500000	122000000	4500000	A
15	122000000	124500000	2500000	B
15	125500000	126500000	1000000	A
15	126500000	128000000	1500000	B
15	128000000	129000000	1000000	A
15	129000000	130000000	1000000	B
15	130000000	140500000	10500000	A
16	500000	3500000	3000000	B
16	3500000	5000000	1500000	A
16	5500000	6500000	1000000	A
16	6500000	17500000	11000000	B
16	17500000	28500000	11000000	A
16	28500000	30000000	1500000	B
16	30500000	32000000	1500000	B
16	32000000	37500000	5500000	A
16	39000000	40500000	1500000	A
16	41500000	43000000	1500000	B
16	43000000	55500000	12500000	A
16	55500000	60000000	4500000	B
16	60500000	63000000	2500000	B
16	63000000	66500000	3500000	A
16	66500000	68000000	1500000	B
16	68000000	69000000	1000000	A
16	69000000	71000000	2000000	B
16	71000000	72500000	1500000	A
16	72500000	74000000	1500000	B
16	76500000	79000000	2500000	B
16	79000000	80000000	1000000	A
17	0	10500000	10500000	B
17	10500000	13000000	2500000	A
17	13000000	14000000	1000000	B
17	14500000	19500000	5000000	B
17	20000000	26000000	6000000	B
17	26500000	27500000	1000000	B
17	27500000	29000000	1500000	A
17	29000000	30000000	1000000	B
17	30000000	44500000	14500000	A
17	44500000	46500000	2000000	B
17	46500000	53000000	6500000	A
17	53000000	54500000	1500000	B
17	55000000	57500000	2500000	B
17	57500000	59500000	2000000	A
17	59500000	61000000	1500000	B
17	61000000	63500000	2500000	A
18	3000000	4500000	1500000	B
18	4500000	7000000	2500000	A
18	7000000	9000000	2000000	B
18	9000000	11000000	2000000	A
18	11000000	13500000	2500000	B
18	13500000	21000000	7500000	A
18	21000000	25500000	4500000	B
18	26000000	29000000	3000000	B
18	29000000	30000000	1000000	A
18	30000000	33000000	3000000	B
18	33000000	34000000	1000000	A
18	34000000	36500000	2500000	B
18	37500000	38500000	1000000	A
18	38500000	40500000	2000000	B
18	41000000	42000000	1000000	B
18	42000000	46500000	4500000	A
18	46500000	48500000	2000000	B
18	48500000	49500000	1000000	A
18	50000000	51500000	1500000	A
18	52000000	53000000	1000000	A
18	53000000	54000000	1000000	B
18	54000000	56000000	2000000	A

## Sheet: Intervals in WB-GOM-1
Table S3. A/B compartments in each adipose depot
chromosome	start	end	length	compartment state
1	0	3500000	3500000	A
1	3500000	4500000	1000000	B
1	5000000	6500000	1500000	B
1	6500000	11000000	4500000	A
1	11500000	12500000	1000000	A
1	12500000	13500000	1000000	B
1	13500000	18000000	4500000	A
1	18000000	20500000	2500000	B
1	20500000	23000000	2500000	A
1	23000000	24000000	1000000	B
1	24000000	30000000	6000000	A
1	30000000	31000000	1000000	B
1	31000000	32500000	1500000	A
1	33000000	34000000	1000000	A
1	35000000	37000000	2000000	B
1	37000000	38000000	1000000	A
1	38000000	40500000	2500000	B
1	41000000	42500000	1500000	B
1	42500000	43500000	1000000	A
1	45500000	50500000	5000000	B
1	51000000	55500000	4500000	B
1	55500000	56500000	1000000	A
1	57000000	58500000	1500000	A
1	58500000	66000000	7500000	B
1	66500000	71500000	5000000	B
1	71500000	72500000	1000000	A
1	73000000	78500000	5500000	A
1	79000000	80000000	1000000	A
1	80000000	84000000	4000000	B
1	84500000	90000000	5500000	B
1	90000000	91000000	1000000	A
1	91000000	92000000	1000000	B
1	92500000	95000000	2500000	B
1	95000000	96500000	1500000	A
1	97000000	100000000	3000000	A
1	101000000	104500000	3500000	B
1	104500000	112000000	7500000	A
1	112500000	116000000	3500000	A
1	116000000	119000000	3000000	B
1	119000000	120000000	1000000	A
1	120000000	121000000	1000000	B
1	121000000	123500000	2500000	A
1	123500000	126000000	2500000	B
1	126000000	133500000	7500000	A
1	133500000	137000000	3500000	B
1	137000000	140000000	3000000	A
1	140000000	141500000	1500000	B
1	142000000	143500000	1500000	B
1	144000000	145000000	1000000	B
1	145000000	146500000	1500000	A
1	146500000	147500000	1000000	B
1	147500000	150000000	2500000	A
1	150000000	158000000	8000000	B
1	158000000	159500000	1500000	A
1	159500000	161000000	1500000	B
1	161000000	170000000	9000000	A
1	170000000	175000000	5000000	B
1	175500000	179500000	4000000	B
1	179500000	186000000	6500000	A
1	186000000	187000000	1000000	B
1	187000000	188500000	1500000	A
1	188500000	189500000	1000000	B
1	189500000	191000000	1500000	A
1	191000000	194000000	3000000	B
1	194000000	195000000	1000000	A
1	195000000	201500000	6500000	B
1	202000000	203500000	1500000	B
1	204000000	206000000	2000000	B
1	208000000	209500000	1500000	A
1	209500000	216000000	6500000	B
1	216000000	217500000	1500000	A
1	217500000	219000000	1500000	B
1	219000000	220000000	1000000	A
1	220000000	221000000	1000000	B
1	221500000	222500000	1000000	B
1	224000000	228000000	4000000	B
1	230000000	231000000	1000000	A
1	231000000	235500000	4500000	B
1	235500000	241000000	5500000	A
1	242000000	246000000	4000000	B
1	246000000	247000000	1000000	A
1	247500000	253500000	6000000	A
1	254000000	256000000	2000000	A
1	257000000	260500000	3500000	B
1	260500000	262500000	2000000	A
1	262500000	263500000	1000000	B
1	263500000	274500000	11000000	A
2	0	11000000	11000000	A
2	11000000	13000000	2000000	B
2	13500000	14500000	1000000	B
2	14500000	19000000	4500000	A
2	19000000	24500000	5500000	B
2	24500000	28500000	4000000	A
2	28500000	39500000	11000000	B
2	39500000	42500000	3000000	A
2	42500000	44500000	2000000	B
2	45500000	50000000	4500000	A
2	50000000	51000000	1000000	B
2	51500000	58000000	6500000	B
2	58000000	61500000	3500000	A
2	62500000	64500000	2000000	B
2	64500000	66500000	2000000	A
2	66500000	68500000	2000000	B
2	68500000	82500000	14000000	A
2	83500000	85500000	2000000	B
2	86000000	87000000	1000000	B
2	87000000	88000000	1000000	A
2	89000000	90000000	1000000	B
2	90500000	98000000	7500000	B
2	98500000	103000000	4500000	B
2	103500000	116500000	13000000	B
2	116500000	118000000	1500000	A
2	118000000	119500000	1500000	B
2	120000000	123000000	3000000	B
2	123500000	126000000	2500000	B
2	126000000	127000000	1000000	A
2	127500000	128500000	1000000	A
2	128500000	129500000	1000000	B
2	130000000	133500000	3500000	B
2	134500000	135500000	1000000	A
2	136000000	138500000	2500000	A
2	138500000	140000000	1500000	B
2	140000000	142500000	2500000	A
2	143000000	145500000	2500000	A
2	145500000	150000000	4500000	B
2	150000000	152000000	2000000	A
3	0	2500000	2500000	A
3	3000000	12500000	9500000	A
3	12500000	16000000	3500000	B
3	16000000	20000000	4000000	A
3	20000000	22500000	2500000	B
3	24000000	26000000	2000000	B
3	26000000	27000000	1000000	A
3	27000000	28000000	1000000	B
3	28000000	29500000	1500000	A
3	29500000	30500000	1000000	B
3	30500000	32500000	2000000	A
3	32500000	33500000	1000000	B
3	34000000	37000000	3000000	B
3	37000000	43000000	6000000	A
3	43500000	48000000	4500000	A
3	48000000	49000000	1000000	B
3	49500000	52000000	2500000	B
3	52000000	53500000	1500000	A
3	53500000	54500000	1000000	B
3	54500000	60000000	5500000	A
3	60000000	68500000	8500000	B
3	68500000	71500000	3000000	A
3	72000000	74500000	2500000	A
3	74500000	76500000	2000000	B
3	76500000	78500000	2000000	A
3	79000000	81000000	2000000	A
3	81000000	85500000	4500000	B
3	85500000	87500000	2000000	A
3	87500000	93000000	5500000	B
3	93000000	95000000	2000000	A
3	95000000	96000000	1000000	B
3	96000000	98500000	2500000	A
3	98500000	101000000	2500000	B
3	101000000	103500000	2500000	A
3	103500000	106000000	2500000	B
3	106000000	107500000	1500000	A
3	107500000	110000000	2500000	B
3	110000000	115000000	5000000	A
3	115000000	117500000	2500000	B
3	117500000	118500000	1000000	A
3	118500000	124000000	5500000	B
3	124000000	128000000	4000000	A
3	128000000	132000000	4000000	B
3	132000000	133000000	1000000	A
4	0	3500000	3500000	A
4	3500000	6500000	3000000	B
4	6500000	8500000	2000000	A
4	8500000	10000000	1500000	B
4	10000000	13500000	3500000	A
4	14000000	17000000	3000000	A
4	17500000	21500000	4000000	A
4	22000000	23500000	1500000	A
4	23500000	31500000	8000000	B
4	32000000	34000000	2000000	B
4	34000000	40500000	6500000	A
4	40500000	41500000	1000000	B
4	41500000	43000000	1500000	A
4	43000000	44000000	1000000	B
4	44500000	55000000	10500000	B
4	55000000	56500000	1500000	A
4	56500000	62000000	5500000	B
4	62500000	65000000	2500000	B
4	65500000	67500000	2000000	B
4	68000000	72000000	4000000	B
4	72000000	73000000	1000000	A
4	73000000	75500000	2500000	B
4	76000000	79000000	3000000	B
4	79000000	84000000	5000000	A
4	84000000	85000000	1000000	B
4	85500000	87500000	2000000	B
4	87500000	89500000	2000000	A
4	90000000	91000000	1000000	A
4	91000000	92500000	1500000	B
4	92500000	96500000	4000000	A
4	97000000	101500000	4500000	A
4	101500000	103000000	1500000	B
4	103000000	112000000	9000000	A
4	112000000	117000000	5000000	B
4	117000000	118000000	1000000	A
4	118000000	122500000	4500000	B
4	122500000	125500000	3000000	A
4	125500000	126500000	1000000	B
4	126500000	128000000	1500000	A
4	128000000	129000000	1000000	B
4	129500000	130500000	1000000	B
5	0	20000000	20000000	A
5	20000000	21000000	1000000	B
5	21000000	23500000	2500000	A
5	23500000	27000000	3500000	B
5	27500000	28500000	1000000	B
5	28500000	29500000	1000000	A
5	29500000	32500000	3000000	B
5	32500000	34500000	2000000	A
5	34500000	39000000	4500000	B
5	39500000	46000000	6500000	B
5	46000000	48500000	2500000	A
5	48500000	59000000	10500000	B
5	59000000	61000000	2000000	A
5	61000000	62000000	1000000	B
5	62000000	63000000	1000000	A
5	63500000	70000000	6500000	A
5	70000000	76500000	6500000	B
5	76500000	78500000	2000000	A
5	78500000	79500000	1000000	B
5	79500000	80500000	1000000	A
5	80500000	87000000	6500000	B
5	87000000	94500000	7500000	A
5	94500000	101500000	7000000	B
5	102000000	104000000	2000000	B
5	104000000	105000000	1000000	A
6	0	5000000	5000000	A
6	5000000	6500000	1500000	B
6	6500000	7500000	1000000	A
6	8000000	10000000	2000000	A
6	10000000	12000000	2000000	B
6	12000000	14000000	2000000	A
6	15000000	17000000	2000000	B
6	17000000	20500000	3500000	A
6	20500000	27000000	6500000	B
6	27000000	29500000	2500000	A
6	29500000	31500000	2000000	B
6	32000000	34000000	2000000	B
6	34000000	35500000	1500000	A
6	36500000	42500000	6000000	B
6	42500000	56500000	14000000	A
6	56500000	58000000	1500000	B
6	58000000	60000000	2000000	A
6	60000000	62500000	2500000	B
6	62500000	65500000	3000000	A
6	65500000	66500000	1000000	B
6	66500000	76500000	10000000	A
6	77000000	90000000	13000000	A
6	90000000	91000000	1000000	B
6	91000000	93000000	2000000	A
6	94500000	100500000	6000000	A
6	100500000	103500000	3000000	B
6	104000000	105500000	1500000	B
6	105500000	109000000	3500000	A
6	109000000	119000000	10000000	B
6	119500000	147000000	27500000	B
6	147500000	150500000	3000000	B
6	150500000	151500000	1000000	A
6	151500000	153000000	1500000	B
6	153000000	154000000	1000000	A
6	154000000	157000000	3000000	B
6	157000000	161000000	4000000	A
6	161000000	164500000	3500000	B
6	164500000	168000000	3500000	A
6	168500000	171000000	2500000	A
7	0	5500000	5500000	A
7	5500000	7500000	2000000	B
7	7500000	14000000	6500000	A
7	14000000	19500000	5500000	B
7	21000000	22500000	1500000	B
7	22500000	24500000	2000000	A
7	25500000	28500000	3000000	B
7	28500000	35500000	7000000	A
7	36000000	42000000	6000000	A
7	42000000	46000000	4000000	B
7	46000000	48500000	2500000	A
7	49000000	50000000	1000000	A
7	50000000	51500000	1500000	B
7	51500000	61000000	9500000	A
7	61000000	64500000	3500000	B
7	64500000	65500000	1000000	A
7	65500000	68000000	2500000	B
7	68500000	74500000	6000000	B
7	74500000	76500000	2000000	A
7	76500000	77500000	1000000	B
7	77500000	78500000	1000000	A
7	78500000	86000000	7500000	B
7	86500000	87500000	1000000	B
7	87500000	89500000	2000000	A
7	89500000	91000000	1500000	B
7	91000000	93500000	2500000	A
7	94000000	101000000	7000000	A
7	101000000	111000000	10000000	B
7	111000000	115500000	4500000	A
7	116000000	118000000	2000000	A
7	118000000	120500000	2500000	B
7	120500000	122000000	1500000	A
8	0	5000000	5000000	A
8	5500000	6500000	1000000	A
8	6500000	9000000	2500000	B
8	10000000	13000000	3000000	A
8	13000000	18500000	5500000	B
8	18500000	20500000	2000000	A
8	20500000	29000000	8500000	B
8	29000000	33500000	4500000	A
8	33500000	37500000	4000000	B
8	37500000	42000000	4500000	A
8	42000000	43500000	1500000	B
8	43500000	44500000	1000000	A
8	44500000	45500000	1000000	B
8	46000000	47000000	1000000	B
8	47000000	48500000	1500000	A
8	48500000	52000000	3500000	B
8	52500000	54500000	2000000	B
8	54500000	56500000	2000000	A
8	56500000	65000000	8500000	B
8	65500000	67500000	2000000	B
8	67500000	68500000	1000000	A
8	69000000	74000000	5000000	A
8	74500000	79000000	4500000	A
8	79000000	80000000	1000000	B
8	80000000	81500000	1500000	A
8	82000000	83500000	1500000	A
8	84000000	88000000	4000000	A
8	88000000	96000000	8000000	B
8	96000000	97500000	1500000	A
8	97500000	99500000	2000000	B
8	99500000	102500000	3000000	A
8	102500000	104000000	1500000	B
8	104000000	105500000	1500000	A
8	105500000	108500000	3000000	B
8	108500000	109500000	1000000	A
8	110500000	112000000	1500000	B
8	112000000	113000000	1000000	A
8	113500000	114500000	1000000	A
8	115000000	117000000	2000000	A
8	117000000	118000000	1000000	B
8	118000000	122000000	4000000	A
8	122000000	125000000	3000000	B
8	125500000	129500000	4000000	B
8	129500000	133000000	3500000	A
8	134500000	137000000	2500000	A
9	0	1000000	1000000	A
9	1000000	2000000	1000000	B
9	3000000	4000000	1000000	A
9	4000000	6000000	2000000	B
9	6000000	11500000	5500000	A
9	12000000	13500000	1500000	A
9	13500000	17000000	3500000	B
9	17500000	19500000	2000000	B
9	19500000	22000000	2500000	A
9	22000000	26000000	4000000	B
9	26000000	28500000	2500000	A
9	28500000	32500000	4000000	B
9	33000000	36000000	3000000	B
9	36000000	37000000	1000000	A
9	37000000	38000000	1000000	B
9	38000000	40000000	2000000	A
9	40000000	41000000	1000000	B
9	41000000	42500000	1500000	A
9	43000000	50500000	7500000	A
9	50500000	52000000	1500000	B
9	52000000	54000000	2000000	A
9	54000000	55000000	1000000	B
9	55000000	58000000	3000000	A
9	58000000	60500000	2500000	B
9	61000000	63500000	2500000	B
9	63500000	68000000	4500000	A
9	68000000	70500000	2500000	B
9	70500000	73000000	2500000	A
9	73500000	74500000	1000000	A
9	75500000	77500000	2000000	B
9	77500000	78500000	1000000	A
9	78500000	86000000	7500000	B
9	86000000	88000000	2000000	A
9	88000000	91000000	3000000	B
9	91000000	92500000	1500000	A
9	93500000	99500000	6000000	B
9	100000000	102000000	2000000	B
9	102000000	103500000	1500000	A
9	103500000	104500000	1000000	B
9	104500000	108000000	3500000	A
9	108000000	109000000	1000000	B
9	109000000	110000000	1000000	A
9	110000000	114000000	4000000	B
9	114000000	118000000	4000000	A
9	118000000	119500000	1500000	B
9	119500000	127500000	8000000	A
9	127500000	129000000	1500000	B
9	130000000	132000000	2000000	A
9	132500000	133500000	1000000	A
9	133500000	134500000	1000000	B
9	134500000	135500000	1000000	A
9	135500000	136500000	1000000	B
9	137000000	139000000	2000000	B
9	139000000	140000000	1000000	A
10	0	25000000	25000000	B
10	25000000	34500000	9500000	A
10	34500000	37500000	3000000	B
10	37500000	67500000	30000000	A
10	68000000	69500000	1500000	A
11	0	3500000	3500000	A
11	4000000	10500000	6500000	A
11	10500000	11500000	1000000	B
11	11500000	13000000	1500000	A
11	13000000	14000000	1000000	B
11	14000000	20000000	6000000	A
11	20500000	26500000	6000000	A
11	26500000	32000000	5500000	B
11	32000000	33500000	1500000	A
11	33500000	45000000	11500000	B
11	46000000	47000000	1000000	A
11	47500000	50000000	2500000	A
11	50000000	51000000	1000000	B
11	51000000	52500000	1500000	A
11	52500000	63500000	11000000	B
11	63500000	64500000	1000000	A
11	66000000	69500000	3500000	A
11	69500000	73500000	4000000	B
11	73500000	74500000	1000000	A
11	74500000	76000000	1500000	B
11	76000000	79500000	3500000	A
12	0	6500000	6500000	A
12	6500000	13500000	7000000	B
12	13500000	16000000	2500000	A
12	16000000	18000000	2000000	B
12	18000000	21000000	3000000	A
12	21500000	27500000	6000000	A
12	27500000	35500000	8000000	B
12	35500000	36500000	1000000	A
12	36500000	37500000	1000000	B
12	38000000	42500000	4500000	B
12	42500000	48500000	6000000	A
12	48500000	50000000	1500000	B
12	50500000	51500000	1000000	B
12	51500000	54000000	2500000	A
12	54000000	58500000	4500000	B
12	58500000	61500000	3000000	A
13	0	1500000	1500000	B
13	1500000	4500000	3000000	A
13	4500000	10000000	5500000	B
13	10000000	11500000	1500000	A
13	12000000	13000000	1000000	A
13	13000000	15500000	2500000	B
13	15500000	19500000	4000000	A
13	19500000	21500000	2000000	B
13	21500000	36000000	14500000	A
13	36000000	38500000	2500000	B
13	38500000	40500000	2000000	A
13	40500000	43000000	2500000	B
13	43500000	45000000	1500000	B
13	45000000	48500000	3500000	A
13	48500000	50500000	2000000	B
13	50500000	51500000	1000000	A
13	52000000	54500000	2500000	A
13	54500000	61000000	6500000	B
13	61000000	62000000	1000000	A
13	62000000	65000000	3000000	B
13	65000000	74000000	9000000	A
13	74500000	76000000	1500000	A
13	76000000	77000000	1000000	B
13	77000000	78000000	1000000	A
13	78000000	79000000	1000000	B
13	79500000	81500000	2000000	B
13	81500000	84500000	3000000	A
13	84500000	89000000	4500000	B
13	89000000	91000000	2000000	A
13	91000000	92500000	1500000	B
13	93000000	96000000	3000000	B
13	96000000	97000000	1000000	A
13	97000000	99500000	2500000	B
13	99500000	101000000	1500000	A
13	101000000	108000000	7000000	B
13	108000000	109000000	1000000	A
13	109000000	110000000	1000000	B
13	110000000	111500000	1500000	A
13	111500000	115000000	3500000	B
13	115000000	116500000	1500000	A
13	117500000	120500000	3000000	B
13	120500000	127000000	6500000	A
13	128000000	130500000	2500000	B
13	130500000	138500000	8000000	A
13	138500000	139500000	1000000	B
13	139500000	141000000	1500000	A
13	141000000	145000000	4000000	B
13	145000000	148000000	3000000	A
13	148000000	151000000	3000000	B
13	151000000	152000000	1000000	A
13	152000000	153000000	1000000	B
13	153000000	154000000	1000000	A
13	154000000	157000000	3000000	B
13	157000000	159500000	2500000	A
13	160500000	179500000	19000000	B
13	179500000	182500000	3000000	A
13	182500000	189000000	6500000	B
13	189000000	191000000	2000000	A
13	191000000	192000000	1000000	B
13	192000000	193000000	1000000	A
13	193000000	195000000	2000000	B
13	195000000	203500000	8500000	A
13	203500000	204500000	1000000	B
13	204500000	208500000	4000000	A
14	0	1000000	1000000	B
14	2000000	3000000	1000000	A
14	3000000	6000000	3000000	B
14	6000000	8000000	2000000	A
14	8000000	9500000	1500000	B
14	9500000	10500000	1000000	A
14	11000000	13500000	2500000	A
14	13500000	20000000	6500000	B
14	20000000	21000000	1000000	A
14	21000000	22500000	1500000	B
14	22500000	24500000	2000000	A
14	24500000	28000000	3500000	B
14	28000000	33500000	5500000	A
14	34000000	36500000	2500000	A
14	36500000	38000000	1500000	B
14	38000000	43500000	5500000	A
14	44000000	51500000	7500000	A
14	51500000	54500000	3000000	B
14	54500000	57000000	2500000	A
14	57500000	62000000	4500000	A
14	62000000	65500000	3500000	B
14	67000000	71000000	4000000	B
14	71000000	79000000	8000000	A
14	79000000	80000000	1000000	B
14	80000000	82500000	2500000	A
14	82500000	87500000	5000000	B
14	87500000	88500000	1000000	A
14	89000000	90000000	1000000	A
14	91000000	99000000	8000000	B
14	99000000	101500000	2500000	A
14	101500000	103000000	1500000	B
14	103000000	104000000	1000000	A
14	104000000	107000000	3000000	B
14	108000000	109500000	1500000	A
14	109500000	110500000	1000000	B
14	110500000	115500000	5000000	A
14	115500000	120500000	5000000	B
14	120500000	121500000	1000000	A
14	121500000	122500000	1000000	B
14	122500000	125500000	3000000	A
14	125500000	128500000	3000000	B
14	128500000	130000000	1500000	A
14	130000000	131500000	1500000	B
14	131500000	139000000	7500000	A
14	139000000	140000000	1000000	B
14	140000000	141500000	1500000	A
15	0	1000000	1000000	A
15	1500000	2500000	1000000	A
15	3000000	5000000	2000000	A
15	5000000	6000000	1000000	B
15	6000000	8500000	2500000	A
15	8500000	13000000	4500000	B
15	13500000	15500000	2000000	B
15	15500000	18500000	3000000	A
15	18500000	19500000	1000000	B
15	19500000	20500000	1000000	A
15	20500000	24500000	4000000	B
15	24500000	26000000	1500000	A
15	26000000	29500000	3500000	B
15	29500000	33500000	4000000	A
15	33500000	37500000	4000000	B
15	38500000	39500000	1000000	A
15	39500000	44000000	4500000	B
15	44000000	49500000	5500000	A
15	49500000	54000000	4500000	B
15	54000000	56500000	2500000	A
15	56500000	58500000	2000000	B
15	58500000	60500000	2000000	A
15	60500000	64500000	4000000	B
15	65500000	68000000	2500000	A
15	69000000	75000000	6000000	B
15	75000000	76500000	1500000	A
15	77000000	81000000	4000000	A
15	81500000	83500000	2000000	A
15	84000000	85000000	1000000	A
15	85000000	87000000	2000000	B
15	88500000	91500000	3000000	B
15	92000000	93000000	1000000	B
15	93000000	94500000	1500000	A
15	95000000	96500000	1500000	A
15	96500000	100000000	3500000	B
15	100000000	102000000	2000000	A
15	102000000	103500000	1500000	B
15	103500000	109500000	6000000	A
15	110000000	111500000	1500000	A
15	111500000	112500000	1000000	B
15	113000000	117500000	4500000	B
15	117500000	122000000	4500000	A
15	122000000	124500000	2500000	B
15	125500000	126500000	1000000	A
15	126500000	128000000	1500000	B
15	128000000	129000000	1000000	A
15	129000000	130000000	1000000	B
15	130000000	140500000	10500000	A
16	500000	3500000	3000000	B
16	3500000	5000000	1500000	A
16	5500000	6500000	1000000	A
16	6500000	17500000	11000000	B
16	17500000	23000000	5500000	A
16	23500000	26000000	2500000	A
16	26500000	28500000	2000000	A
16	28500000	30000000	1500000	B
16	30500000	32000000	1500000	B
16	32000000	36500000	4500000	A
16	36500000	38000000	1500000	B
16	38500000	39500000	1000000	B
16	39500000	40500000	1000000	A
16	41500000	43500000	2000000	B
16	43500000	49500000	6000000	A
16	50000000	55500000	5500000	A
16	55500000	63000000	7500000	B
16	63000000	66500000	3500000	A
16	66500000	68000000	1500000	B
16	68000000	69000000	1000000	A
16	69000000	71000000	2000000	B
16	71000000	72500000	1500000	A
16	72500000	75000000	2500000	B
16	76500000	79000000	2500000	B
16	79000000	80000000	1000000	A
17	0	10500000	10500000	B
17	10500000	13000000	2500000	A
17	13000000	14000000	1000000	B
17	14500000	19500000	5000000	B
17	20000000	26000000	6000000	B
17	26000000	27000000	1000000	A
17	27500000	29500000	2000000	A
17	30000000	44500000	14500000	A
17	44500000	46500000	2000000	B
17	46500000	53500000	7000000	A
17	53500000	54500000	1000000	B
17	55000000	57500000	2500000	B
17	57500000	59500000	2000000	A
17	59500000	61000000	1500000	B
17	61000000	63500000	2500000	A
18	500000	2000000	1500000	A
18	3000000	4500000	1500000	B
18	4500000	7000000	2500000	A
18	7000000	9000000	2000000	B
18	9000000	11000000	2000000	A
18	11000000	13500000	2500000	B
18	13500000	21000000	7500000	A
18	21000000	25500000	4500000	B
18	26000000	29000000	3000000	B
18	29000000	30000000	1000000	A
18	30000000	36500000	6500000	B
18	37500000	38500000	1000000	A
18	38500000	40500000	2000000	B
18	41000000	42000000	1000000	B
18	42000000	46500000	4500000	A
18	46500000	48500000	2000000	B
18	48500000	49500000	1000000	A
18	50000000	51500000	1500000	A
18	52000000	53000000	1000000	A
18	53000000	54000000	1000000	B
18	54000000	55000000	1000000	A

## Sheet: Intervals in WB-GOM-2
Table S3. A/B compartments in each adipose depot
chromosome	start	end	length	compartment state
1	0	3000000	3000000	A
1	3000000	4500000	1500000	B
1	5000000	6500000	1500000	B
1	6500000	11000000	4500000	A
1	11500000	12500000	1000000	A
1	12500000	13500000	1000000	B
1	13500000	18000000	4500000	A
1	18000000	20500000	2500000	B
1	20500000	23000000	2500000	A
1	23000000	24500000	1500000	B
1	24500000	30000000	5500000	A
1	30000000	31000000	1000000	B
1	31000000	34000000	3000000	A
1	35000000	37000000	2000000	B
1	37000000	38000000	1000000	A
1	38000000	40000000	2000000	B
1	40000000	41000000	1000000	A
1	41000000	42500000	1500000	B
1	42500000	43500000	1000000	A
1	43500000	45000000	1500000	B
1	45500000	50500000	5000000	B
1	51000000	55500000	4500000	B
1	55500000	56500000	1000000	A
1	57000000	58500000	1500000	A
1	58500000	66000000	7500000	B
1	66500000	71500000	5000000	B
1	71500000	72500000	1000000	A
1	72500000	73500000	1000000	B
1	73500000	78500000	5000000	A
1	79000000	80000000	1000000	A
1	80000000	84000000	4000000	B
1	84500000	90000000	5500000	B
1	90000000	91000000	1000000	A
1	91000000	92000000	1000000	B
1	92500000	95000000	2500000	B
1	95000000	96000000	1000000	A
1	96000000	97500000	1500000	B
1	97500000	100000000	2500000	A
1	101000000	104500000	3500000	B
1	104500000	110000000	5500000	A
1	110500000	112000000	1500000	A
1	112500000	116000000	3500000	A
1	116000000	119000000	3000000	B
1	119000000	120000000	1000000	A
1	120000000	121000000	1000000	B
1	121000000	123500000	2500000	A
1	123500000	126000000	2500000	B
1	126000000	133500000	7500000	A
1	134500000	137000000	2500000	B
1	137000000	140000000	3000000	A
1	140000000	141500000	1500000	B
1	142000000	143500000	1500000	B
1	144000000	145000000	1000000	B
1	145000000	146500000	1500000	A
1	146500000	147500000	1000000	B
1	147500000	148500000	1000000	A
1	148500000	149500000	1000000	B
1	150000000	158000000	8000000	B
1	158000000	159500000	1500000	A
1	159500000	161000000	1500000	B
1	161000000	170000000	9000000	A
1	170000000	175000000	5000000	B
1	175500000	179500000	4000000	B
1	179500000	185500000	6000000	A
1	185500000	187000000	1500000	B
1	188500000	189500000	1000000	B
1	189500000	191000000	1500000	A
1	191000000	194000000	3000000	B
1	194000000	195000000	1000000	A
1	195000000	201500000	6500000	B
1	202000000	203500000	1500000	B
1	204000000	206000000	2000000	B
1	208000000	209000000	1000000	A
1	209000000	215500000	6500000	B
1	215500000	217500000	2000000	A
1	217500000	219000000	1500000	B
1	219000000	220000000	1000000	A
1	220000000	221000000	1000000	B
1	221500000	223500000	2000000	B
1	224000000	228000000	4000000	B
1	230000000	231000000	1000000	A
1	231000000	234000000	3000000	B
1	234500000	235500000	1000000	B
1	235500000	241000000	5500000	A
1	242000000	246000000	4000000	B
1	246000000	247000000	1000000	A
1	247000000	248000000	1000000	B
1	248000000	256000000	8000000	A
1	257000000	260500000	3500000	B
1	260500000	262500000	2000000	A
1	262500000	263500000	1000000	B
1	263500000	274500000	11000000	A
2	0	11000000	11000000	A
2	11000000	13000000	2000000	B
2	13500000	14500000	1000000	B
2	14500000	18500000	4000000	A
2	18500000	24500000	6000000	B
2	24500000	28500000	4000000	A
2	28500000	40500000	12000000	B
2	40500000	42500000	2000000	A
2	42500000	44500000	2000000	B
2	45500000	50000000	4500000	A
2	50000000	51000000	1000000	B
2	51500000	58000000	6500000	B
2	58000000	61500000	3500000	A
2	62500000	64500000	2000000	B
2	64500000	67000000	2500000	A
2	67000000	68500000	1500000	B
2	68500000	82500000	14000000	A
2	82500000	85500000	3000000	B
2	86000000	87000000	1000000	B
2	87000000	88000000	1000000	A
2	88000000	90000000	2000000	B
2	90500000	98000000	7500000	B
2	98500000	116500000	18000000	B
2	117000000	119500000	2500000	B
2	120000000	126500000	6500000	B
2	127500000	128500000	1000000	A
2	128500000	129500000	1000000	B
2	130000000	134500000	4500000	B
2	134500000	135500000	1000000	A
2	136000000	137500000	1500000	A
2	137500000	140000000	2500000	B
2	140000000	142500000	2500000	A
2	143000000	145500000	2500000	A
2	145500000	150000000	4500000	B
2	150000000	152000000	2000000	A
3	0	2500000	2500000	A
3	3000000	12000000	9000000	A
3	12000000	16000000	4000000	B
3	16000000	20000000	4000000	A
3	20000000	22500000	2500000	B
3	23000000	26000000	3000000	B
3	26000000	27000000	1000000	A
3	27000000	28000000	1000000	B
3	28000000	29500000	1500000	A
3	29500000	31000000	1500000	B
3	31000000	32500000	1500000	A
3	32500000	33500000	1000000	B
3	34000000	37000000	3000000	B
3	37000000	43000000	6000000	A
3	43500000	48000000	4500000	A
3	48000000	49000000	1000000	B
3	49500000	52500000	3000000	B
3	52500000	53500000	1000000	A
3	53500000	54500000	1000000	B
3	54500000	57500000	3000000	A
3	58000000	60000000	2000000	A
3	60000000	68500000	8500000	B
3	68500000	71500000	3000000	A
3	72000000	74500000	2500000	A
3	74500000	76000000	1500000	B
3	76000000	78500000	2500000	A
3	79000000	80500000	1500000	A
3	80500000	85500000	5000000	B
3	85500000	87500000	2000000	A
3	87500000	93000000	5500000	B
3	93000000	95000000	2000000	A
3	95000000	96000000	1000000	B
3	96000000	98500000	2500000	A
3	98500000	101000000	2500000	B
3	101000000	103500000	2500000	A
3	103500000	106500000	3000000	B
3	106500000	107500000	1000000	A
3	107500000	110000000	2500000	B
3	110000000	115000000	5000000	A
3	115000000	117500000	2500000	B
3	117500000	118500000	1000000	A
3	118500000	124000000	5500000	B
3	125000000	128000000	3000000	A
3	128000000	132000000	4000000	B
4	0	3500000	3500000	A
4	3500000	6500000	3000000	B
4	6500000	8500000	2000000	A
4	8500000	10000000	1500000	B
4	10000000	13500000	3500000	A
4	14000000	23500000	9500000	A
4	23500000	28000000	4500000	B
4	28500000	30500000	2000000	B
4	31500000	33000000	1500000	A
4	33000000	34000000	1000000	B
4	34000000	40500000	6500000	A
4	41000000	43000000	2000000	A
4	43500000	45000000	1500000	A
4	45000000	55000000	10000000	B
4	55000000	56500000	1500000	A
4	56500000	65000000	8500000	B
4	65500000	67500000	2000000	B
4	68000000	72500000	4500000	B
4	73000000	79000000	6000000	B
4	79000000	84000000	5000000	A
4	84000000	87500000	3500000	B
4	87500000	89500000	2000000	A
4	90500000	92500000	2000000	B
4	92500000	96500000	4000000	A
4	97000000	101500000	4500000	A
4	101500000	103000000	1500000	B
4	103000000	112000000	9000000	A
4	112000000	117000000	5000000	B
4	117000000	118000000	1000000	A
4	118000000	122500000	4500000	B
4	122500000	124500000	2000000	A
4	125500000	126500000	1000000	B
4	126500000	127500000	1000000	A
4	127500000	130500000	3000000	B
5	0	20000000	20000000	A
5	20000000	21000000	1000000	B
5	21000000	23500000	2500000	A
5	23500000	27000000	3500000	B
5	27500000	32500000	5000000	B
5	32500000	34500000	2000000	A
5	34500000	46500000	12000000	B
5	46500000	49500000	3000000	A
5	49500000	59000000	9500000	B
5	59000000	61000000	2000000	A
5	61000000	62000000	1000000	B
5	62000000	63000000	1000000	A
5	63500000	70000000	6500000	A
5	70000000	76500000	6500000	B
5	76500000	78500000	2000000	A
5	78500000	79500000	1000000	B
5	79500000	80500000	1000000	A
5	80500000	87000000	6500000	B
5	87000000	94500000	7500000	A
5	94500000	104000000	9500000	B
5	104000000	105000000	1000000	A
6	0	5000000	5000000	A
6	5000000	6500000	1500000	B
6	6500000	7500000	1000000	A
6	7500000	8500000	1000000	B
6	8500000	10000000	1500000	A
6	10000000	12000000	2000000	B
6	12000000	14000000	2000000	A
6	15000000	17000000	2000000	B
6	17000000	20500000	3500000	A
6	20500000	27000000	6500000	B
6	27000000	29500000	2500000	A
6	29500000	31500000	2000000	B
6	32000000	34000000	2000000	B
6	34000000	35000000	1000000	A
6	35000000	36000000	1000000	B
6	36500000	42500000	6000000	B
6	42500000	56500000	14000000	A
6	56500000	58000000	1500000	B
6	58000000	60000000	2000000	A
6	60000000	61500000	1500000	B
6	61500000	65500000	4000000	A
6	65500000	67000000	1500000	B
6	67000000	76500000	9500000	A
6	77000000	90000000	13000000	A
6	90000000	91000000	1000000	B
6	91000000	93000000	2000000	A
6	94500000	99500000	5000000	A
6	99500000	103500000	4000000	B
6	104000000	105500000	1500000	B
6	105500000	109000000	3500000	A
6	109000000	119000000	10000000	B
6	119500000	147000000	27500000	B
6	147500000	150500000	3000000	B
6	150500000	151500000	1000000	A
6	151500000	153000000	1500000	B
6	153000000	154000000	1000000	A
6	154000000	157000000	3000000	B
6	157000000	161000000	4000000	A
6	161000000	164500000	3500000	B
6	164500000	168000000	3500000	A
6	168500000	171000000	2500000	A
7	0	5500000	5500000	A
7	5500000	7500000	2000000	B
7	7500000	14000000	6500000	A
7	14000000	15500000	1500000	B
7	17000000	19500000	2500000	B
7	19500000	21000000	1500000	A
7	21000000	22500000	1500000	B
7	22500000	24500000	2000000	A
7	25500000	28500000	3000000	B
7	28500000	35500000	7000000	A
7	36000000	42000000	6000000	A
7	42000000	46000000	4000000	B
7	46000000	47000000	1000000	A
7	47500000	48500000	1000000	A
7	49000000	50000000	1000000	A
7	50000000	51500000	1500000	B
7	51500000	54000000	2500000	A
7	54500000	61000000	6500000	A
7	61000000	64500000	3500000	B
7	64500000	65500000	1000000	A
7	65500000	68000000	2500000	B
7	68500000	74500000	6000000	B
7	74500000	76500000	2000000	A
7	76500000	77500000	1000000	B
7	77500000	78500000	1000000	A
7	78500000	85500000	7000000	B
7	85500000	86500000	1000000	A
7	86500000	87500000	1000000	B
7	87500000	89500000	2000000	A
7	89500000	91000000	1500000	B
7	91000000	93500000	2500000	A
7	94000000	101000000	7000000	A
7	101000000	111000000	10000000	B
7	111000000	115000000	4000000	A
7	115000000	116000000	1000000	B
7	116000000	118000000	2000000	A
7	118000000	120500000	2500000	B
7	120500000	122000000	1500000	A
8	0	4500000	4500000	A
8	4500000	5500000	1000000	B
8	5500000	6500000	1000000	A
8	6500000	9000000	2500000	B
8	10000000	13000000	3000000	A
8	13000000	18500000	5500000	B
8	18500000	20500000	2000000	A
8	20500000	29000000	8500000	B
8	29000000	33500000	4500000	A
8	33500000	38000000	4500000	B
8	38000000	42000000	4000000	A
8	42000000	43500000	1500000	B
8	44000000	45500000	1500000	B
8	46000000	47500000	1500000	B
8	47500000	48500000	1000000	A
8	48500000	52000000	3500000	B
8	52500000	54500000	2000000	B
8	54500000	56500000	2000000	A
8	56500000	65000000	8500000	B
8	66500000	67500000	1000000	B
8	67500000	74000000	6500000	A
8	74500000	79000000	4500000	A
8	79000000	80000000	1000000	B
8	80000000	81500000	1500000	A
8	82000000	88000000	6000000	A
8	88000000	96000000	8000000	B
8	96000000	97500000	1500000	A
8	97500000	99500000	2000000	B
8	99500000	102500000	3000000	A
8	102500000	104000000	1500000	B
8	104000000	105500000	1500000	A
8	105500000	108500000	3000000	B
8	108500000	109500000	1000000	A
8	110500000	112000000	1500000	B
8	112000000	113000000	1000000	A
8	113500000	114500000	1000000	A
8	115000000	117000000	2000000	A
8	117000000	118000000	1000000	B
8	118000000	122000000	4000000	A
8	122000000	125000000	3000000	B
8	125500000	129500000	4000000	B
8	129500000	133000000	3500000	A
8	134500000	137000000	2500000	A
9	0	1000000	1000000	A
9	1000000	2000000	1000000	B
9	3000000	4000000	1000000	A
9	4000000	6000000	2000000	B
9	6000000	11500000	5500000	A
9	12000000	13500000	1500000	A
9	13500000	17000000	3500000	B
9	17500000	19500000	2000000	B
9	19500000	22000000	2500000	A
9	22000000	26000000	4000000	B
9	26000000	28500000	2500000	A
9	28500000	32500000	4000000	B
9	33000000	36000000	3000000	B
9	36000000	37000000	1000000	A
9	37000000	38000000	1000000	B
9	38000000	40000000	2000000	A
9	40000000	41000000	1000000	B
9	41000000	50500000	9500000	A
9	50500000	52000000	1500000	B
9	52000000	54000000	2000000	A
9	54000000	55000000	1000000	B
9	55000000	58000000	3000000	A
9	58000000	60500000	2500000	B
9	61000000	63500000	2500000	B
9	63500000	68000000	4500000	A
9	68000000	70500000	2500000	B
9	70500000	74500000	4000000	A
9	75500000	77500000	2000000	B
9	77500000	78500000	1000000	A
9	78500000	86000000	7500000	B
9	86000000	88000000	2000000	A
9	88000000	89000000	1000000	B
9	89500000	91000000	1500000	B
9	91000000	92500000	1500000	A
9	93500000	99500000	6000000	B
9	100000000	102000000	2000000	B
9	102000000	103500000	1500000	A
9	103500000	104500000	1000000	B
9	104500000	108000000	3500000	A
9	108000000	109000000	1000000	B
9	109500000	114000000	4500000	B
9	114000000	118000000	4000000	A
9	118000000	120000000	2000000	B
9	120000000	128000000	8000000	A
9	128000000	129000000	1000000	B
9	130000000	132000000	2000000	A
9	132500000	133500000	1000000	A
9	133500000	134500000	1000000	B
9	134500000	135500000	1000000	A
9	135500000	136500000	1000000	B
9	137000000	139000000	2000000	B
9	139000000	140000000	1000000	A
10	0	25000000	25000000	B
10	25000000	69500000	44500000	A
11	0	3500000	3500000	A
11	4000000	10500000	6500000	A
11	10500000	11500000	1000000	B
11	11500000	13000000	1500000	A
11	13000000	14000000	1000000	B
11	14000000	20000000	6000000	A
11	20500000	26500000	6000000	A
11	26500000	32000000	5500000	B
11	32000000	33500000	1500000	A
11	33500000	45000000	11500000	B
11	46000000	47000000	1000000	A
11	47500000	50000000	2500000	A
11	50000000	51500000	1500000	B
11	51500000	52500000	1000000	A
11	52500000	63500000	11000000	B
11	63500000	64500000	1000000	A
11	66000000	69500000	3500000	A
11	69500000	74000000	4500000	B
11	74500000	76500000	2000000	B
11	76500000	79500000	3000000	A
12	0	6500000	6500000	A
12	6500000	11500000	5000000	B
12	12000000	13500000	1500000	B
12	13500000	16000000	2500000	A
12	16000000	17000000	1000000	B
12	18000000	21000000	3000000	A
12	21500000	27500000	6000000	A
12	27500000	35500000	8000000	B
12	36000000	42500000	6500000	B
12	42500000	48500000	6000000	A
12	48500000	50000000	1500000	B
12	50500000	51500000	1000000	B
12	51500000	54500000	3000000	A
12	54500000	58500000	4000000	B
12	58500000	61500000	3000000	A
13	0	1500000	1500000	B
13	1500000	4500000	3000000	A
13	4500000	10000000	5500000	B
13	10000000	11500000	1500000	A
13	12000000	13000000	1000000	A
13	13000000	15500000	2500000	B
13	15500000	19500000	4000000	A
13	19500000	21500000	2000000	B
13	21500000	36000000	14500000	A
13	36000000	38500000	2500000	B
13	38500000	40500000	2000000	A
13	40500000	45500000	5000000	B
13	45500000	48000000	2500000	A
13	48000000	50500000	2500000	B
13	50500000	51500000	1000000	A
13	52000000	54500000	2500000	A
13	54500000	61000000	6500000	B
13	61000000	62000000	1000000	A
13	62000000	65000000	3000000	B
13	65000000	74000000	9000000	A
13	74500000	76000000	1500000	A
13	76000000	77000000	1000000	B
13	77000000	78000000	1000000	A
13	78000000	79000000	1000000	B
13	79500000	81500000	2000000	B
13	81500000	84500000	3000000	A
13	84500000	89000000	4500000	B
13	89000000	91000000	2000000	A
13	91000000	96500000	5500000	B
13	97000000	99500000	2500000	B
13	99500000	101000000	1500000	A
13	101000000	108500000	7500000	B
13	109000000	110000000	1000000	B
13	110000000	111500000	1500000	A
13	111500000	115000000	3500000	B
13	115000000	116500000	1500000	A
13	117500000	120500000	3000000	B
13	120500000	127000000	6500000	A
13	128000000	130500000	2500000	B
13	130500000	138000000	7500000	A
13	139500000	141000000	1500000	A
13	141000000	145000000	4000000	B
13	145000000	148000000	3000000	A
13	148000000	151500000	3500000	B
13	152000000	153000000	1000000	B
13	153000000	154000000	1000000	A
13	154000000	157000000	3000000	B
13	157000000	159500000	2500000	A
13	160500000	162000000	1500000	B
13	162500000	179000000	16500000	B
13	179000000	182500000	3500000	A
13	182500000	189000000	6500000	B
13	189000000	193000000	4000000	A
13	193000000	195000000	2000000	B
13	195000000	201500000	6500000	A
13	202000000	203500000	1500000	A
13	203500000	204500000	1000000	B
13	204500000	208500000	4000000	A
14	0	1000000	1000000	B
14	1000000	3000000	2000000	A
14	3000000	6000000	3000000	B
14	6000000	8000000	2000000	A
14	8000000	9500000	1500000	B
14	9500000	10500000	1000000	A
14	11000000	13000000	2000000	A
14	13000000	20500000	7500000	B
14	21000000	22500000	1500000	B
14	22500000	24500000	2000000	A
14	24500000	28000000	3500000	B
14	28000000	33000000	5000000	A
14	33000000	34000000	1000000	B
14	35000000	36500000	1500000	A
14	36500000	38000000	1500000	B
14	38000000	42500000	4500000	A
14	44000000	51500000	7500000	A
14	51500000	54500000	3000000	B
14	54500000	57000000	2500000	A
14	57000000	58000000	1000000	B
14	58000000	62000000	4000000	A
14	62000000	65500000	3500000	B
14	67000000	71000000	4000000	B
14	71000000	79000000	8000000	A
14	79000000	80000000	1000000	B
14	80000000	82500000	2500000	A
14	82500000	87500000	5000000	B
14	87500000	88500000	1000000	A
14	89000000	90000000	1000000	A
14	91000000	99000000	8000000	B
14	99000000	101500000	2500000	A
14	101500000	103000000	1500000	B
14	103000000	104000000	1000000	A
14	104000000	107000000	3000000	B
14	107500000	108500000	1000000	B
14	108500000	109500000	1000000	A
14	109500000	110500000	1000000	B
14	110500000	115500000	5000000	A
14	115500000	120500000	5000000	B
14	120500000	121500000	1000000	A
14	121500000	122500000	1000000	B
14	122500000	125500000	3000000	A
14	125500000	128500000	3000000	B
14	128500000	130000000	1500000	A
14	130000000	131500000	1500000	B
14	131500000	136500000	5000000	A
14	137000000	139000000	2000000	A
14	139000000	140500000	1500000	B
14	140500000	141500000	1000000	A
15	0	1000000	1000000	A
15	1500000	5000000	3500000	A
15	5000000	6000000	1000000	B
15	6000000	9000000	3000000	A
15	9000000	13000000	4000000	B
15	13500000	15500000	2000000	B
15	15500000	18500000	3000000	A
15	18500000	19500000	1000000	B
15	19500000	20500000	1000000	A
15	20500000	24500000	4000000	B
15	24500000	26000000	1500000	A
15	26000000	29500000	3500000	B
15	29500000	33500000	4000000	A
15	33500000	37500000	4000000	B
15	39000000	44500000	5500000	B
15	44500000	49500000	5000000	A
15	49500000	54000000	4500000	B
15	54000000	56500000	2500000	A
15	56500000	58500000	2000000	B
15	58500000	60500000	2000000	A
15	60500000	63500000	3000000	B
15	64000000	65500000	1500000	B
15	65500000	68000000	2500000	A
15	69000000	75000000	6000000	B
15	75000000	76500000	1500000	A
15	77000000	81000000	4000000	A
15	81500000	83500000	2000000	A
15	83500000	84500000	1000000	B
15	85000000	87000000	2000000	B
15	88500000	91500000	3000000	B
15	91500000	92500000	1000000	A
15	93000000	94500000	1500000	A
15	95000000	96500000	1500000	A
15	96500000	100000000	3500000	B
15	100000000	102000000	2000000	A
15	102000000	103500000	1500000	B
15	103500000	109500000	6000000	A
15	110000000	111500000	1500000	A
15	111500000	112500000	1000000	B
15	113000000	117500000	4500000	B
15	117500000	122000000	4500000	A
15	122000000	124500000	2500000	B
15	125500000	126500000	1000000	A
15	126500000	128500000	2000000	B
15	129000000	130000000	1000000	B
15	130000000	140500000	10500000	A
16	500000	3500000	3000000	B
16	3500000	5000000	1500000	A
16	5500000	6500000	1000000	A
16	6500000	17500000	11000000	B
16	17500000	23000000	5500000	A
16	23500000	28500000	5000000	A
16	28500000	30000000	1500000	B
16	30500000	32000000	1500000	B
16	32000000	37500000	5500000	A
16	38500000	39500000	1000000	B
16	39500000	40500000	1000000	A
16	41500000	44000000	2500000	B
16	44000000	49000000	5000000	A
16	49000000	50000000	1000000	B
16	50000000	53000000	3000000	A
16	53500000	55500000	2000000	A
16	55500000	63000000	7500000	B
16	63000000	66500000	3500000	A
16	66500000	68000000	1500000	B
16	68000000	69000000	1000000	A
16	69000000	71000000	2000000	B
16	71000000	72500000	1500000	A
16	72500000	75000000	2500000	B
16	76500000	79000000	2500000	B
16	79000000	80000000	1000000	A
17	0	10500000	10500000	B
17	10500000	13000000	2500000	A
17	13000000	14000000	1000000	B
17	14500000	19500000	5000000	B
17	20000000	26000000	6000000	B
17	26000000	27000000	1000000	A
17	27500000	29000000	1500000	A
17	29000000	30000000	1000000	B
17	30000000	44500000	14500000	A
17	44500000	46500000	2000000	B
17	46500000	53500000	7000000	A
17	53500000	54500000	1000000	B
17	55000000	57500000	2500000	B
17	57500000	59500000	2000000	A
17	59500000	61000000	1500000	B
17	61000000	63500000	2500000	A
18	3000000	4500000	1500000	B
18	4500000	7000000	2500000	A
18	7000000	9000000	2000000	B
18	9000000	11000000	2000000	A
18	11000000	13500000	2500000	B
18	13500000	21000000	7500000	A
18	21000000	25500000	4500000	B
18	26000000	29000000	3000000	B
18	29000000	30000000	1000000	A
18	30000000	37500000	7500000	B
18	37500000	38500000	1000000	A
18	38500000	40500000	2000000	B
18	41000000	42000000	1000000	B
18	42000000	47500000	5500000	A
18	47500000	48500000	1000000	B
18	48500000	49500000	1000000	A
18	50000000	51500000	1500000	A
18	52000000	53000000	1000000	A
18	53000000	54000000	1000000	B
18	54000000	56000000	2000000	A

## Sheet: Precise AB state per 20-kb bin
Table S3. A/B compartments in each adipose depot
chromosome	start	end	Compartment in Bama pig GOM	Compartment in Wild boar GOM	Compartment in Bama pig ULB	Compartment in Wild boar ULB
1	0	20000	A	A	A	A
1	20000	40000	A	A	A	A
1	40000	60000	A	A	A	A
1	60000	80000	A	A	A	A
1	80000	100000	A	A	A	A
1	100000	120000	A	A	A	A
1	120000	140000	A	A	A	A
1	140000	160000	A	A	A	A
1	160000	180000	A	A	A	A
1	180000	200000	A	A	A	A
1	200000	220000	A	A	A	A
1	220000	240000	A	A	A	A
1	240000	260000	A	A	A	A
1	260000	280000	A	A	A	A
1	280000	300000	A	A	A	A
1	300000	320000	A	A	A	A
1	320000	340000	A	A	A	A
1	340000	360000	A	A	A	A
1	360000	380000	A	A	A	A
1	380000	400000	A	A	A	A
1	400000	420000	A	A	A	A
1	420000	440000	A	A	A	A
1	440000	460000	A	A	A	A
1	460000	480000	A	A	A	A
1	480000	500000	A	A	A	A
1	500000	520000	A	A	A	A
1	520000	540000	A	A	A	A
1	540000	560000	A	A	A	A
1	560000	580000	A	A	A	A
1	580000	600000	A	A	A	A
1	600000	620000	A	A	A	A
1	620000	640000	A	A	A	A
1	640000	660000	A	A	A	A
1	660000	680000	A	A	A	A
1	680000	700000	A	A	A	A
1	700000	720000	A	A	A	A
1	720000	740000	A	A	A	A
1	740000	760000	A	A	A	A
1	760000	780000	A	A	A	A
1	780000	800000	A	A	A	A
1	800000	820000	A	A	A	A
1	820000	840000	A	A	A	A
1	840000	860000	A	A	A	A
1	860000	880000	A	A	A	A
1	880000	900000	A	A	A	A
1	900000	920000	A	A	A	A
1	920000	940000	A	A	A	A
1	940000	960000	A	A	A	A
1	960000	980000	A	A	A	A
1	980000	1000000	A	A	A	A
1	1000000	1020000	A	A	A	A
1	1020000	1040000	A	A	A	A
1	1040000	1060000	A	A	A	A
1	1060000	1080000	A	A	A	A
1	1080000	1100000	A	A	A	A
1	1100000	1120000	A	A	A	A
1	1120000	1140000	A	A	A	A
1	1140000	1160000	A	A	A	A
1	1160000	1180000	A	A	A	A
1	1180000	1200000	A	A	A	A
1	1200000	1220000	A	A	A	A
1	1220000	1240000	A	A	A	A
1	1240000	1260000	A	A	A	A
1	1260000	1280000	A	A	A	A
1	1280000	1300000	A	A	A	A
1	1300000	1320000	A	A	A	A
1	1320000	1340000	A	A	A	A
1	1340000	1360000	A	A	A	A
1	1360000	1380000	A	A	A	A
1	1380000	1400000	A	A	A	A
1	1400000	1420000	A	A	A	A
1	1420000	1440000	A	A	A	A
1	1440000	1460000	A	A	A	A
1	1460000	1480000	A	A	A	A
1	1480000	1500000	A	A	A	A
1	1500000	1520000	A	A	A	A
1	1520000	1540000	A	A	A	A
1	1540000	1560000	A	A	A	A
1	1560000	1580000	A	A	A	A
1	1580000	1600000	A	A	A	A
1	1600000	1620000	A	A	A	A
1	1620000	1640000	A	A	A	A
1	1640000	1660000	A	A	A	A
1	1660000	1680000	A	A	A	A
1	1680000	1700000	A	A	A	A
1	1700000	1720000	A	A	A	A
1	1720000	1740000	A	A	A	A
1	1740000	1760000	A	A	A	A
1	1760000	1780000	A	A	A	A
1	1780000	1800000	A	A	A	A
1	1800000	1820000	A	A	A	A
1	1820000	1840000	A	A	A	A
1	1840000	1860000	A	A	A	A
1	1860000	1880000	A	A	A	A
1	1880000	1900000	A	A	A	A
1	1900000	1920000	A	A	A	A
1	1920000	1940000	A	A	A	A
1	1940000	1960000	A	A	A	A
1	1960000	1980000	A	A	A	A
1	1980000	2000000	A	A	A	A
1	2000000	2020000	A	A	A	A
1	2020000	2040000	A	A	A	A
1	2040000	2060000	A	A	A	A
1	2060000	2080000	A	A	A	A
1	2080000	2100000	A	A	A	A
1	2100000	2120000	A	A	A	A
1	2120000	2140000	A	A	A	A
1	2140000	2160000	A	A	A	A
1	2160000	2180000	A	A	A	A
1	2180000	2200000	A	A	A	A
1	2200000	2220000	A	A	A	A
1	2220000	2240000	A	A	A	A
1	2240000	2260000	A	A	A	A
1	2260000	2280000	A	A	A	A
1	2280000	2300000	A	A	A	A
1	2300000	2320000	A	A	A	A
1	2320000	2340000	A	A	A	A
1	2340000	2360000	A	A	A	A
1	2360000	2380000	A	A	A	A
1	2380000	2400000	A	A	A	A
1	2400000	2420000	A	A	A	A
1	2420000	2440000	A	A	A	A
1	2440000	2460000	A	A	A	A
1	2460000	2480000	A	A	A	A
1	2480000	2500000	A	A	A	A
1	2500000	2520000	A	A	A	A
1	2520000	2540000	A	A	A	A
1	2540000	2560000	A	A	A	A
1	2560000	2580000	A	A	A	A
1	2580000	2600000	A	A	A	A
1	2600000	2620000	A	A	A	A
1	2620000	2640000	A	A	A	A
1	2640000	2660000	A	A	A	A
1	2660000	2680000	A	A	A	A
1	2680000	2700000	A	A	A	NA
1	2700000	2720000	A	A	NA	B
1	2720000	2740000	A	A	B	NA
1	2740000	2760000	A	A	B	B
1	2760000	2780000	A	A	B	NA
1	2780000	2800000	A	A	B	NA
1	2800000	2820000	A	A	NA	A
1	2820000	2840000	A	A	B	A
1	2840000	2860000	A	A	B	A
1	2860000	2880000	A	A	B	NA
1	2880000	2900000	A	A	B	B
1	2900000	2920000	A	A	B	NA
1	2920000	2940000	A	A	B	NA
1	2940000	2960000	A	A	B	B
1	2960000	2980000	A	A	NA	B
1	2980000	3000000	A	A	B	B
1	3000000	3020000	A	A	NA	B
1	3020000	3040000	A	NA	B	NA
1	3040000	3060000	A	A	B	B
1	3060000	3080000	NA	NA	B	B
1	3080000	3100000	A	A	B	B
1	3100000	3120000	A	A	A	NA
1	3120000	3140000	NA	A	NA	A
1	3140000	3160000	NA	A	NA	B
1	3160000	3180000	A	NA	B	B
1	3180000	3200000	A	A	NA	NA
1	3200000	3220000	A	A	B	B
1	3220000	3240000	NA	NA	B	B
1	3240000	3260000	B	NA	B	B
1	3260000	3280000	A	NA	B	B
1	3280000	3300000	NA	NA	B	B
1	3300000	3320000	B	NA	B	B
1	3320000	3340000	NA	NA	B	B
1	3340000	3360000	B	B	B	B
1	3360000	3380000	B	B	B	B
1	3380000	3400000	B	B	B	B
1	3400000	3420000	B	B	B	B
1	3420000	3440000	B	B	B	B
1	3440000	3460000	B	B	B	B
1	3460000	3480000	B	B	B	B
1	3480000	3500000	B	B	B	B
1	3500000	3520000	B	B	B	B
1	3520000	3540000	B	B	B	B
1	3540000	3560000	B	B	B	B
1	3560000	3580000	B	B	B	B
1	3580000	3600000	B	B	B	B
1	3600000	3620000	B	B	B	B
1	3620000	3640000	B	B	B	B
1	3640000	3660000	B	B	B	B
1	3660000	3680000	B	B	B	B
1	3680000	3700000	B	B	B	B
1	3700000	3720000	B	B	B	B
1	3720000	3740000	B	B	B	B
1	3740000	3760000	B	B	B	B
1	3760000	3780000	B	B	B	B
1	3780000	3800000	B	B	B	B
1	3800000	3820000	B	B	B	B
1	3820000	3840000	B	B	B	B
1	3840000	3860000	B	B	B	B
1	3860000	3880000	B	B	B	B
1	3880000	3900000	B	B	B	B
1	3900000	3920000	B	B	B	B
1	3920000	3940000	B	B	B	B
1	3940000	3960000	B	B	B	B
1	3960000	3980000	B	B	B	B
1	3980000	4000000	B	B	B	B
1	4000000	4020000	B	B	B	B
1	4020000	4040000	B	B	B	B
1	4040000	4060000	B	B	B	B
1	4060000	4080000	B	B	B	B
1	4080000	4100000	B	B	B	B
1	4100000	4120000	B	B	B	B
1	4120000	4140000	B	B	B	B
1	4140000	4160000	B	B	B	B
1	4160000	4180000	B	B	B	B
1	4180000	4200000	B	B	B	B
1	4200000	4220000	NA	B	NA	A
1	4220000	4240000	B	B	NA	A
1	4240000	4260000	B	NA	A	A
1	4260000	4280000	B	A	A	A
1	4280000	4300000	B	NA	A	A
1	4300000	4320000	B	NA	NA	A
1	4320000	4340000	B	A	A	A
1	4340000	4360000	A	NA	A	A
1	4360000	4380000	A	A	A	A
1	4380000	4400000	NA	A	A	A
1	4400000	4420000	NA	A	A	A
1	4420000	4440000	B	A	A	A
1	4440000	4460000	NA	A	A	A
1	4460000	4480000	B	A	A	A
1	4480000	4500000	B	NA	A	A
1	4500000	4520000	A	A	A	A
1	4520000	4540000	A	A	A	A
1	4540000	4560000	A	A	A	A
1	4560000	4580000	A	A	A	A
1	4580000	4600000	NA	A	A	A
1	4600000	4620000	A	A	A	A
1	4620000	4640000	A	A	A	A
1	4640000	4660000	A	A	A	A
1	4660000	4680000	A	A	A	A
1	4680000	4700000	A	A	A	A
1	4700000	4720000	A	A	A	A
1	4720000	4740000	A	A	A	A
1	4740000	4760000	A	A	A	A
1	4760000	4780000	A	A	A	A
1	4780000	4800000	A	A	A	A
1	4800000	4820000	A	A	A	A
1	4820000	4840000	A	A	A	A
1	4840000	4860000	A	A	A	A
1	4860000	4880000	A	A	A	A
1	4880000	4900000	A	A	A	A
1	4900000	4920000	A	A	A	A
1	4920000	4940000	A	A	A	A
1	4940000	4960000	A	A	A	A
1	4960000	4980000	A	A	A	A
1	4980000	5000000	B	A	A	A
1	5000000	5020000	B	A	A	A
1	5020000	5040000	B	A	A	A
1	5040000	5060000	NA	A	A	A
1	5060000	5080000	NA	A	A	NA
1	5080000	5100000	B	NA	A	A
1	5100000	5120000	B	B	B	B
1	5120000	5140000	B	B	B	B
1	5140000	5160000	B	B	B	B
1	5160000	5180000	B	B	B	B
1	5180000	5200000	B	B	B	B
1	5200000	5220000	B	B	B	B
1	5220000	5240000	B	B	B	B
1	5240000	5260000	B	B	B	B
1	5260000	5280000	B	B	B	B
1	5280000	5300000	B	B	B	B
1	5300000	5320000	B	B	B	B
1	5320000	5340000	B	B	B	B
1	5340000	5360000	B	B	B	B
1	5360000	5380000	B	B	B	B
1	5380000	5400000	B	B	B	B
1	5400000	5420000	B	B	B	B
1	5420000	5440000	B	B	B	B
1	5440000	5460000	B	B	B	NA
1	5460000	5480000	B	B	A	A
1	5480000	5500000	B	B	NA	B
1	5500000	5520000	B	B	B	B
1	5520000	5540000	B	B	B	B
1	5540000	5560000	B	B	B	B
1	5560000	5580000	B	B	B	B
1	5580000	5600000	B	B	B	B
1	5600000	5620000	B	B	B	B
1	5620000	5640000	B	B	B	B
1	5640000	5660000	B	B	B	B
1	5660000	5680000	B	B	B	B
1	5680000	5700000	B	B	B	B
1	5700000	5720000	B	B	B	B
1	5720000	5740000	B	B	B	B
1	5740000	5760000	B	B	B	B
1	5760000	5780000	B	B	B	B
1	5780000	5800000	B	B	B	B
1	5800000	5820000	B	B	B	B
1	5820000	5840000	B	B	B	B
1	5840000	5860000	B	B	B	B
1	5860000	5880000	B	B	B	B
1	5880000	5900000	B	B	B	B
1	5900000	5920000	B	B	B	B
1	5920000	5940000	B	B	B	B
1	5940000	5960000	B	B	B	NA
1	5960000	5980000	B	B	B	B
1	5980000	6000000	B	B	B	B
1	6000000	6020000	B	B	B	B
1	6020000	6040000	B	B	B	B
1	6040000	6060000	B	B	B	B
1	6060000	6080000	B	B	B	B
1	6080000	6100000	B	B	B	B
1	6100000	6120000	B	B	B	B
1	6120000	6140000	B	B	B	B
1	6140000	6160000	B	B	B	B
1	6160000	6180000	B	B	B	B
1	6180000	6200000	B	B	B	B
1	6200000	6220000	B	B	B	B
1	6220000	6240000	B	B	B	B
1	6240000	6260000	B	B	B	B
1	6260000	6280000	B	B	B	B
1	6280000	6300000	B	B	B	B
1	6300000	6320000	B	B	B	B
1	6320000	6340000	B	B	B	B
1	6340000	6360000	B	B	B	B
1	6360000	6380000	B	B	B	B
1	6380000	6400000	B	B	B	B
1	6400000	6420000	B	B	B	B
1	6420000	6440000	B	B	B	B
1	6440000	6460000	B	B	B	B
1	6460000	6480000	B	B	B	B
1	6480000	6500000	B	B	B	B
1	6500000	6520000	B	B	B	B
1	6520000	6540000	B	B	B	B
1	6540000	6560000	B	B	B	B
1	6560000	6580000	B	B	B	B
1	6580000	6600000	B	B	B	B
1	6600000	6620000	B	B	B	B
1	6620000	6640000	B	A	B	B
1	6640000	6660000	B	B	B	B
1	6660000	6680000	B	A	B	A
1	6680000	6700000	B	A	A	A
1	6700000	6720000	A	A	A	A
1	6720000	6740000	A	A	A	A
1	6740000	6760000	A	A	A	A
1	6760000	6780000	A	A	A	A
1	6780000	6800000	A	A	A	A
1	6800000	6820000	A	A	A	A
1	6820000	6840000	A	A	A	A
1	6840000	6860000	A	A	A	A
1	6860000	6880000	A	A	A	A
1	6880000	6900000	A	A	A	A
1	6900000	6920000	A	A	A	A
1	6920000	6940000	A	A	A	A
1	6940000	6960000	A	A	A	A
1	6960000	6980000	A	A	A	A
1	6980000	7000000	A	A	A	A
1	7000000	7020000	A	A	A	A
1	7020000	7040000	A	A	A	A
1	7040000	7060000	A	A	A	A
1	7060000	7080000	NA	A	NA	A
1	7080000	7100000	A	A	A	A
1	7100000	7120000	A	A	A	A
1	7120000	7140000	A	A	A	A
1	7140000	7160000	A	A	A	A
1	7160000	7180000	A	A	A	A
1	7180000	7200000	NA	A	NA	A
1	7200000	7220000	A	A	A	A
1	7220000	7240000	A	A	A	A
1	7240000	7260000	A	A	A	A
1	7260000	7280000	NA	A	A	A
1	7280000	7300000	A	A	A	A
1	7300000	7320000	A	A	A	A
1	7320000	7340000	A	A	A	A
1	7340000	7360000	A	A	A	A
1	7360000	7380000	A	A	A	A
1	7380000	7400000	A	A	A	A
1	7400000	7420000	A	A	A	A
1	7420000	7440000	A	A	A	A
1	7440000	7460000	A	A	A	A
1	7460000	7480000	A	A	A	A
1	7480000	7500000	A	A	A	A
1	7500000	7520000	A	A	A	A
1	7520000	7540000	A	A	A	A
1	7540000	7560000	A	A	A	A
1	7560000	7580000	A	A	A	A
1	7580000	7600000	A	A	A	A
1	7600000	7620000	A	A	A	A
1	7620000	7640000	A	A	A	A
1	7640000	7660000	A	A	A	A
1	7660000	7680000	A	A	A	A
1	7680000	7700000	A	A	A	A
1	7700000	7720000	A	A	A	A
1	7720000	7740000	A	A	A	A
1	7740000	7760000	A	A	A	A
1	7760000	7780000	A	A	A	A
1	7780000	7800000	A	A	A	A
1	7800000	7820000	A	A	A	A
1	7820000	7840000	A	A	A	A
1	7840000	7860000	A	A	A	A
1	7860000	7880000	A	A	A	A
1	7880000	7900000	A	A	A	A
1	7900000	7920000	A	A	A	A
1	7920000	7940000	A	A	A	A
1	7940000	7960000	A	A	A	A
1	7960000	7980000	A	A	A	A
1	7980000	8000000	A	A	A	A
1	8000000	8020000	A	A	A	A
1	8020000	8040000	A	A	A	A
1	8040000	8060000	A	A	A	A
1	8060000	8080000	A	A	A	A
1	8080000	8100000	A	A	A	A
1	8100000	8120000	A	A	A	A
1	8120000	8140000	A	A	A	A
1	8140000	8160000	A	A	A	A
1	8160000	8180000	A	A	A	A
1	8180000	8200000	A	A	A	A
1	8200000	8220000	A	A	A	A
1	8220000	8240000	A	A	A	A
1	8240000	8260000	A	A	A	A
1	8260000	8280000	A	A	A	A
1	8280000	8300000	A	A	A	A
1	8300000	8320000	A	A	A	A
1	8320000	8340000	A	A	A	A
1	8340000	8360000	A	A	A	A
1	8360000	8380000	A	A	A	A
1	8380000	8400000	A	A	A	A
1	8400000	8420000	A	A	A	A
1	8420000	8440000	A	A	A	A
1	8440000	8460000	A	A	A	A
1	8460000	8480000	A	A	A	A
1	8480000	8500000	A	A	A	A
1	8500000	8520000	A	A	A	A
1	8520000	8540000	A	A	A	A
1	8540000	8560000	A	A	A	A
1	8560000	8580000	A	A	A	A
1	8580000	8600000	A	A	A	A
1	8600000	8620000	A	A	A	A
1	8620000	8640000	A	A	A	A
1	8640000	8660000	A	A	A	A
1	8660000	8680000	A	A	A	A
1	8680000	8700000	A	A	A	A
1	8700000	8720000	A	A	A	A
1	8720000	8740000	A	A	A	A
1	8740000	8760000	A	A	A	A
1	8760000	8780000	A	A	A	A
1	8780000	8800000	A	A	A	A
1	8800000	8820000	A	A	A	A
1	8820000	8840000	A	A	A	A
1	8840000	8860000	A	A	A	A
1	8860000	8880000	A	A	A	A
1	8880000	8900000	A	A	A	A
1	8900000	8920000	A	A	A	A
1	8920000	8940000	A	A	A	A
1	8940000	8960000	A	A	A	A
1	8960000	8980000	A	A	A	A
1	8980000	9000000	A	A	A	A
1	9000000	9020000	A	A	A	A
1	9020000	9040000	A	A	A	A
1	9040000	9060000	A	A	A	A
1	9060000	9080000	A	A	A	A
1	9080000	9100000	A	A	A	A
1	9100000	9120000	A	A	A	A
1	9120000	9140000	A	A	A	A
1	9140000	9160000	A	A	A	A
1	9160000	9180000	A	A	A	A
1	9180000	9200000	A	A	A	A
1	9200000	9220000	A	A	A	A
1	9220000	9240000	A	A	A	A
1	9240000	9260000	A	A	A	A
1	9260000	9280000	A	A	A	A
1	9280000	9300000	A	A	A	A
1	9300000	9320000	A	A	A	A
1	9320000	9340000	A	A	A	A
1	9340000	9360000	A	A	A	A
1	9360000	9380000	A	A	A	A
1	9380000	9400000	A	A	A	A
1	9400000	9420000	A	A	A	A
1	9420000	9440000	A	A	A	A
1	9440000	9460000	A	A	A	A
1	9460000	9480000	A	A	A	A
1	9480000	9500000	A	A	A	A
1	9500000	9520000	A	A	A	A
1	9520000	9540000	A	A	A	A
1	9540000	9560000	A	A	A	A
1	9560000	9580000	A	A	A	A
1	9580000	9600000	A	A	A	A
1	9600000	9620000	A	A	A	A
1	9620000	9640000	A	A	A	A
1	9640000	9660000	A	A	A	A
1	9660000	9680000	A	A	A	A
1	9680000	9700000	A	A	A	A
1	9700000	9720000	A	A	A	A
1	9720000	9740000	A	A	A	A
1	9740000	9760000	A	A	A	A
1	9760000	9780000	A	A	A	A
1	9780000	9800000	A	A	A	A
1	9800000	9820000	A	A	A	A
1	9820000	9840000	A	A	A	A
1	9840000	9860000	A	A	A	A
1	9860000	9880000	A	A	A	A
1	9880000	9900000	A	A	A	A
1	9900000	9920000	A	A	A	A
1	9920000	9940000	A	A	A	A
1	9940000	9960000	A	A	A	A
1	9960000	9980000	A	A	A	A
1	9980000	10000000	A	A	A	A
1	10000000	10020000	A	A	A	A
1	10020000	10040000	A	A	A	A
1	10040000	10060000	A	A	A	A
1	10060000	10080000	A	A	A	A
1	10080000	10100000	A	A	A	A
1	10100000	10120000	A	A	A	A
1	10120000	10140000	A	A	A	A
1	10140000	10160000	A	A	A	A
1	10160000	10180000	A	A	A	A
1	10180000	10200000	A	A	A	A
1	10200000	10220000	A	A	A	A
1	10220000	10240000	A	A	A	A
1	10240000	10260000	A	A	A	A
1	10260000	10280000	A	A	A	A
1	10280000	10300000	A	A	A	A
1	10300000	10320000	A	A	A	A
1	10320000	10340000	A	A	A	A
1	10340000	10360000	A	A	A	A
1	10360000	10380000	A	A	A	A
1	10380000	10400000	A	A	A	A
1	10400000	10420000	A	A	A	A
1	10420000	10440000	A	A	A	A
1	10440000	10460000	A	A	A	A
1	10460000	10480000	A	A	A	A
1	10480000	10500000	A	A	A	A
1	10500000	10520000	A	A	B	B
1	10520000	10540000	A	A	B	NA
1	10540000	10560000	NA	NA	B	A
1	10560000	10580000	A	A	NA	A
1	10580000	10600000	A	A	NA	NA
1	10600000	10620000	A	A	NA	A
1	10620000	10640000	NA	A	B	NA
1	10640000	10660000	A	A	NA	A
1	10660000	10680000	A	A	A	A
1	10680000	10700000	A	A	B	A
1	10700000	10720000	A	NA	B	B
1	10720000	10740000	A	NA	B	B
1	10740000	10760000	A	B	NA	A
1	10760000	10780000	NA	A	B	A
1	10780000	10800000	A	A	B	NA
1	10800000	10820000	NA	NA	NA	NA
1	10820000	10840000	NA	NA	B	B
1	10840000	10860000	NA	B	B	B
1	10860000	10880000	NA	B	B	B
1	10880000	10900000	NA	NA	B	B
1	10900000	10920000	B	B	B	B
1	10920000	10940000	B	B	B	B
1	10940000	10960000	A	B	B	B
1	10960000	10980000	NA	B	B	B
1	10980000	11000000	B	B	B	B
1	11000000	11020000	B	B	B	B
1	11020000	11040000	NA	B	B	B
1	11040000	11060000	B	B	B	B
1	11060000	11080000	B	B	B	B
1	11080000	11100000	NA	B	B	B
1	11100000	11120000	NA	B	B	B
1	11120000	11140000	B	B	B	B
1	11140000	11160000	B	B	B	B
1	11160000	11180000	B	B	B	B
1	11180000	11200000	B	B	B	B
1	11200000	11220000	B	B	B	B
1	11220000	11240000	B	B	B	B
1	11240000	11260000	NA	B	B	B
1	11260000	11280000	B	B	B	B
1	11280000	11300000	B	B	B	B
1	11300000	11320000	B	B	B	B
1	11320000	11340000	NA	B	B	B
1	11340000	11360000	B	B	B	B
1	11360000	11380000	B	B	B	B
1	11380000	11400000	B	NA	NA	A
1	11400000	11420000	B	B	NA	NA
1	11420000	11440000	B	NA	NA	NA
1	11440000	11460000	NA	NA	B	A
1	11460000	11480000	B	A	B	A
1	11480000	11500000	NA	A	NA	A
1	11500000	11520000	A	A	NA	A
1	11520000	11540000	A	A	A	A
1	11540000	11560000	A	A	A	A
1	11560000	11580000	A	A	A	A
1	11580000	11600000	A	A	A	A
1	11600000	11620000	A	A	A	A
1	11620000	11640000	A	A	A	A
1	11640000	11660000	A	A	A	A
1	11660000	11680000	A	A	A	A
1	11680000	11700000	A	A	A	A
1	11700000	11720000	A	A	A	A
1	11720000	11740000	A	A	A	A
1	11740000	11760000	A	A	A	A
1	11760000	11780000	A	A	A	A
1	11780000	11800000	A	A	A	A
1	11800000	11820000	A	A	A	A
1	11820000	11840000	A	A	A	A
1	11840000	11860000	A	A	A	A
1	11860000	11880000	A	A	A	A
1	11880000	11900000	A	A	A	A
1	11900000	11920000	A	A	A	A
1	11920000	11940000	A	A	A	A
1	11940000	11960000	A	A	A	A
1	11960000	11980000	A	A	A	A
1	11980000	12000000	A	A	A	A
1	12000000	12020000	A	A	A	A
1	12020000	12040000	A	A	A	A
1	12040000	12060000	A	A	A	A
1	12060000	12080000	A	A	A	A
1	12080000	12100000	A	A	A	A
1	12100000	12120000	A	A	A	A
1	12120000	12140000	A	A	A	A
1	12140000	12160000	A	A	A	A
1	12160000	12180000	A	A	A	A
1	12180000	12200000	A	A	A	A
1	12200000	12220000	A	A	A	A
1	12220000	12240000	A	A	A	A
1	12240000	12260000	B	A	A	A
1	12260000	12280000	NA	A	A	A
1	12280000	12300000	A	A	A	A
1	12300000	12320000	B	A	A	A
1	12320000	12340000	NA	A	A	A
1	12340000	12360000	B	A	A	A
1	12360000	12380000	NA	A	A	A
1	12380000	12400000	A	A	A	A
1	12400000	12420000	B	A	A	A
1	12420000	12440000	B	A	A	A
1	12440000	12460000	NA	A	A	A
1	12460000	12480000	NA	A	A	A
1	12480000	12500000	NA	NA	NA	A
1	12500000	12520000	NA	NA	NA	B
1	12520000	12540000	B	A	B	B
1	12540000	12560000	B	B	A	A
1	12560000	12580000	B	B	A	B
1	12580000	12600000	B	B	NA	B
1	12600000	12620000	B	B	NA	B
1	12620000	12640000	B	B	B	B
1	12640000	12660000	B	B	B	B
1	12660000	12680000	B	B	B	B
1	12680000	12700000	B	B	B	B
1	12700000	12720000	B	B	B	B
1	12720000	12740000	B	B	B	B
1	12740000	12760000	B	B	B	B
1	12760000	12780000	B	B	B	B
1	12780000	12800000	B	B	B	B
1	12800000	12820000	B	B	B	B
1	12820000	12840000	B	B	B	B
1	12840000	12860000	B	B	B	B
1	12860000	12880000	B	B	B	B
1	12880000	12900000	B	B	B	B
1	12900000	12920000	B	B	B	B
1	12920000	12940000	B	B	B	B
1	12940000	12960000	B	B	B	B
1	12960000	12980000	B	B	B	B
1	12980000	13000000	B	B	B	B
1	13000000	13020000	B	B	B	B
1	13020000	13040000	B	B	B	B
1	13040000	13060000	B	B	B	B
1	13060000	13080000	B	B	B	B
1	13080000	13100000	B	B	B	B
1	13100000	13120000	B	B	B	B
1	13120000	13140000	B	B	B	B
1	13140000	13160000	B	B	B	B
1	13160000	13180000	B	B	B	B
1	13180000	13200000	B	B	B	B
1	13200000	13220000	B	B	B	B
1	13220000	13240000	B	B	B	B
1	13240000	13260000	B	B	B	B
1	13260000	13280000	B	B	B	B
1	13280000	13300000	B	B	B	B
1	13300000	13320000	B	B	B	B
1	13320000	13340000	B	B	B	B
1	13340000	13360000	B	B	B	B
1	13360000	13380000	B	B	B	B
1	13380000	13400000	B	B	B	B
1	13400000	13420000	B	B	B	B
1	13420000	13440000	A	B	A	A
1	13440000	13460000	A	A	A	A
1	13460000	13480000	A	A	A	A
1	13480000	13500000	A	NA	NA	NA
1	13500000	13520000	B	B	B	B
1	13520000	13540000	NA	B	B	B
1	13540000	13560000	B	B	B	B
1	13560000	13580000	B	B	B	B
1	13580000	13600000	NA	B	B	B
1	13600000	13620000	NA	B	B	B
1	13620000	13640000	NA	B	NA	B
1	13640000	13660000	A	A	A	NA
1	13660000	13680000	A	A	A	A
1	13680000	13700000	A	A	A	A
1	13700000	13720000	A	A	A	A
1	13720000	13740000	A	A	A	A
1	13740000	13760000	A	A	B	A
1	13760000	13780000	A	A	B	A
1	13780000	13800000	A	A	NA	A
1	13800000	13820000	A	A	A	A
1	13820000	13840000	A	A	NA	A
1	13840000	13860000	A	A	A	A
1	13860000	13880000	A	A	A	A
1	13880000	13900000	A	A	A	A
1	13900000	13920000	A	A	A	A
1	13920000	13940000	A	A	A	A
1	13940000	13960000	A	A	A	A
1	13960000	13980000	A	A	A	A
1	13980000	14000000	A	A	A	A
1	14000000	14020000	A	A	A	A
1	14020000	14040000	A	A	A	A
1	14040000	14060000	A	A	A	A
1	14060000	14080000	A	A	A	A
1	14080000	14100000	A	A	A	A
1	14100000	14120000	A	A	A	A
1	14120000	14140000	A	A	A	A
1	14140000	14160000	A	A	A	A
1	14160000	14180000	A	A	A	A
1	14180000	14200000	A	A	A	A
1	14200000	14220000	A	A	A	A
1	14220000	14240000	A	A	A	A
1	14240000	14260000	B	A	NA	A
1	14260000	14280000	A	A	A	A
1	14280000	14300000	A	NA	A	NA
1	14300000	14320000	A	NA	NA	A
1	14320000	14340000	A	NA	B	NA
1	14340000	14360000	B	NA	NA	NA
1	14360000	14380000	A	A	NA	A
1	14380000	14400000	A	A	A	A
1	14400000	14420000	A	NA	NA	A
1	14420000	14440000	A	A	NA	A
1	14440000	14460000	A	A	NA	A
1	14460000	14480000	A	A	NA	A
1	14480000	14500000	A	A	A	A
1	14500000	14520000	A	A	A	A
1	14520000	14540000	A	NA	A	A
1	14540000	14560000	A	A	NA	A
1	14560000	14580000	A	A	A	A
1	14580000	14600000	A	A	A	A
1	14600000	14620000	A	A	A	A
1	14620000	14640000	A	A	A	A
1	14640000	14660000	A	A	A	A
1	14660000	14680000	A	A	A	A
1	14680000	14700000	A	A	A	A
1	14700000	14720000	A	A	A	A
1	14720000	14740000	A	A	A	A
1	14740000	14760000	A	A	A	A
1	14760000	14780000	A	A	A	A
1	14780000	14800000	A	A	A	A
1	14800000	14820000	A	A	A	A
1	14820000	14840000	A	A	A	A
1	14840000	14860000	A	A	A	A
1	14860000	14880000	A	A	A	A
1	14880000	14900000	A	A	A	A
1	14900000	14920000	A	A	A	A
1	14920000	14940000	A	A	A	A
1	14940000	14960000	A	A	A	A
1	14960000	14980000	A	A	A	A
1	14980000	15000000	A	A	A	A
1	15000000	15020000	A	A	A	A
1	15020000	15040000	A	A	A	A
1	15040000	15060000	A	A	A	A
1	15060000	15080000	A	A	A	A
1	15080000	15100000	A	A	A	A
1	15100000	15120000	A	A	A	A
1	15120000	15140000	A	A	A	A
1	15140000	15160000	A	A	A	A
1	15160000	15180000	A	A	A	A
1	15180000	15200000	A	A	A	A
1	15200000	15220000	A	A	A	A
1	15220000	15240000	A	A	A	A
1	15240000	15260000	A	A	A	A
1	15260000	15280000	A	A	A	A
1	15280000	15300000	A	A	A	A
1	15300000	15320000	A	A	A	A
1	15320000	15340000	A	A	A	A
1	15340000	15360000	A	A	A	A
1	15360000	15380000	A	A	A	A
1	15380000	15400000	NA	A	A	A
1	15400000	15420000	A	A	A	A
1	15420000	15440000	A	A	A	A
1	15440000	15460000	A	A	A	A
1	15460000	15480000	A	A	A	A
1	15480000	15500000	A	A	A	A
1	15500000	15520000	A	A	A	A
1	15520000	15540000	A	A	A	A
1	15540000	15560000	A	A	A	A
1	15560000	15580000	A	A	A	A
1	15580000	15600000	A	A	A	A
1	15600000	15620000	A	A	A	A
1	15620000	15640000	A	A	A	A
1	15640000	15660000	A	A	A	A
1	15660000	15680000	A	A	A	A
1	15680000	15700000	A	A	A	A
1	15700000	15720000	A	A	A	A
1	15720000	15740000	A	A	A	A
1	15740000	15760000	A	A	A	A
1	15760000	15780000	A	A	A	A
1	15780000	15800000	A	A	A	A
1	15800000	15820000	A	A	A	A
1	15820000	15840000	A	A	A	A
1	15840000	15860000	A	A	A	A
1	15860000	15880000	B	A	A	A
1	15880000	15900000	A	A	A	A
1	15900000	15920000	A	A	A	A
1	15920000	15940000	A	A	A	A
1	15940000	15960000	A	A	A	A
1	15960000	15980000	A	A	A	A
1	15980000	16000000	A	A	A	A
1	16000000	16020000	A	A	A	A
1	16020000	16040000	A	A	A	A
1	16040000	16060000	A	A	A	A
1	16060000	16080000	A	A	A	A
1	16080000	16100000	A	A	A	A
1	16100000	16120000	A	A	A	A
1	16120000	16140000	A	A	A	A
1	16140000	16160000	A	A	A	A
1	16160000	16180000	A	A	A	A
1	16180000	16200000	A	A	A	A
1	16200000	16220000	A	A	A	A
1	16220000	16240000	A	A	A	A
1	16240000	16260000	A	A	A	A
1	16260000	16280000	A	A	A	A
1	16280000	16300000	A	A	A	A
1	16300000	16320000	A	A	A	A
1	16320000	16340000	A	A	A	A
1	16340000	16360000	A	A	A	A
1	16360000	16380000	A	A	A	A
1	16380000	16400000	A	A	A	A
1	16400000	16420000	A	A	A	A
1	16420000	16440000	A	A	A	A
1	16440000	16460000	A	A	A	A
1	16460000	16480000	A	A	A	A
1	16480000	16500000	A	A	A	A
1	16500000	16520000	A	A	A	A
1	16520000	16540000	A	A	A	A
1	16540000	16560000	A	A	A	A
1	16560000	16580000	A	A	A	A
1	16580000	16600000	A	A	A	A
1	16600000	16620000	A	A	A	A
1	16620000	16640000	A	A	A	A
1	16640000	16660000	A	A	A	A
1	16660000	16680000	A	A	A	A
1	16680000	16700000	A	A	A	A
1	16700000	16720000	A	A	A	A
1	16720000	16740000	A	A	A	A
1	16740000	16760000	A	A	A	A
1	16760000	16780000	A	A	A	A
1	16780000	16800000	A	A	A	A
1	16800000	16820000	A	A	A	A
1	16820000	16840000	A	A	A	A
1	16840000	16860000	A	A	A	A
1	16860000	16880000	A	A	A	A
1	16880000	16900000	A	A	A	A
1	16900000	16920000	A	A	A	A
1	16920000	16940000	A	A	A	A
1	16940000	16960000	A	A	A	A
1	16960000	16980000	A	A	A	A
1	16980000	17000000	A	A	A	A
1	17000000	17020000	A	A	A	A
1	17020000	17040000	A	A	A	A
1	17040000	17060000	A	A	A	A
1	17060000	17080000	A	A	A	A
1	17080000	17100000	A	A	A	A
1	17100000	17120000	A	A	A	A
1	17120000	17140000	A	A	A	A
1	17140000	17160000	A	A	A	A
1	17160000	17180000	A	A	A	A
1	17180000	17200000	A	A	A	A
1	17200000	17220000	A	A	A	A
1	17220000	17240000	A	A	A	A
1	17240000	17260000	A	A	A	A
1	17260000	17280000	A	A	A	A
1	17280000	17300000	A	A	A	A
1	17300000	17320000	A	A	A	A
1	17320000	17340000	A	A	A	A
1	17340000	17360000	A	A	A	A
1	17360000	17380000	A	A	A	A
1	17380000	17400000	A	A	A	A
1	17400000	17420000	A	A	A	A
1	17420000	17440000	A	A	A	A
1	17440000	17460000	A	A	A	A
1	17460000	17480000	A	A	A	A
1	17480000	17500000	A	A	A	A
1	17500000	17520000	A	A	A	A
1	17520000	17540000	A	A	A	A
1	17540000	17560000	A	A	A	A
1	17560000	17580000	A	A	A	A
1	17580000	17600000	A	A	A	A
1	17600000	17620000	A	A	A	A
1	17620000	17640000	A	A	A	A
1	17640000	17660000	A	A	A	A
1	17660000	17680000	A	A	A	A
1	17680000	17700000	NA	A	A	A
1	17700000	17720000	NA	A	NA	A
1	17720000	17740000	NA	A	A	A
1	17740000	17760000	A	A	NA	NA
1	17760000	17780000	NA	NA	B	B
1	17780000	17800000	NA	A	B	NA
1	17800000	17820000	A	NA	B	B
1	17820000	17840000	NA	B	B	B
1	17840000	17860000	A	NA	B	B
1	17860000	17880000	NA	NA	B	NA
1	17880000	17900000	NA	B	B	B
1	17900000	17920000	NA	NA	B	B
1	17920000	17940000	NA	B	B	B
1	17940000	17960000	NA	B	B	B
1	17960000	17980000	B	B	B	B
1	17980000	18000000	B	B	B	B
1	18000000	18020000	B	B	B	B
1	18020000	18040000	NA	B	B	B
1	18040000	18060000	B	B	B	B
1	18060000	18080000	B	B	B	B
1	18080000	18100000	B	B	B	B
1	18100000	18120000	NA	B	B	B
1	18120000	18140000	B	B	B	B
1	18140000	18160000	NA	B	B	B
1	18160000	18180000	NA	B	B	B
1	18180000	18200000	NA	B	B	B
1	18200000	18220000	A	NA	B	B
1	18220000	18240000	NA	NA	B	B
1	18240000	18260000	A	B	B	B
1	18260000	18280000	NA	A	B	B
1	18280000	18300000	B	NA	B	B
1	18300000	18320000	NA	NA	B	NA
1	18320000	18340000	A	A	NA	B
1	18340000	18360000	B	NA	B	NA
1	18360000	18380000	A	NA	NA	B
1	18380000	18400000	A	A	NA	A
1	18400000	18420000	A	NA	B	NA
1	18420000	18440000	NA	A	B	NA
1	18440000	18460000	NA	NA	A	A
1	18460000	18480000	NA	A	A	A
1	18480000	18500000	A	A	A	A
1	18500000	18520000	A	A	A	A
1	18520000	18540000	NA	NA	A	A
1	18540000	18560000	NA	B	NA	NA
1	18560000	18580000	B	B	NA	B
1	18580000	18600000	B	B	B	B
1	18600000	18620000	B	B	B	B
1	18620000	18640000	B	B	B	B
1	18640000	18660000	B	B	B	B
1	18660000	18680000	B	B	B	B
1	18680000	18700000	B	B	B	B
1	18700000	18720000	B	B	B	B
1	18720000	18740000	B	B	B	B
1	18740000	18760000	B	B	B	B
1	18760000	18780000	B	B	B	B
1	18780000	18800000	B	B	B	B
1	18800000	18820000	B	B	B	B
1	18820000	18840000	NA	B	NA	B
1	18840000	18860000	B	B	NA	NA
1	18860000	18880000	B	B	B	NA
1	18880000	18900000	B	B	B	B
1	18900000	18920000	B	B	B	B
1	18920000	18940000	B	B	B	B
1	18940000	18960000	B	B	B	NA
1	18960000	18980000	B	B	B	B
1	18980000	19000000	B	B	B	B
1	19000000	19020000	NA	B	NA	NA
1	19020000	19040000	B	A	NA	A
1	19040000	19060000	A	B	A	A
1	19060000	19080000	A	NA	A	A
1	19080000	19100000	A	A	A	A
1	19100000	19120000	B	B	B	NA
1	19120000	19140000	B	B	B	B
1	19140000	19160000	B	B	B	B
1	19160000	19180000	B	B	B	B
1	19180000	19200000	B	B	B	B
1	19200000	19220000	B	B	B	B
1	19220000	19240000	B	B	B	B
1	19240000	19260000	B	B	B	B
1	19260000	19280000	B	B	B	B
1	19280000	19300000	B	B	B	B
1	19300000	19320000	B	B	B	B
1	19320000	19340000	B	B	B	B
1	19340000	19360000	B	B	B	B
1	19360000	19380000	B	B	B	B
1	19380000	19400000	B	B	B	B
1	19400000	19420000	B	B	B	B
1	19420000	19440000	B	B	B	B
1	19440000	19460000	B	B	B	B
1	19460000	19480000	B	B	B	B
1	19480000	19500000	B	B	B	B
1	19500000	19520000	B	B	B	B
1	19520000	19540000	B	B	B	B
1	19540000	19560000	B	B	B	B
1	19560000	19580000	B	B	B	B
1	19580000	19600000	B	B	B	B
1	19600000	19620000	B	NA	A	A
1	19620000	19640000	NA	NA	A	A
1	19640000	19660000	A	A	A	A
1	19660000	19680000	A	A	A	A
1	19680000	19700000	A	A	A	A
1	19700000	19720000	A	NA	NA	A
1	19720000	19740000	A	A	NA	A
1	19740000	19760000	A	A	A	A
1	19760000	19780000	A	A	A	A
1	19780000	19800000	A	A	A	A
1	19800000	19820000	A	A	A	A
1	19820000	19840000	A	A	NA	NA
1	19840000	19860000	NA	B	NA	NA
1	19860000	19880000	B	B	B	B
1	19880000	19900000	B	B	B	B
1	19900000	19920000	B	B	B	B
1	19920000	19940000	B	B	B	B
1	19940000	19960000	B	B	B	B
1	19960000	19980000	B	B	B	B
1	19980000	20000000	B	B	B	B
1	20000000	20020000	B	B	B	B
1	20020000	20040000	B	B	B	B
1	20040000	20060000	B	B	B	B
1	20060000	20080000	B	B	B	B
1	20080000	20100000	B	B	B	B
1	20100000	20120000	B	B	B	B
1	20120000	20140000	B	B	B	B
1	20140000	20160000	B	B	B	B
1	20160000	20180000	B	B	B	B
1	20180000	20200000	NA	B	B	B
1	20200000	20220000	B	B	B	B
1	20220000	20240000	B	B	B	B
1	20240000	20260000	B	B	B	B
1	20260000	20280000	B	B	B	B
1	20280000	20300000	NA	B	B	B
1	20300000	20320000	B	B	B	B
1	20320000	20340000	NA	B	B	B
1	20340000	20360000	B	B	B	B
1	20360000	20380000	A	A	NA	A
1	20380000	20400000	A	NA	A	A
1	20400000	20420000	A	B	B	A
1	20420000	20440000	NA	NA	A	A
1	20440000	20460000	A	B	B	A
1	20460000	20480000	A	A	NA	NA
1	20480000	20500000	A	A	NA	A
1	20500000	20520000	A	A	A	A
1	20520000	20540000	A	A	A	A
1	20540000	20560000	A	A	A	A
1	20560000	20580000	A	A	A	A
1	20580000	20600000	A	A	A	A
1	20600000	20620000	A	A	A	A
1	20620000	20640000	A	A	A	A
1	20640000	20660000	A	A	A	A
1	20660000	20680000	A	A	A	A
1	20680000	20700000	A	A	A	A
1	20700000	20720000	A	A	A	A
1	20720000	20740000	A	A	A	A
1	20740000	20760000	A	A	A	A
1	20760000	20780000	A	A	A	A
1	20780000	20800000	A	A	A	A
1	20800000	20820000	A	A	A	A
1	20820000	20840000	A	A	A	A
1	20840000	20860000	A	A	A	A
1	20860000	20880000	A	A	A	A
1	20880000	20900000	A	A	A	A
1	20900000	20920000	A	A	A	A
1	20920000	20940000	A	A	A	A
1	20940000	20960000	A	A	A	A
1	20960000	20980000	A	A	A	A
1	20980000	21000000	A	A	A	A
1	21000000	21020000	A	A	A	A
1	21020000	21040000	A	A	A	A
1	21040000	21060000	A	A	A	A
1	21060000	21080000	A	A	A	A
1	21080000	21100000	A	A	A	A
1	21100000	21120000	A	A	A	A
1	21120000	21140000	A	A	A	A
1	21140000	21160000	A	A	A	A
1	21160000	21180000	A	A	A	A
1	21180000	21200000	A	A	A	A
1	21200000	21220000	A	A	A	A
1	21220000	21240000	A	A	A	A
1	21240000	21260000	A	A	A	A
1	21260000	21280000	A	A	A	A
1	21280000	21300000	A	A	A	A
1	21300000	21320000	A	A	A	A
1	21320000	21340000	A	A	A	A
1	21340000	21360000	A	A	A	A
1	21360000	21380000	A	A	A	A
1	21380000	21400000	A	A	A	A
1	21400000	21420000	A	A	A	A
1	21420000	21440000	A	A	A	A
1	21440000	21460000	A	A	A	A
1	21460000	21480000	A	A	A	A
1	21480000	21500000	A	A	A	A
1	21500000	21520000	A	A	A	A
1	21520000	21540000	A	A	A	A
1	21540000	21560000	A	A	A	A
1	21560000	21580000	A	A	A	A
1	21580000	21600000	A	A	A	A
1	21600000	21620000	A	A	A	A
1	21620000	21640000	A	A	A	A
1	21640000	21660000	A	A	A	A
1	21660000	21680000	A	A	A	A
1	21680000	21700000	A	A	A	A
1	21700000	21720000	A	A	A	A
1	21720000	21740000	A	A	A	A
1	21740000	21760000	A	A	A	A
1	21760000	21780000	A	A	A	A
1	21780000	21800000	A	A	A	A
1	21800000	21820000	A	A	A	A
1	21820000	21840000	A	A	A	A
1	21840000	21860000	A	A	A	A
1	21860000	21880000	A	A	A	A
1	21880000	21900000	A	A	A	A
1	21900000	21920000	A	A	A	A
1	21920000	21940000	A	A	A	A
1	21940000	21960000	A	A	A	A
1	21960000	21980000	A	A	A	A
1	21980000	22000000	A	A	A	A
1	22000000	22020000	A	A	A	A
1	22020000	22040000	A	A	A	A
1	22040000	22060000	NA	A	A	A
1	22060000	22080000	A	A	A	A
1	22080000	22100000	A	A	A	A
1	22100000	22120000	A	A	A	A
1	22120000	22140000	A	A	A	A
1	22140000	22160000	A	A	A	A
1	22160000	22180000	A	A	A	A
1	22180000	22200000	A	A	A	A
1	22200000	22220000	A	A	A	A
1	22220000	22240000	A	A	A	A
1	22240000	22260000	A	A	A	A
1	22260000	22280000	A	A	A	A
1	22280000	22300000	A	A	A	A
1	22300000	22320000	A	A	A	A
1	22320000	22340000	A	A	A	A
1	22340000	22360000	A	A	A	A
1	22360000	22380000	A	A	A	A
1	22380000	22400000	A	A	A	A
1	22400000	22420000	A	A	A	A
1	22420000	22440000	A	A	A	A
1	22440000	22460000	A	A	A	A
1	22460000	22480000	A	A	A	A
1	22480000	22500000	NA	A	A	A
1	22500000	22520000	A	A	A	A
1	22520000	22540000	A	A	A	A
1	22540000	22560000	A	A	A	A
1	22560000	22580000	A	A	A	A
1	22580000	22600000	NA	A	NA	A
1	22600000	22620000	B	NA	A	A
1	22620000	22640000	NA	A	A	A
1	22640000	22660000	B	A	A	A
1	22660000	22680000	A	A	A	A
1	22680000	22700000	A	A	A	A
1	22700000	22720000	A	A	A	A
1	22720000	22740000	A	A	A	A
1	22740000	22760000	A	A	A	A
1	22760000	22780000	A	A	A	A
1	22780000	22800000	A	A	A	A
1	22800000	22820000	A	A	A	A
1	22820000	22840000	A	A	A	A
1	22840000	22860000	B	A	A	A
1	22860000	22880000	A	A	A	A
1	22880000	22900000	A	A	A	A
1	22900000	22920000	A	A	A	A
1	22920000	22940000	NA	A	A	A
1	22940000	22960000	B	B	NA	B
1	22960000	22980000	B	B	B	B
1	22980000	23000000	B	B	B	B
1	23000000	23020000	B	B	B	B
1	23020000	23040000	B	B	B	B
1	23040000	23060000	B	B	B	B
1	23060000	23080000	B	B	B	B
1	23080000	23100000	B	B	B	B
1	23100000	23120000	B	B	B	B
1	23120000	23140000	B	B	B	B
1	23140000	23160000	B	B	B	B
1	23160000	23180000	B	B	B	B
1	23180000	23200000	B	B	B	B
1	23200000	23220000	B	B	B	B
1	23220000	23240000	B	B	B	B
1	23240000	23260000	B	B	B	B
1	23260000	23280000	B	B	B	B
1	23280000	23300000	B	B	B	B
1	23300000	23320000	B	B	B	B
1	23320000	23340000	B	B	B	B
1	23340000	23360000	B	B	B	B
1	23360000	23380000	B	B	B	B
1	23380000	23400000	B	B	B	B
1	23400000	23420000	B	B	B	B
1	23420000	23440000	B	B	B	B
1	23440000	23460000	B	B	B	B
1	23460000	23480000	B	B	B	B
1	23480000	23500000	B	B	B	B
1	23500000	23520000	B	B	B	B
1	23520000	23540000	B	B	B	B
1	23540000	23560000	B	B	B	B
1	23560000	23580000	B	B	B	B
1	23580000	23600000	B	B	B	B
1	23600000	23620000	B	B	B	B
1	23620000	23640000	B	B	B	B
1	23640000	23660000	B	B	B	B
1	23660000	23680000	B	B	B	B
1	23680000	23700000	B	B	B	B
1	23700000	23720000	B	B	NA	B
1	23720000	23740000	B	B	B	B
1	23740000	23760000	B	B	B	B
1	23760000	23780000	B	B	NA	B
1	23780000	23800000	B	B	B	NA
1	23800000	23820000	B	B	A	B
1	23820000	23840000	B	B	B	B
1	23840000	23860000	B	B	B	B
1	23860000	23880000	B	B	B	B
1	23880000	23900000	B	B	B	B
1	23900000	23920000	B	B	NA	B
1	23920000	23940000	NA	B	NA	B
1	23940000	23960000	B	B	NA	B
1	23960000	23980000	NA	B	NA	B
1	23980000	24000000	B	NA	NA	B
1	24000000	24020000	B	A	NA	B
1	24020000	24040000	B	B	A	B
1	24040000	24060000	B	B	NA	A
1	24060000	24080000	B	B	A	NA
1	24080000	24100000	B	B	NA	B
1	24100000	24120000	NA	NA	A	A
1	24120000	24140000	B	NA	A	B
1	24140000	24160000	B	A	NA	NA
1	24160000	24180000	NA	NA	A	B
1	24180000	24200000	B	B	NA	NA
1	24200000	24220000	B	B	A	NA
1	24220000	24240000	B	NA	A	B
1	24240000	24260000	B	A	A	NA
1	24260000	24280000	NA	NA	A	NA
1	24280000	24300000	NA	B	NA	NA
1	24300000	24320000	NA	A	NA	A
1	24320000	24340000	NA	A	NA	A
1	24340000	24360000	B	A	A	NA
1	24360000	24380000	NA	A	NA	A
1	24380000	24400000	B	A	NA	NA
1	24400000	24420000	NA	A	A	A
1	24420000	24440000	B	A	A	A
1	24440000	24460000	NA	A	A	A
1	24460000	24480000	A	A	B	A
1	24480000	24500000	A	A	A	A
1	24500000	24520000	NA	A	A	A
1	24520000	24540000	NA	A	A	A
1	24540000	24560000	NA	A	A	A
1	24560000	24580000	NA	A	A	A
1	24580000	24600000	NA	A	A	NA
1	24600000	24620000	NA	A	A	A
1	24620000	24640000	A	A	A	A
1	24640000	24660000	A	A	A	A
1	24660000	24680000	A	A	A	A
1	24680000	24700000	A	A	A	A
1	24700000	24720000	A	A	A	A
1	24720000	24740000	A	A	A	A
1	24740000	24760000	A	A	A	A
1	24760000	24780000	A	A	A	A
1	24780000	24800000	NA	A	A	A
1	24800000	24820000	A	A	A	A
1	24820000	24840000	A	A	A	A
1	24840000	24860000	A	NA	A	A
1	24860000	24880000	A	A	A	A
1	24880000	24900000	A	A	A	A
1	24900000	24920000	A	A	A	A
1	24920000	24940000	A	A	A	A
1	24940000	24960000	A	A	A	A
1	24960000	24980000	A	A	A	A
1	24980000	25000000	A	A	A	A
1	25000000	25020000	A	A	A	A
1	25020000	25040000	A	A	NA	A
1	25040000	25060000	A	A	A	A
1	25060000	25080000	A	A	A	A
1	25080000	25100000	A	A	A	NA
1	25100000	25120000	A	A	A	A
1	25120000	25140000	A	A	A	A
1	25140000	25160000	NA	A	A	A
1	25160000	25180000	NA	A	A	A
1	25180000	25200000	A	A	A	A
1	25200000	25220000	A	A	A	A
1	25220000	25240000	NA	A	A	A
1	25240000	25260000	A	A	A	A
1	25260000	25280000	A	A	A	A
1	25280000	25300000	B	A	A	A
1	25300000	25320000	A	A	A	A
1	25320000	25340000	A	A	A	A
1	25340000	25360000	A	A	A	A
1	25360000	25380000	A	A	A	A
1	25380000	25400000	A	A	A	A
1	25400000	25420000	NA	A	A	A
1	25420000	25440000	A	A	A	A
1	25440000	25460000	A	A	A	A
1	25460000	25480000	NA	A	A	A
1	25480000	25500000	A	A	A	A
1	25500000	25520000	A	A	A	A
1	25520000	25540000	A	A	A	A
1	25540000	25560000	NA	A	A	A
1	25560000	25580000	NA	A	A	A
1	25580000	25600000	A	A	A	A
1	25600000	25620000	A	A	A	A
1	25620000	25640000	NA	A	A	A
1	25640000	25660000	A	A	A	A
1	25660000	25680000	NA	A	A	A
1	25680000	25700000	A	A	A	A
1	25700000	25720000	A	A	A	A
1	25720000	25740000	A	A	A	A
1	25740000	25760000	NA	A	A	A
1	25760000	25780000	B	NA	A	A
1	25780000	25800000	A	A	A	A
1	25800000	25820000	A	A	A	A
1	25820000	25840000	B	A	A	A
1	25840000	25860000	A	A	A	A
1	25860000	25880000	A	A	A	A
1	25880000	25900000	NA	A	A	A
1	25900000	25920000	A	A	A	A
1	25920000	25940000	NA	A	A	A
1	25940000	25960000	A	A	A	A
1	25960000	25980000	NA	A	A	A
1	25980000	26000000	B	A	A	A
1	26000000	26020000	B	NA	NA	A
1	26020000	26040000	B	NA	A	A
1	26040000	26060000	B	B	B	B
1	26060000	26080000	B	B	NA	B
1	26080000	26100000	B	B	NA	B
1	26100000	26120000	B	B	NA	B
1	26120000	26140000	B	NA	NA	NA
1	26140000	26160000	B	NA	NA	A
1	26160000	26180000	B	A	A	NA
1	26180000	26200000	B	B	B	NA
1	26200000	26220000	B	A	A	A
1	26220000	26240000	NA	A	A	A
1	26240000	26260000	B	A	A	A
1	26260000	26280000	B	NA	A	NA
1	26280000	26300000	A	A	A	A
1	26300000	26320000	NA	A	A	NA
1	26320000	26340000	NA	NA	A	A
1	26340000	26360000	A	B	A	A
1	26360000	26380000	A	A	A	A
1	26380000	26400000	NA	A	A	A
1	26400000	26420000	A	A	A	A
1	26420000	26440000	A	A	A	A
1	26440000	26460000	A	A	A	A
1	26460000	26480000	A	A	A	A
1	26480000	26500000	A	A	A	A
1	26500000	26520000	A	A	A	A
1	26520000	26540000	A	A	A	A
1	26540000	26560000	A	A	A	A
1	26560000	26580000	A	A	A	A
1	26580000	26600000	A	A	A	A
1	26600000	26620000	A	A	A	A
1	26620000	26640000	A	A	A	A
1	26640000	26660000	A	A	A	A
1	26660000	26680000	A	A	A	A
1	26680000	26700000	NA	A	A	A
1	26700000	26720000	A	A	A	A
1	26720000	26740000	A	A	A	A
1	26740000	26760000	NA	A	A	A
1	26760000	26780000	A	A	A	A
1	26780000	26800000	A	A	A	A
1	26800000	26820000	A	A	A	A
1	26820000	26840000	A	A	A	A
1	26840000	26860000	A	A	A	A
1	26860000	26880000	A	A	A	A
1	26880000	26900000	A	A	A	A
1	26900000	26920000	B	A	A	A
1	26920000	26940000	A	A	A	A
1	26940000	26960000	A	A	A	A
1	26960000	26980000	A	A	A	A
1	26980000	27000000	A	A	A	A
1	27000000	27020000	A	A	A	A
1	27020000	27040000	A	A	A	A
1	27040000	27060000	A	A	A	A
1	27060000	27080000	A	A	A	A
1	27080000	27100000	A	A	A	A
1	27100000	27120000	A	A	A	A
1	27120000	27140000	A	A	A	A
1	27140000	27160000	A	A	A	A
1	27160000	27180000	A	A	A	A
1	27180000	27200000	A	A	A	A
1	27200000	27220000	A	A	A	A
1	27220000	27240000	NA	A	A	A
1	27240000	27260000	A	A	A	A
1	27260000	27280000	A	A	A	A
1	27280000	27300000	A	A	A	A
1	27300000	27320000	A	A	A	A
1	27320000	27340000	A	A	A	A
1	27340000	27360000	A	A	A	A
1	27360000	27380000	A	A	A	A
1	27380000	27400000	A	A	A	A
1	27400000	27420000	A	A	A	A
1	27420000	27440000	A	A	A	A
1	27440000	27460000	A	A	A	A
1	27460000	27480000	A	A	A	A
1	27480000	27500000	A	A	A	A
1	27500000	27520000	A	A	A	A
1	27520000	27540000	A	A	A	A
1	27540000	27560000	NA	A	A	A
1	27560000	27580000	A	A	A	A
1	27580000	27600000	A	A	A	A
1	27600000	27620000	NA	A	A	A
1	27620000	27640000	B	A	NA	A
1	27640000	27660000	B	NA	B	A
1	27660000	27680000	B	NA	B	NA
1	27680000	27700000	B	NA	A	B
1	27700000	27720000	B	NA	NA	NA
1	27720000	27740000	B	NA	NA	A
1	27740000	27760000	NA	A	NA	A
1	27760000	27780000	B	NA	B	NA
1	27780000	27800000	B	A	NA	B
1	27800000	27820000	A	A	A	A
1	27820000	27840000	NA	A	A	A
1	27840000	27860000	A	A	A	A
1	27860000	27880000	A	A	A	A
1	27880000	27900000	A	A	A	A
1	27900000	27920000	A	A	A	A
1	27920000	27940000	A	A	A	A
1	27940000	27960000	A	A	A	A
1	27960000	27980000	A	A	A	A
1	27980000	28000000	A	A	A	A
1	28000000	28020000	A	A	A	A
1	28020000	28040000	A	A	A	A
1	28040000	28060000	A	A	A	A
1	28060000	28080000	A	A	A	A
1	28080000	28100000	A	A	A	A
1	28100000	28120000	A	A	A	A
1	28120000	28140000	A	A	A	A
1	28140000	28160000	A	A	A	A
1	28160000	28180000	A	A	A	A
1	28180000	28200000	A	A	A	A
1	28200000	28220000	A	A	A	A
1	28220000	28240000	A	A	A	A
1	28240000	28260000	A	A	A	A
1	28260000	28280000	A	A	A	A
1	28280000	28300000	A	A	A	A
1	28300000	28320000	A	A	A	A
1	28320000	28340000	A	A	A	A
1	28340000	28360000	A	A	A	A
1	28360000	28380000	A	A	A	A
1	28380000	28400000	A	A	A	A
1	28400000	28420000	A	A	A	A
1	28420000	28440000	A	A	A	A
1	28440000	28460000	A	A	A	A
1	28460000	28480000	A	A	A	A
1	28480000	28500000	A	A	A	A
1	28500000	28520000	A	A	A	A
1	28520000	28540000	A	A	A	A
1	28540000	28560000	A	A	A	A
1	28560000	28580000	A	A	A	A
1	28580000	28600000	A	A	A	A
1	28600000	28620000	A	A	A	A
1	28620000	28640000	A	A	A	A
1	28640000	28660000	NA	A	A	NA
1	28660000	28680000	A	A	NA	NA
1	28680000	28700000	A	NA	NA	A
1	28700000	28720000	A	A	NA	NA
1	28720000	28740000	NA	A	NA	NA
1	28740000	28760000	NA	NA	B	B
1	28760000	28780000	B	NA	B	B
1	28780000	28800000	NA	NA	B	B
1	28800000	28820000	B	B	B	B
1	28820000	28840000	A	NA	B	B
1	28840000	28860000	NA	A	A	NA
1	28860000	28880000	NA	NA	A	A
1	28880000	28900000	A	A	NA	NA
1	28900000	28920000	A	B	A	NA
1	28920000	28940000	A	A	NA	A
1	28940000	28960000	A	A	A	A
1	28960000	28980000	A	A	A	A
1	28980000	29000000	A	A	A	A
1	29000000	29020000	A	A	A	A
1	29020000	29040000	A	A	A	A
1	29040000	29060000	A	A	A	A
1	29060000	29080000	A	A	A	A
1	29080000	29100000	NA	A	A	A
1	29100000	29120000	A	A	A	A
1	29120000	29140000	A	A	A	A
1	29140000	29160000	A	A	A	A
1	29160000	29180000	NA	A	A	A
1	29180000	29200000	A	A	A	A
1	29200000	29220000	A	A	A	A
1	29220000	29240000	A	A	A	A
1	29240000	29260000	A	A	A	A
1	29260000	29280000	A	A	A	A
1	29280000	29300000	A	A	A	A
1	29300000	29320000	A	A	A	A
1	29320000	29340000	A	A	A	A
1	29340000	29360000	A	A	A	A
1	29360000	29380000	A	A	A	A
1	29380000	29400000	A	A	A	A
1	29400000	29420000	A	A	A	A
1	29420000	29440000	A	A	A	A
1	29440000	29460000	B	B	B	B
1	29460000	29480000	B	B	B	B
1	29480000	29500000	A	A	A	A
1	29500000	29520000	NA	A	A	A
1	29520000	29540000	A	A	A	A
1	29540000	29560000	A	A	A	A
1	29560000	29580000	A	A	A	A
1	29580000	29600000	A	A	A	A
1	29600000	29620000	A	A	A	A
1	29620000	29640000	A	A	A	A
1	29640000	29660000	A	A	A	A
1	29660000	29680000	A	A	A	A
1	29680000	29700000	A	A	A	A
1	29700000	29720000	A	A	A	A
1	29720000	29740000	A	A	A	A
1	29740000	29760000	A	A	A	A
1	29760000	29780000	A	A	A	A
1	29780000	29800000	A	A	A	A
1	29800000	29820000	A	A	A	A
1	29820000	29840000	NA	A	A	A
1	29840000	29860000	A	A	A	A
1	29860000	29880000	A	A	A	A
1	29880000	29900000	A	A	A	A
1	29900000	29920000	A	A	A	A
1	29920000	29940000	A	A	A	A
1	29940000	29960000	A	A	A	A
1	29960000	29980000	A	A	NA	A
1	29980000	30000000	A	NA	B	B
1	30000000	30020000	A	NA	B	B
1	30020000	30040000	A	NA	B	B
1	30040000	30060000	A	NA	B	B
1	30060000	30080000	A	B	B	B
1	30080000	30100000	A	B	B	B
1	30100000	30120000	NA	B	B	B
1	30120000	30140000	NA	NA	B	B
1	30140000	30160000	B	B	B	B
1	30160000	30180000	NA	B	B	B
1	30180000	30200000	NA	B	B	B
1	30200000	30220000	NA	B	B	B
1	30220000	30240000	NA	NA	B	B
1	30240000	30260000	B	B	B	B
1	30260000	30280000	NA	B	B	B
1	30280000	30300000	NA	B	B	B
1	30300000	30320000	B	B	B	B
1	30320000	30340000	NA	B	B	B
1	30340000	30360000	NA	B	B	B
1	30360000	30380000	NA	B	B	B
1	30380000	30400000	NA	B	B	B
1	30400000	30420000	NA	B	B	B
1	30420000	30440000	NA	B	B	B
1	30440000	30460000	A	B	B	B
1	30460000	30480000	B	B	B	B
1	30480000	30500000	NA	B	B	B
1	30500000	30520000	NA	B	B	B
1	30520000	30540000	B	B	B	B
1	30540000	30560000	NA	B	B	B
1	30560000	30580000	B	B	B	B
1	30580000	30600000	NA	B	B	B
1	30600000	30620000	B	B	B	B
1	30620000	30640000	NA	B	B	B
1	30640000	30660000	NA	B	B	B
1	30660000	30680000	B	B	B	B
1	30680000	30700000	NA	B	B	B
1	30700000	30720000	NA	B	B	B
1	30720000	30740000	NA	B	B	B
1	30740000	30760000	NA	B	B	B
1	30760000	30780000	NA	B	B	B
1	30780000	30800000	A	B	B	B
1	30800000	30820000	NA	NA	B	B
1	30820000	30840000	A	A	B	NA
1	30840000	30860000	A	B	NA	B
1	30860000	30880000	A	B	NA	B
1	30880000	30900000	NA	NA	NA	B
1	30900000	30920000	A	A	A	NA
1	30920000	30940000	A	A	A	A
1	30940000	30960000	A	A	A	A
1	30960000	30980000	A	A	A	A
1	30980000	31000000	A	A	A	A
1	31000000	31020000	NA	NA	B	A
1	31020000	31040000	NA	A	B	A
1	31040000	31060000	A	B	NA	A
1	31060000	31080000	A	NA	NA	NA
1	31080000	31100000	NA	NA	NA	A
1	31100000	31120000	A	NA	NA	A
1	31120000	31140000	A	NA	NA	NA
1	31140000	31160000	NA	A	A	A
1	31160000	31180000	A	A	A	A
1	31180000	31200000	A	A	A	A
1	31200000	31220000	A	A	A	A
1	31220000	31240000	A	A	A	A
1	31240000	31260000	A	A	A	A
1	31260000	31280000	A	NA	A	A
1	31280000	31300000	A	NA	A	A
1	31300000	31320000	NA	NA	NA	A
1	31320000	31340000	A	NA	NA	A
1	31340000	31360000	A	A	A	A
1	31360000	31380000	NA	A	A	A
1	31380000	31400000	A	A	A	A
1	31400000	31420000	A	A	A	A
1	31420000	31440000	A	A	A	A
1	31440000	31460000	A	A	A	A
1	31460000	31480000	A	A	A	A
1	31480000	31500000	A	A	A	A
1	31500000	31520000	A	A	A	A
1	31520000	31540000	A	A	A	A
1	31540000	31560000	A	A	A	A
1	31560000	31580000	A	A	A	A
1	31580000	31600000	A	A	A	A
1	31600000	31620000	A	A	A	A
1	31620000	31640000	A	A	A	A
1	31640000	31660000	A	A	A	A
1	31660000	31680000	A	A	A	A
1	31680000	31700000	A	A	A	A
1	31700000	31720000	A	A	A	A
1	31720000	31740000	A	A	A	A
1	31740000	31760000	A	A	A	A
1	31760000	31780000	A	A	A	A
1	31780000	31800000	A	A	A	A
1	31800000	31820000	A	A	A	A
1	31820000	31840000	A	A	A	A
1	31840000	31860000	A	A	A	A
1	31860000	31880000	A	A	A	A
1	31880000	31900000	A	A	A	A
1	31900000	31920000	A	A	A	A
1	31920000	31940000	A	A	A	A
1	31940000	31960000	A	A	A	A
1	31960000	31980000	A	A	A	A
1	31980000	32000000	A	A	A	A
1	32000000	32020000	A	A	A	A
1	32020000	32040000	A	A	A	A
1	32040000	32060000	A	A	A	A
1	32060000	32080000	A	A	A	A
1	32080000	32100000	A	A	A	A
1	32100000	32120000	A	A	A	A
1	32120000	32140000	A	A	A	A
1	32140000	32160000	A	A	A	A
1	32160000	32180000	A	A	A	A
1	32180000	32200000	A	A	A	A
1	32200000	32220000	A	A	A	A
1	32220000	32240000	A	A	A	A
1	32240000	32260000	A	A	A	A
1	32260000	32280000	A	A	A	A
1	32280000	32300000	A	A	A	A
1	32300000	32320000	A	A	A	A
1	32320000	32340000	A	A	A	A
1	32340000	32360000	A	A	A	A
1	32360000	32380000	A	A	A	A
1	32380000	32400000	A	A	A	A
1	32400000	32420000	A	A	A	A
1	32420000	32440000	A	A	A	A
1	32440000	32460000	A	A	A	A
1	32460000	32480000	A	A	A	A
1	32480000	32500000	A	A	A	A
1	32500000	32520000	A	A	A	A
1	32520000	32540000	A	A	A	A
1	32540000	32560000	A	A	A	A
1	32560000	32580000	A	A	A	A
1	32580000	32600000	A	A	A	A
1	32600000	32620000	A	A	A	A
1	32620000	32640000	A	A	A	A
1	32640000	32660000	NA	NA	A	A
1	32660000	32680000	B	NA	A	A
1	32680000	32700000	B	NA	A	A
1	32700000	32720000	B	NA	B	NA
1	32720000	32740000	B	B	B	NA
1	32740000	32760000	B	B	NA	NA
1	32760000	32780000	B	B	B	NA
1	32780000	32800000	B	NA	NA	NA
1	32800000	32820000	B	B	B	B
1	32820000	32840000	B	B	B	NA
1	32840000	32860000	B	B	B	NA
1	32860000	32880000	B	NA	NA	NA
1	32880000	32900000	B	B	B	B
1	32900000	32920000	B	B	B	NA
1	32920000	32940000	B	B	B	B
1	32940000	32960000	B	NA	B	B
1	32960000	32980000	B	B	NA	B
1	32980000	33000000	B	B	NA	A
1	33000000	33020000	B	B	NA	NA
1	33020000	33040000	B	B	NA	B
1	33040000	33060000	B	NA	NA	A
1	33060000	33080000	B	NA	NA	A
1	33080000	33100000	B	B	NA	A
1	33100000	33120000	B	B	NA	A
1	33120000	33140000	A	NA	A	A
1	33140000	33160000	B	NA	A	A
1	33160000	33180000	B	A	A	A
1	33180000	33200000	B	NA	A	A
1	33200000	33220000	NA	A	A	A
1	33220000	33240000	NA	A	A	A
1	33240000	33260000	A	A	A	A
1	33260000	33280000	A	A	A	A
1	33280000	33300000	A	A	A	A
1	33300000	33320000	A	A	A	A
1	33320000	33340000	A	A	A	A
1	33340000	33360000	A	A	A	A
1	33360000	33380000	A	A	A	A
1	33380000	33400000	A	A	A	A
1	33400000	33420000	A	A	A	A
1	33420000	33440000	A	A	A	A
1	33440000	33460000	A	A	A	A
1	33460000	33480000	A	A	A	A
1	33480000	33500000	A	A	A	A
1	33500000	33520000	A	A	A	A
1	33520000	33540000	A	A	A	A
1	33540000	33560000	A	A	A	A
1	33560000	33580000	A	A	A	A
1	33580000	33600000	A	A	A	A
1	33600000	33620000	A	A	A	A
1	33620000	33640000	A	A	A	A
1	33640000	33660000	A	A	A	A
1	33660000	33680000	A	A	A	A
1	33680000	33700000	A	A	A	A
1	33700000	33720000	A	A	A	A
1	33720000	33740000	A	A	A	A
1	33740000	33760000	A	A	A	A
1	33760000	33780000	A	A	A	A
1	33780000	33800000	B	A	NA	A
1	33800000	33820000	B	B	A	A
1	33820000	33840000	B	B	A	A
1	33840000	33860000	B	B	NA	A
1	33860000	33880000	B	B	NA	A
1	33880000	33900000	B	B	B	A
1	33900000	33920000	B	B	B	A
1	33920000	33940000	B	B	B	A
1	33940000	33960000	B	B	B	A
1	33960000	33980000	B	B	B	NA
1	33980000	34000000	B	B	B	A
1	34000000	34020000	B	B	B	A
1	34020000	34040000	B	B	NA	A
1	34040000	34060000	B	B	A	A
1	34060000	34080000	B	B	NA	NA
1	34080000	34100000	B	NA	NA	A
1	34100000	34120000	B	NA	B	A
1	34120000	34140000	B	B	NA	A
1	34140000	34160000	B	B	A	A
1	34160000	34180000	B	B	A	A
1	34180000	34200000	B	B	NA	A
1	34200000	34220000	B	B	B	A
1	34220000	34240000	B	B	NA	A
1	34240000	34260000	B	B	B	A
1	34260000	34280000	B	B	A	A
1	34280000	34300000	B	B	B	A
1	34300000	34320000	B	B	NA	A
1	34320000	34340000	B	B	B	A
1	34340000	34360000	B	B	A	NA
1	34360000	34380000	B	B	B	A
1	34380000	34400000	B	B	B	A
1	34400000	34420000	B	B	NA	NA
1	34420000	34440000	B	B	B	NA
1	34440000	34460000	B	B	A	B
1	34460000	34480000	B	B	B	NA
1	34480000	34500000	B	B	NA	A
1	34500000	34520000	B	B	B	B
1	34520000	34540000	B	NA	NA	B
1	34540000	34560000	B	B	NA	B
1	34560000	34580000	B	B	B	NA
1	34580000	34600000	B	NA	B	NA
1	34600000	34620000	B	B	B	NA
1	34620000	34640000	A	A	B	A
1	34640000	34660000	A	NA	NA	A
1	34660000	34680000	A	A	A	A
1	34680000	34700000	A	A	A	A
1	34700000	34720000	A	A	A	A
1	34720000	34740000	A	A	A	A
1	34740000	34760000	A	A	A	A
1	34760000	34780000	A	A	A	A
1	34780000	34800000	A	A	A	A
1	34800000	34820000	A	A	A	A
1	34820000	34840000	A	A	A	A
1	34840000	34860000	A	A	A	A
1	34860000	34880000	A	NA	A	A
1	34880000	34900000	A	A	A	A
1	34900000	34920000	A	A	NA	A
1	34920000	34940000	A	A	A	A
1	34940000	34960000	A	A	A	A
1	34960000	34980000	A	A	B	A
1	34980000	35000000	A	A	NA	A
1	35000000	35020000	A	A	B	A
1	35020000	35040000	A	A	A	A
1	35040000	35060000	A	A	NA	A
1	35060000	35080000	A	A	NA	A
1	35080000	35100000	NA	A	NA	A
1	35100000	35120000	A	A	NA	A
1	35120000	35140000	A	A	A	A
1	35140000	35160000	A	A	A	A
1	35160000	35180000	A	A	NA	A
1	35180000	35200000	A	A	A	A
1	35200000	35220000	A	A	NA	A
1	35220000	35240000	A	A	NA	A
1	35240000	35260000	NA	NA	B	A
1	35260000	35280000	B	B	B	B
1	35280000	35300000	B	B	B	B
1	35300000	35320000	B	B	B	B
1	35320000	35340000	B	B	B	B
1	35340000	35360000	B	B	B	B
1	35360000	35380000	B	B	B	B
1	35380000	35400000	B	B	B	B
1	35400000	35420000	B	B	B	B
1	35420000	35440000	B	B	B	B
1	35440000	35460000	B	B	B	B
1	35460000	35480000	B	B	B	B
1	35480000	35500000	B	B	B	B
1	35500000	35520000	B	B	B	B
1	35520000	35540000	B	B	B	B
1	35540000	35560000	B	B	B	B
1	35560000	35580000	B	B	B	B
1	35580000	35600000	B	B	B	B
1	35600000	35620000	B	B	B	B
1	35620000	35640000	B	B	B	B
1	35640000	35660000	B	B	B	B
1	35660000	35680000	B	B	B	B
1	35680000	35700000	B	B	B	NA
1	35700000	35720000	B	B	B	NA
1	35720000	35740000	B	B	B	NA
1	35740000	35760000	B	NA	B	A
1	35760000	35780000	B	A	A	A
1	35780000	35800000	NA	NA	NA	NA
1	35800000	35820000	B	NA	B	A
1	35820000	35840000	NA	A	NA	A
1	35840000	35860000	NA	A	A	A
1	35860000	35880000	A	A	A	A
1	35880000	35900000	A	A	A	A
1	35900000	35920000	A	A	A	A
1	35920000	35940000	A	A	A	A
1	35940000	35960000	A	A	A	A
1	35960000	35980000	NA	B	NA	A
1	35980000	36000000	NA	B	B	B
1	36000000	36020000	B	NA	B	B
1	36020000	36040000	B	NA	NA	B
1	36040000	36060000	B	B	B	NA
1	36060000	36080000	B	B	B	B
1	36080000	36100000	B	B	B	B
1	36100000	36120000	B	B	B	B
1	36120000	36140000	NA	NA	B	B
1	36140000	36160000	B	B	B	B
1	36160000	36180000	B	B	B	B
1	36180000	36200000	B	B	B	B
1	36200000	36220000	B	B	B	B
1	36220000	36240000	B	B	B	B
1	36240000	36260000	B	NA	B	B
1	36260000	36280000	B	B	B	B
1	36280000	36300000	B	B	B	B
1	36300000	36320000	B	B	B	B
1	36320000	36340000	B	B	B	B
1	36340000	36360000	B	B	B	B
1	36360000	36380000	B	NA	B	B
1	36380000	36400000	B	B	B	B
1	36400000	36420000	B	B	B	B
1	36420000	36440000	B	B	B	B
1	36440000	36460000	B	B	B	B
1	36460000	36480000	B	B	B	B
1	36480000	36500000	B	B	B	B
1	36500000	36520000	B	B	B	B
1	36520000	36540000	B	B	B	B
1	36540000	36560000	B	B	B	B
1	36560000	36580000	B	B	B	B
1	36580000	36600000	B	B	B	B
1	36600000	36620000	B	B	B	B
1	36620000	36640000	B	B	B	B
1	36640000	36660000	B	B	B	B
1	36660000	36680000	B	NA	B	B
1	36680000	36700000	B	B	B	B
1	36700000	36720000	B	NA	B	NA
1	36720000	36740000	B	B	B	B
1	36740000	36760000	NA	B	B	B
1	36760000	36780000	B	B	B	B
1	36780000	36800000	B	B	B	B
1	36800000	36820000	B	B	B	B
1	36820000	36840000	B	B	B	B
1	36840000	36860000	B	B	B	B
1	36860000	36880000	B	B	B	B
1	36880000	36900000	B	NA	B	B
1	36900000	36920000	B	NA	B	B
1	36920000	36940000	B	A	B	B
1	36940000	36960000	A	A	A	A
1	36960000	36980000	A	A	A	A
1	36980000	37000000	A	A	A	A
1	37000000	37020000	A	A	A	A
1	37020000	37040000	A	A	A	A
1	37040000	37060000	A	A	A	A
1	37060000	37080000	A	A	A	A
1	37080000	37100000	A	A	A	A
1	37100000	37120000	A	A	A	A
1	37120000	37140000	A	A	A	A
1	37140000	37160000	A	A	A	A
1	37160000	37180000	A	A	A	A
1	37180000	37200000	A	A	A	A
1	37200000	37220000	A	A	A	A
1	37220000	37240000	A	A	A	A
1	37240000	37260000	A	NA	A	A
1	37260000	37280000	B	B	NA	NA
1	37280000	37300000	B	B	B	B
1	37300000	37320000	B	B	B	B
1	37320000	37340000	B	B	B	B
1	37340000	37360000	B	B	B	B
1	37360000	37380000	B	B	B	B
1	37380000	37400000	B	B	B	B
1	37400000	37420000	B	B	B	B
1	37420000	37440000	B	B	B	B
1	37440000	37460000	B	B	B	B
1	37460000	37480000	B	B	B	B
1	37480000	37500000	B	B	B	B
1	37500000	37520000	B	NA	B	B
1	37520000	37540000	B	B	B	B
1	37540000	37560000	NA	B	B	B
1	37560000	37580000	NA	B	B	NA
1	37580000	37600000	NA	NA	A	NA
1	37600000	37620000	A	A	A	A
1	37620000	37640000	NA	A	A	A
1	37640000	37660000	A	A	A	A
1	37660000	37680000	NA	NA	A	A
1	37680000	37700000	B	NA	B	A
1	37700000	37720000	NA	B	A	NA
1	37720000	37740000	NA	B	A	A
1	37740000	37760000	A	B	A	NA
1	37760000	37780000	B	A	A	A
1	37780000	37800000	A	A	A	A
1	37800000	37820000	A	A	A	A
1	37820000	37840000	A	A	A	A
1	37840000	37860000	A	A	A	A
1	37860000	37880000	A	A	A	A
1	37880000	37900000	A	A	A	A
1	37900000	37920000	A	A	A	A
1	37920000	37940000	A	A	A	A
1	37940000	37960000	A	A	A	A
1	37960000	37980000	A	A	A	A
1	37980000	38000000	B	B	B	B
1	38000000	38020000	B	B	B	B
1	38020000	38040000	B	B	B	B
1	38040000	38060000	B	B	B	B
1	38060000	38080000	B	B	B	B
1	38080000	38100000	B	B	B	B
1	38100000	38120000	B	B	B	B
1	38120000	38140000	B	B	B	B
1	38140000	38160000	B	B	B	B
1	38160000	38180000	B	B	B	B
1	38180000	38200000	B	B	B	B
1	38200000	38220000	B	B	B	B
1	38220000	38240000	B	B	B	B
1	38240000	38260000	B	B	B	B
1	38260000	38280000	B	B	B	B
1	38280000	38300000	B	B	B	B
1	38300000	38320000	B	B	B	B
1	38320000	38340000	B	B	B	B
1	38340000	38360000	B	B	B	B
1	38360000	38380000	B	B	B	B
1	38380000	38400000	B	B	B	B
1	38400000	38420000	B	B	B	B
1	38420000	38440000	B	B	B	B
1	38440000	38460000	B	B	B	B
1	38460000	38480000	B	B	B	B
1	38480000	38500000	B	B	B	B
1	38500000	38520000	B	B	B	B
1	38520000	38540000	B	B	B	B
1	38540000	38560000	B	B	B	B
1	38560000	38580000	B	B	B	B
1	38580000	38600000	B	B	B	B
1	38600000	38620000	B	B	B	B
1	38620000	38640000	B	B	B	B
1	38640000	38660000	B	B	B	B
1	38660000	38680000	B	B	B	B
1	38680000	38700000	B	B	B	B
1	38700000	38720000	B	B	B	B
1	38720000	38740000	B	B	B	B
1	38740000	38760000	B	B	B	B
1	38760000	38780000	B	B	B	B
1	38780000	38800000	B	B	B	B
1	38800000	38820000	B	B	B	B
1	38820000	38840000	B	B	B	B
1	38840000	38860000	B	B	B	B
1	38860000	38880000	B	B	B	B
1	38880000	38900000	B	B	B	B
1	38900000	38920000	B	B	B	B
1	38920000	38940000	B	B	B	B
1	38940000	38960000	B	B	B	B
1	38960000	38980000	B	B	B	B
1	38980000	39000000	B	B	B	B
1	39000000	39020000	B	B	B	B
1	39020000	39040000	B	B	B	B
1	39040000	39060000	B	B	B	B
1	39060000	39080000	B	B	B	B
1	39080000	39100000	B	B	B	B
1	39100000	39120000	B	B	B	B
1	39120000	39140000	B	B	B	B
1	39140000	39160000	B	B	B	B
1	39160000	39180000	B	B	B	B
1	39180000	39200000	B	B	B	B
1	39200000	39220000	B	B	B	B
1	39220000	39240000	B	B	B	B
1	39240000	39260000	B	B	B	B
1	39260000	39280000	B	B	B	B
1	39280000	39300000	B	B	B	B
1	39300000	39320000	B	B	B	B
1	39320000	39340000	B	B	B	B
1	39340000	39360000	B	B	B	B
1	39360000	39380000	B	B	B	B
1	39380000	39400000	B	B	B	B
1	39400000	39420000	B	B	B	B
1	39420000	39440000	B	B	B	B
1	39440000	39460000	B	B	B	B
1	39460000	39480000	B	B	B	B
1	39480000	39500000	B	B	B	B
1	39500000	39520000	B	B	B	B
1	39520000	39540000	B	B	B	B
1	39540000	39560000	B	B	B	B
1	39560000	39580000	B	B	B	B
1	39580000	39600000	B	B	B	B
1	39600000	39620000	B	B	B	B
1	39620000	39640000	B	B	B	B
1	39640000	39660000	B	B	B	B
1	39660000	39680000	B	B	B	B
1	39680000	39700000	B	B	B	B
1	39700000	39720000	B	B	B	B
1	39720000	39740000	B	B	B	B
1	39740000	39760000	B	B	B	B
1	39760000	39780000	B	B	B	B
1	39780000	39800000	B	B	B	B
1	39800000	39820000	NA	B	B	B
1	39820000	39840000	B	A	NA	NA
1	39840000	39860000	NA	A	A	A
1	39860000	39880000	B	A	NA	A
1	39880000	39900000	A	A	B	A
1	39900000	39920000	B	A	A	A
1	39920000	39940000	A	A	A	A
1	39940000	39960000	B	NA	NA	NA
[truncated: 111,300 more rows]
