# Supplementary material for: Reorganization of 3D genome architecture across wild boar and Bama pig adipose tissues
Source: J Anim Sci Biotechnol. 2022 Mar 12;13:32. doi: 10.1186/s40104-022-00679-2 (PMC8917667; doi:10.1186/s40104-022-00679-2)
Supplement: Supplementary file 5 — Additional file 5: Table S4. Conserved and breeds-specific TAD boundary positions. [file 40104_2022_679_MOESM5_ESM.xlsx]

## Sheet: GOM boundaries
Table S4. Conserved and breeds-specific TAD boundary positions
chromosome	boundary start	boundary end	boundary type
chr1	520000	600000	conserved
chr1	1020000	1060000	conserved
chr1	1480000	1500000	conserved
chr1	2000000	2120000	conserved
chr1	2640000	2720000	conserved
chr1	3400000	3440000	conserved
chr1	4160000	4200000	conserved
chr1	5120000	5140000	conserved
chr1	6280000	6300000	conserved
chr1	6640000	6680000	conserved
chr1	7060000	7100000	conserved
chr1	7380000	7400000	conserved
chr1	7520000	7700000	conserved
chr1	8120000	8180000	conserved
chr1	8580000	8600000	conserved
chr1	8940000	9020000	conserved
chr1	9320000	9360000	conserved
chr1	9700000	9720000	conserved
chr1	10220000	10460000	conserved
chr1	11220000	11240000	conserved
chr1	11560000	11640000	conserved
chr1	12200000	12220000	conserved
chr1	12620000	12680000	conserved
chr1	13380000	13440000	conserved
chr1	13600000	13680000	conserved
chr1	13860000	14020000	conserved
chr1	14160000	14180000	conserved
chr1	14840000	14880000	conserved
chr1	15320000	15340000	conserved
chr1	15740000	15760000	conserved
chr1	16200000	16400000	conserved
chr1	16900000	16920000	conserved
chr1	17320000	17340000	conserved
chr1	17680000	17740000	conserved
chr1	18340000	18400000	conserved
chr1	18860000	18940000	conserved
chr1	19600000	19860000	conserved
chr1	20340000	20380000	conserved
chr1	20760000	20800000	conserved
chr1	21360000	21440000	conserved
chr1	21720000	21780000	conserved
chr1	22640000	22700000	conserved
chr1	22940000	23000000	conserved
chr1	23300000	23320000	conserved
chr1	25160000	25180000	conserved
chr1	25640000	25660000	conserved
chr1	25980000	26380000	conserved
chr1	26660000	26680000	conserved
chr1	27240000	27360000	conserved
chr1	27580000	27860000	conserved
chr1	28580000	28620000	conserved
chr1	28900000	29040000	conserved
chr1	29780000	29960000	conserved
chr1	30240000	30260000	conserved
chr1	30920000	30960000	conserved
chr1	31180000	31380000	conserved
chr1	31700000	31720000	conserved
chr1	31940000	31980000	conserved
chr1	32620000	32720000	conserved
chr1	33080000	33300000	conserved
chr1	33780000	33840000	conserved
chr1	34480000	34500000	conserved
chr1	35540000	35660000	conserved
chr1	36000000	36020000	conserved
chr1	36980000	37020000	conserved
chr1	37220000	37240000	conserved
chr1	37660000	37760000	conserved
chr1	38000000	38060000	conserved
chr1	39100000	39120000	conserved
chr1	39440000	39800000	conserved
chr1	40240000	40260000	conserved
chr1	41020000	41420000	conserved
chr1	42380000	42480000	conserved
chr1	42960000	43180000	conserved
chr1	43720000	43760000	conserved
chr1	44040000	44200000	conserved
chr1	45380000	45440000	conserved
chr1	46420000	46500000	conserved
chr1	47540000	47560000	conserved
chr1	47580000	47600000	conserved
chr1	48760000	48780000	conserved
chr1	49220000	49240000	conserved
chr1	49780000	49800000	conserved
chr1	50300000	50420000	conserved
chr1	51060000	51080000	conserved
chr1	51100000	51120000	conserved
chr1	51560000	51580000	conserved
chr1	52000000	52140000	conserved
chr1	53000000	53020000	conserved
chr1	53440000	53500000	conserved
chr1	54160000	54320000	conserved
chr1	54640000	54760000	conserved
chr1	55460000	55500000	conserved
chr1	55740000	55760000	conserved
chr1	56980000	57060000	conserved
chr1	57300000	57420000	conserved
chr1	57720000	57860000	conserved
chr1	58520000	58560000	conserved
chr1	58860000	58880000	conserved
chr1	59880000	59900000	conserved
chr1	60360000	60380000	conserved
chr1	60400000	60420000	conserved
chr1	61080000	61100000	conserved
chr1	62480000	62660000	conserved
chr1	63440000	63600000	conserved
chr1	64220000	64300000	conserved
chr1	64640000	64680000	conserved
chr1	64920000	64940000	conserved
chr1	65760000	65800000	conserved
chr1	66220000	66280000	conserved
chr1	66740000	66760000	conserved
chr1	67700000	67820000	conserved
chr1	70840000	71140000	conserved
chr1	71640000	71680000	conserved
chr1	72520000	72620000	conserved
chr1	72800000	72820000	conserved
chr1	73160000	73240000	conserved
chr1	73680000	73820000	conserved
chr1	74140000	74180000	conserved
chr1	74580000	74600000	conserved
chr1	75180000	75260000	conserved
chr1	75640000	75660000	conserved
chr1	76000000	76120000	conserved
chr1	76400000	76500000	conserved
chr1	76940000	76960000	conserved
chr1	77160000	77220000	conserved
chr1	77620000	77620000	conserved
chr1	78040000	78120000	conserved
chr1	78320000	78340000	conserved
chr1	79920000	80220000	conserved
chr1	80620000	80640000	conserved
chr1	81260000	81280000	conserved
chr1	81640000	81760000	conserved
chr1	82980000	83160000	conserved
chr1	83960000	83980000	conserved
chr1	84560000	84580000	conserved
chr1	86000000	86340000	conserved
chr1	86700000	86720000	conserved
chr1	87380000	87620000	conserved
chr1	88080000	88100000	conserved
chr1	88140000	88160000	conserved
chr1	88600000	88620000	conserved
chr1	88640000	88660000	conserved
chr1	89340000	89380000	conserved
chr1	89960000	90100000	conserved
chr1	90640000	90740000	conserved
chr1	92140000	92160000	conserved
chr1	92180000	92200000	conserved
chr1	92600000	92640000	conserved
chr1	92840000	92900000	conserved
chr1	93520000	93540000	conserved
chr1	93560000	93580000	conserved
chr1	94240000	94260000	conserved
chr1	94720000	94740000	conserved
chr1	95280000	95320000	conserved
chr1	95740000	95800000	conserved
chr1	96300000	96600000	conserved
chr1	96760000	96780000	conserved
chr1	96800000	96820000	conserved
chr1	97320000	97360000	conserved
chr1	97500000	97600000	conserved
chr1	98060000	98260000	conserved
chr1	99020000	99060000	conserved
chr1	99460000	99480000	conserved
chr1	99960000	100020000	conserved
chr1	100340000	100360000	conserved
chr1	100600000	100640000	conserved
chr1	100660000	100680000	conserved
chr1	101220000	101240000	conserved
chr1	101760000	101780000	conserved
chr1	102980000	103000000	conserved
chr1	103520000	103620000	conserved
chr1	103900000	103920000	conserved
chr1	104220000	104260000	conserved
chr1	104500000	104640000	conserved
chr1	106000000	106100000	conserved
chr1	106440000	106460000	conserved
chr1	106860000	106900000	conserved
chr1	107300000	107320000	conserved
chr1	107860000	107940000	conserved
chr1	108560000	108620000	conserved
chr1	108920000	109020000	conserved
chr1	109280000	109320000	conserved
chr1	109760000	109780000	conserved
chr1	110080000	110160000	conserved
chr1	110720000	110760000	conserved
chr1	111460000	111480000	conserved
chr1	111700000	111720000	conserved
chr1	112340000	112360000	conserved
chr1	113080000	113120000	conserved
chr1	113780000	113800000	conserved
chr1	114260000	114420000	conserved
chr1	114640000	114700000	conserved
chr1	115460000	115520000	conserved
chr1	115980000	116020000	conserved
chr1	116620000	116680000	conserved
chr1	117060000	117080000	conserved
chr1	117100000	117120000	conserved
chr1	117960000	118000000	conserved
chr1	118840000	118920000	conserved
chr1	119520000	119660000	conserved
chr1	120280000	120300000	conserved
chr1	120540000	120740000	conserved
chr1	121560000	121580000	conserved
chr1	122280000	122300000	conserved
chr1	122500000	122520000	conserved
chr1	122860000	122880000	conserved
chr1	123460000	123480000	conserved
chr1	124620000	124740000	conserved
chr1	125440000	125460000	conserved
chr1	126060000	126100000	conserved
chr1	126760000	126800000	conserved
chr1	127000000	127020000	conserved
chr1	127680000	127800000	conserved
chr1	128340000	128360000	conserved
chr1	129200000	129240000	conserved
chr1	130020000	130120000	conserved
chr1	130460000	130540000	conserved
chr1	130720000	130880000	conserved
chr1	131240000	131300000	conserved
chr1	131560000	131580000	conserved
chr1	131620000	131640000	conserved
chr1	132600000	132820000	conserved
chr1	133300000	133320000	conserved
chr1	133940000	133960000	conserved
chr1	134280000	134300000	conserved
chr1	134660000	134680000	conserved
chr1	135640000	135660000	conserved
chr1	136120000	136500000	conserved
chr1	136960000	137240000	conserved
chr1	137840000	137980000	conserved
chr1	138560000	138600000	conserved
chr1	139160000	139200000	conserved
chr1	139580000	139600000	conserved
chr1	139860000	139960000	conserved
chr1	141080000	141100000	conserved
chr1	141320000	141380000	conserved
chr1	141840000	141900000	conserved
chr1	142100000	142220000	conserved
chr1	142580000	142600000	conserved
chr1	143080000	143100000	conserved
chr1	143360000	143380000	conserved
chr1	143580000	143660000	conserved
chr1	144060000	144080000	conserved
chr1	144860000	144900000	conserved
chr1	145300000	145360000	conserved
chr1	145720000	145760000	conserved
chr1	146040000	146140000	conserved
chr1	146340000	146360000	conserved
chr1	147140000	147180000	conserved
chr1	147520000	147540000	conserved
chr1	147780000	147800000	conserved
chr1	148060000	148140000	conserved
chr1	148700000	148740000	conserved
chr1	149500000	149560000	conserved
chr1	149860000	150020000	conserved
chr1	150880000	150900000	conserved
chr1	151260000	151300000	conserved
chr1	152220000	152480000	conserved
chr1	152780000	152800000	conserved
chr1	153220000	153260000	conserved
chr1	153880000	153940000	conserved
chr1	154440000	154460000	conserved
chr1	155160000	155440000	conserved
chr1	155780000	155800000	conserved
chr1	155840000	155860000	conserved
chr1	156380000	156400000	conserved
chr1	156920000	156940000	conserved
chr1	157340000	157380000	conserved
chr1	157760000	157820000	conserved
chr1	158060000	158200000	conserved
chr1	158600000	158620000	conserved
chr1	158980000	159000000	conserved
chr1	159340000	159380000	conserved
chr1	159840000	159860000	conserved
chr1	160060000	160100000	conserved
chr1	160580000	160600000	conserved
chr1	161080000	161120000	conserved
chr1	161520000	161760000	conserved
chr1	162060000	162400000	conserved
chr1	162880000	162920000	conserved
chr1	163080000	163220000	conserved
chr1	163320000	163340000	conserved
chr1	163580000	163600000	conserved
chr1	163920000	163960000	conserved
chr1	164300000	164360000	conserved
chr1	164820000	164840000	conserved
chr1	165280000	165300000	conserved
chr1	165760000	165780000	conserved
chr1	166120000	166140000	conserved
chr1	166840000	166880000	conserved
chr1	167260000	167300000	conserved
chr1	168320000	168360000	conserved
chr1	168460000	168600000	conserved
chr1	169040000	169060000	conserved
chr1	169340000	169360000	conserved
chr1	169680000	169740000	conserved
chr1	169920000	170000000	conserved
chr1	170780000	170800000	conserved
chr1	170880000	170900000	conserved
chr1	171580000	171600000	conserved
chr1	171780000	171820000	conserved
chr1	172400000	172440000	conserved
chr1	172820000	172840000	conserved
chr1	172860000	172880000	conserved
chr1	173180000	173220000	conserved
chr1	173600000	173620000	conserved
chr1	174020000	174040000	conserved
chr1	174340000	174360000	conserved
chr1	175080000	175140000	conserved
chr1	175500000	175520000	conserved
chr1	176220000	176240000	conserved
chr1	177720000	177740000	conserved
chr1	178280000	178300000	conserved
chr1	178560000	178580000	conserved
chr1	179420000	179440000	conserved
chr1	179900000	180000000	conserved
chr1	180620000	180700000	conserved
chr1	180960000	180980000	conserved
chr1	181440000	181460000	conserved
chr1	181880000	181960000	conserved
chr1	182200000	182380000	conserved
chr1	182680000	182840000	conserved
chr1	183800000	183860000	conserved
chr1	184160000	184400000	conserved
chr1	184540000	184760000	conserved
chr1	185000000	185020000	conserved
chr1	185780000	185880000	conserved
chr1	186320000	186360000	conserved
chr1	186580000	186620000	conserved
chr1	187180000	187260000	conserved
chr1	187540000	187560000	conserved
chr1	188200000	188260000	conserved
chr1	188600000	188620000	conserved
chr1	189000000	189020000	conserved
chr1	189560000	189580000	conserved
chr1	190160000	190320000	conserved
chr1	190760000	190780000	conserved
chr1	191180000	191340000	conserved
chr1	192160000	192180000	conserved
chr1	192660000	192680000	conserved
chr1	192700000	192720000	conserved
chr1	193700000	193780000	conserved
chr1	194360000	194380000	conserved
chr1	194640000	194740000	conserved
chr1	194960000	195000000	conserved
chr1	195840000	195860000	conserved
chr1	196180000	196280000	conserved
chr1	197480000	197500000	conserved
chr1	198920000	198940000	conserved
chr1	199760000	199780000	conserved
chr1	200380000	200580000	conserved
chr1	200940000	200960000	conserved
chr1	201240000	201380000	conserved
chr1	201700000	201780000	conserved
chr1	202540000	202560000	conserved
chr1	202580000	202600000	conserved
chr1	203000000	203360000	conserved
chr1	203740000	203780000	conserved
chr1	204660000	204680000	conserved
chr1	205080000	205100000	conserved
chr1	205340000	205380000	conserved
chr1	205780000	205800000	conserved
chr1	206960000	207060000	conserved
chr1	207460000	207720000	conserved
chr1	208060000	208080000	conserved
chr1	209100000	209120000	conserved
chr1	209380000	209400000	conserved
chr1	209740000	209820000	conserved
chr1	211220000	211240000	conserved
chr1	211660000	211680000	conserved
chr1	212400000	212520000	conserved
chr1	213000000	213040000	conserved
chr1	213400000	213440000	conserved
chr1	213820000	213840000	conserved
chr1	214860000	214900000	conserved
chr1	215180000	215220000	conserved
chr1	215460000	215560000	conserved
chr1	216100000	216340000	conserved
chr1	216820000	216840000	conserved
chr1	217360000	217580000	conserved
chr1	218180000	218340000	conserved
chr1	218640000	218680000	conserved
chr1	218960000	218980000	conserved
chr1	219720000	219740000	conserved
chr1	219920000	220180000	conserved
chr1	220740000	220800000	conserved
chr1	221520000	221580000	conserved
chr1	221940000	221960000	conserved
chr1	222380000	222400000	conserved
chr1	222560000	222720000	conserved
chr1	223260000	223300000	conserved
chr1	223500000	223620000	conserved
chr1	224840000	224860000	conserved
chr1	225280000	225320000	conserved
chr1	225600000	225620000	conserved
chr1	226040000	226120000	conserved
chr1	226440000	226500000	conserved
chr1	227760000	227820000	conserved
chr1	228220000	228240000	conserved
chr1	228800000	228820000	conserved
chr1	229320000	229380000	conserved
chr1	229680000	229720000	conserved
chr1	229960000	230060000	conserved
chr1	230320000	230340000	conserved
chr1	231040000	231060000	conserved
chr1	231220000	231260000	conserved
chr1	231900000	231940000	conserved
chr1	232280000	232300000	conserved
chr1	232940000	233280000	conserved
chr1	235160000	235200000	conserved
chr1	235620000	235840000	conserved
chr1	236260000	236280000	conserved
chr1	236660000	236680000	conserved
chr1	237320000	237380000	conserved
chr1	237640000	237720000	conserved
chr1	238120000	238160000	conserved
chr1	238600000	238620000	conserved
chr1	239180000	239200000	conserved
chr1	239500000	239900000	conserved
chr1	240060000	240100000	conserved
chr1	240560000	240580000	conserved
chr1	240900000	241000000	conserved
chr1	241560000	241580000	conserved
chr1	242220000	242360000	conserved
chr1	242900000	243300000	conserved
chr1	244900000	244920000	conserved
chr1	244940000	244960000	conserved
chr1	245240000	245260000	conserved
chr1	246060000	246120000	conserved
chr1	246480000	246500000	conserved
chr1	246740000	246880000	conserved
chr1	247020000	247060000	conserved
chr1	248380000	248560000	conserved
chr1	249860000	250240000	conserved
chr1	250540000	250620000	conserved
chr1	250880000	250900000	conserved
chr1	251180000	251220000	conserved
chr1	251600000	251600000	conserved
chr1	252240000	252460000	conserved
chr1	252860000	252880000	conserved
chr1	253200000	253400000	conserved
chr1	253520000	253860000	conserved
chr1	254280000	254400000	conserved
chr1	254660000	254700000	conserved
chr1	254920000	254980000	conserved
chr1	257080000	257320000	conserved
chr1	257820000	257840000	conserved
chr1	259020000	259040000	conserved
chr1	259500000	259520000	conserved
chr1	259680000	259700000	conserved
chr1	260280000	260300000	conserved
chr1	260600000	260660000	conserved
chr1	261160000	261200000	conserved
chr1	261440000	261500000	conserved
chr1	261640000	261680000	conserved
chr1	262140000	262160000	conserved
chr1	262560000	262740000	conserved
chr1	263720000	263740000	conserved
chr1	264340000	264360000	conserved
chr1	264920000	264980000	conserved
chr1	265240000	265380000	conserved
chr1	265640000	265660000	conserved
chr1	266000000	266080000	conserved
chr1	267400000	267440000	conserved
chr1	267940000	267960000	conserved
chr1	268520000	268620000	conserved
chr1	269340000	269400000	conserved
chr1	269960000	270000000	conserved
chr1	270200000	270500000	conserved
chr1	270740000	270780000	conserved
chr1	270900000	271020000	conserved
chr1	271620000	271640000	conserved
chr1	272140000	272220000	conserved
chr1	272680000	272840000	conserved
chr1	273040000	273120000	conserved
chr1	273300000	273320000	conserved
chr1	273500000	273580000	conserved
chr1	273800000	273840000	conserved
chr2	660000	720000	conserved
chr2	1060000	1080000	conserved
chr2	1500000	1740000	conserved
chr2	2080000	2100000	conserved
chr2	2320000	2400000	conserved
chr2	3060000	3080000	conserved
chr2	3140000	3160000	conserved
chr2	3420000	3600000	conserved
chr2	4060000	4080000	conserved
chr2	4480000	4540000	conserved
chr2	4960000	5000000	conserved
chr2	5400000	5540000	conserved
chr2	5960000	6300000	conserved
chr2	6680000	6740000	conserved
chr2	7060000	7080000	conserved
chr2	7400000	7440000	conserved
chr2	7920000	7940000	conserved
chr2	8080000	8100000	conserved
chr2	8500000	8900000	conserved
chr2	9040000	9040000	conserved
chr2	9360000	9440000	conserved
chr2	9820000	9840000	conserved
chr2	10200000	10280000	conserved
chr2	10520000	10580000	conserved
chr2	10960000	11020000	conserved
chr2	11680000	11700000	conserved
chr2	11960000	12040000	conserved
chr2	12580000	12620000	conserved
chr2	13140000	13160000	conserved
chr2	13640000	13760000	conserved
chr2	14100000	14140000	conserved
chr2	14240000	14540000	conserved
chr2	14720000	14840000	conserved
chr2	15300000	15380000	conserved
chr2	15660000	15960000	conserved
chr2	16160000	16180000	conserved
chr2	16680000	16700000	conserved
chr2	17060000	17080000	conserved
chr2	17480000	17500000	conserved
chr2	17820000	17840000	conserved
chr2	18200000	18280000	conserved
chr2	18480000	18520000	conserved
chr2	18820000	19040000	conserved
chr2	19600000	19620000	conserved
chr2	20420000	20640000	conserved
chr2	21380000	21400000	conserved
chr2	22580000	22620000	conserved
chr2	23600000	23620000	conserved
chr2	23740000	23760000	conserved
chr2	24280000	24300000	conserved
chr2	24460000	24580000	conserved
chr2	24800000	24840000	conserved
chr2	25520000	25600000	conserved
chr2	26080000	26120000	conserved
chr2	26440000	26480000	conserved
chr2	26800000	26940000	conserved
chr2	27080000	27160000	conserved
chr2	27560000	27580000	conserved
chr2	27800000	27860000	conserved
chr2	28000000	28080000	conserved
chr2	28520000	28580000	conserved
chr2	28820000	28840000	conserved
chr2	29400000	29680000	conserved
chr2	31840000	31860000	conserved
chr2	32740000	32840000	conserved
chr2	33180000	33200000	conserved
chr2	33560000	33960000	conserved
chr2	34260000	34280000	conserved
chr2	34300000	34320000	conserved
chr2	34720000	34760000	conserved
chr2	35500000	35540000	conserved
chr2	36500000	36700000	conserved
chr2	37160000	37360000	conserved
chr2	37900000	37920000	conserved
chr2	38760000	39040000	conserved
chr2	39240000	39280000	conserved
chr2	39480000	39520000	conserved
chr2	39860000	39900000	conserved
chr2	40380000	40460000	conserved
chr2	40920000	41120000	conserved
chr2	41560000	41620000	conserved
chr2	42000000	42040000	conserved
chr2	42380000	42420000	conserved
chr2	43440000	43480000	conserved
chr2	43820000	43900000	conserved
chr2	44440000	44460000	conserved
chr2	44740000	44800000	conserved
chr2	44960000	44980000	conserved
chr2	45500000	45700000	conserved
chr2	46120000	46120000	conserved
chr2	46380000	46400000	conserved
chr2	47080000	47120000	conserved
chr2	47500000	47580000	conserved
chr2	48440000	48480000	conserved
chr2	48720000	48740000	conserved
chr2	49020000	49140000	conserved
chr2	49720000	49740000	conserved
chr2	50120000	50140000	conserved
chr2	50480000	50580000	conserved
chr2	51200000	51240000	conserved
chr2	51560000	51580000	conserved
chr2	51760000	51860000	conserved
chr2	52120000	52160000	conserved
chr2	52520000	52620000	conserved
chr2	53060000	53080000	conserved
chr2	54600000	54620000	conserved
chr2	55100000	55120000	conserved
chr2	55440000	55460000	conserved
chr2	55620000	55640000	conserved
chr2	55680000	55700000	conserved
chr2	56360000	56380000	conserved
chr2	56700000	56720000	conserved
chr2	56880000	57220000	conserved
chr2	57380000	57420000	conserved
chr2	58240000	58280000	conserved
chr2	58840000	58860000	conserved
chr2	59360000	59420000	conserved
chr2	59780000	59880000	conserved
chr2	60340000	60420000	conserved
chr2	60600000	60600000	conserved
chr2	60880000	61200000	conserved
chr2	61380000	61500000	conserved
chr2	61940000	62060000	conserved
chr2	62500000	62520000	conserved
chr2	62680000	62700000	conserved
chr2	62760000	62900000	conserved
chr2	63620000	63620000	conserved
chr2	63640000	63660000	conserved
chr2	63760000	63760000	conserved
chr2	63960000	63980000	conserved
chr2	64580000	64640000	conserved
chr2	65280000	65400000	conserved
chr2	65820000	65840000	conserved
chr2	66280000	66360000	conserved
chr2	67120000	67180000	conserved
chr2	68680000	68720000	conserved
chr2	68880000	68940000	conserved
chr2	69600000	69640000	conserved
chr2	70160000	70260000	conserved
chr2	70700000	70720000	conserved
chr2	70940000	70980000	conserved
chr2	71160000	71200000	conserved
chr2	71380000	71400000	conserved
chr2	72020000	72320000	conserved
chr2	72600000	72700000	conserved
chr2	73080000	73180000	conserved
chr2	73300000	73360000	conserved
chr2	73840000	74220000	conserved
chr2	74520000	74560000	conserved
chr2	74940000	74980000	conserved
chr2	75300000	75360000	conserved
chr2	75580000	75620000	conserved
chr2	75860000	75980000	conserved
chr2	76160000	76300000	conserved
chr2	76400000	76480000	conserved
chr2	76700000	76720000	conserved
chr2	77020000	77200000	conserved
chr2	77780000	77940000	conserved
chr2	78480000	78500000	conserved
chr2	78660000	78680000	conserved
chr2	79020000	79060000	conserved
chr2	79380000	79440000	conserved
chr2	79700000	79720000	conserved
chr2	80140000	80440000	conserved
chr2	80640000	80660000	conserved
chr2	80840000	80900000	conserved
chr2	81300000	81320000	conserved
chr2	81620000	81660000	conserved
chr2	82020000	82260000	conserved
chr2	82660000	82700000	conserved
chr2	83020000	83040000	conserved
chr2	83740000	83980000	conserved
chr2	84260000	84420000	conserved
chr2	85460000	85480000	conserved
chr2	85880000	85960000	conserved
chr2	86380000	86500000	conserved
chr2	86820000	87120000	conserved
chr2	87780000	87940000	conserved
chr2	88260000	88300000	conserved
chr2	88620000	88780000	conserved
chr2	89020000	89320000	conserved
chr2	89780000	89900000	conserved
chr2	90680000	90700000	conserved
chr2	91860000	91920000	conserved
chr2	93920000	93940000	conserved
chr2	94260000	94280000	conserved
chr2	94640000	94660000	conserved
chr2	95020000	95300000	conserved
chr2	95460000	95480000	conserved
chr2	96080000	96100000	conserved
chr2	97520000	97600000	conserved
chr2	97940000	97980000	conserved
chr2	98500000	98540000	conserved
chr2	100440000	100460000	conserved
chr2	100740000	100760000	conserved
chr2	101560000	101620000	conserved
chr2	102100000	102200000	conserved
chr2	102480000	102520000	conserved
chr2	102960000	103200000	conserved
chr2	103820000	103880000	conserved
chr2	105080000	105160000	conserved
chr2	105360000	105380000	conserved
chr2	106960000	106980000	conserved
chr2	107160000	107180000	conserved
chr2	107780000	108120000	conserved
chr2	108620000	108700000	conserved
chr2	109000000	109160000	conserved
chr2	109480000	109500000	conserved
chr2	109840000	109860000	conserved
chr2	110260000	110300000	conserved
chr2	111020000	111040000	conserved
chr2	111100000	111120000	conserved
chr2	112360000	112400000	conserved
chr2	114000000	114020000	conserved
chr2	114040000	114060000	conserved
chr2	114500000	114520000	conserved
chr2	115480000	115540000	conserved
chr2	116160000	116240000	conserved
chr2	116740000	116980000	conserved
chr2	117180000	117240000	conserved
chr2	117500000	117500000	conserved
chr2	118060000	118100000	conserved
chr2	118780000	118820000	conserved
chr2	119280000	119420000	conserved
chr2	119780000	119840000	conserved
chr2	119980000	120020000	conserved
chr2	120220000	120280000	conserved
chr2	120660000	120700000	conserved
chr2	121620000	121640000	conserved
chr2	122340000	122360000	conserved
chr2	122880000	122920000	conserved
chr2	123320000	123380000	conserved
chr2	124260000	124300000	conserved
chr2	124780000	124800000	conserved
chr2	124820000	124840000	conserved
chr2	125480000	125700000	conserved
chr2	126000000	126040000	conserved
chr2	126880000	126900000	conserved
chr2	127080000	127160000	conserved
chr2	129420000	129460000	conserved
chr2	129680000	129840000	conserved
chr2	130440000	130500000	conserved
chr2	131100000	131120000	conserved
chr2	131660000	131700000	conserved
chr2	131980000	132020000	conserved
chr2	132420000	132520000	conserved
chr2	133380000	133480000	conserved
chr2	134220000	134340000	conserved
chr2	134460000	134520000	conserved
chr2	134800000	134820000	conserved
chr2	135380000	135440000	conserved
chr2	136280000	136340000	conserved
chr2	137100000	137200000	conserved
chr2	137640000	137660000	conserved
chr2	137680000	137700000	conserved
chr2	137980000	138040000	conserved
chr2	138380000	138440000	conserved
chr2	138880000	138900000	conserved
chr2	139560000	139600000	conserved
chr2	139940000	140020000	conserved
chr2	140500000	140540000	conserved
chr2	141240000	141260000	conserved
chr2	141580000	141860000	conserved
chr2	141940000	142000000	conserved
chr2	142420000	142480000	conserved
chr2	142740000	142880000	conserved
chr2	143220000	143280000	conserved
chr2	143580000	143600000	conserved
chr2	144140000	144240000	conserved
chr2	144460000	144520000	conserved
chr2	145680000	145740000	conserved
chr2	147120000	147140000	conserved
chr2	147160000	147180000	conserved
chr2	147540000	147880000	conserved
chr2	148520000	148540000	conserved
chr2	148980000	149000000	conserved
chr2	149480000	149500000	conserved
chr2	149920000	149960000	conserved
chr2	150220000	150260000	conserved
chr2	150380000	150460000	conserved
chr2	150680000	150700000	conserved
chr2	151040000	151080000	conserved
chr2	151400000	151420000	conserved
chr3	780000	800000	conserved
chr3	1020000	1060000	conserved
chr3	1620000	1660000	conserved
chr3	1920000	2120000	conserved
chr3	3440000	3500000	conserved
chr3	4280000	4360000	conserved
chr3	4680000	4720000	conserved
chr3	5140000	5260000	conserved
chr3	5440000	5560000	conserved
chr3	5900000	6000000	conserved
chr3	6420000	6460000	conserved
chr3	6920000	6920000	conserved
chr3	7680000	7680000	conserved
chr3	7700000	7780000	conserved
chr3	8360000	8380000	conserved
chr3	8720000	8760000	conserved
chr3	9000000	9020000	conserved
chr3	9080000	9100000	conserved
chr3	9720000	9820000	conserved
chr3	10120000	10140000	conserved
chr3	10320000	10380000	conserved
chr3	10740000	10780000	conserved
chr3	11000000	11080000	conserved
chr3	11500000	11500000	conserved
chr3	11960000	12060000	conserved
chr3	13900000	13920000	conserved
chr3	14080000	14120000	conserved
chr3	14800000	14840000	conserved
chr3	15500000	15520000	conserved
chr3	16080000	16160000	conserved
chr3	16640000	16820000	conserved
chr3	17100000	17120000	conserved
chr3	17320000	17380000	conserved
chr3	18760000	18880000	conserved
chr3	19360000	19440000	conserved
chr3	19720000	19780000	conserved
chr3	21640000	21700000	conserved
chr3	22140000	22160000	conserved
chr3	22440000	22540000	conserved
chr3	22780000	22820000	conserved
chr3	23120000	23140000	conserved
chr3	23500000	23600000	conserved
chr3	23980000	24080000	conserved
chr3	24200000	24280000	conserved
chr3	24880000	24920000	conserved
chr3	26160000	26340000	conserved
chr3	26780000	26840000	conserved
chr3	27180000	27200000	conserved
chr3	27620000	27640000	conserved
chr3	28240000	28280000	conserved
chr3	28520000	28560000	conserved
chr3	29320000	29400000	conserved
chr3	29820000	29840000	conserved
chr3	30260000	30320000	conserved
chr3	30660000	30680000	conserved
chr3	31200000	31280000	conserved
chr3	31760000	31780000	conserved
chr3	32160000	32340000	conserved
chr3	32660000	32680000	conserved
chr3	32700000	32720000	conserved
chr3	33560000	33600000	conserved
chr3	34120000	34180000	conserved
chr3	34640000	34660000	conserved
chr3	35040000	35060000	conserved
chr3	35940000	35960000	conserved
chr3	36320000	36340000	conserved
chr3	36880000	36900000	conserved
chr3	37280000	37340000	conserved
chr3	38300000	38360000	conserved
chr3	38580000	38740000	conserved
chr3	39160000	39380000	conserved
chr3	39780000	39800000	conserved
chr3	40020000	40020000	conserved
chr3	40540000	40620000	conserved
chr3	41040000	41060000	conserved
chr3	41660000	41780000	conserved
chr3	42360000	42460000	conserved
chr3	42860000	43080000	conserved
chr3	43300000	43320000	conserved
chr3	43580000	43620000	conserved
chr3	43900000	43960000	conserved
chr3	44240000	44280000	conserved
chr3	44540000	44640000	conserved
chr3	45540000	45560000	conserved
chr3	45980000	46360000	conserved
chr3	46680000	46720000	conserved
chr3	46920000	47120000	conserved
chr3	47400000	47420000	conserved
chr3	47440000	47460000	conserved
chr3	47760000	47840000	conserved
chr3	48000000	48060000	conserved
chr3	48800000	49020000	conserved
chr3	49640000	49740000	conserved
chr3	50240000	50260000	conserved
chr3	51340000	51360000	conserved
chr3	51500000	51760000	conserved
chr3	51880000	51940000	conserved
chr3	52380000	52520000	conserved
chr3	53000000	53080000	conserved
chr3	53300000	53300000	conserved
chr3	53700000	53860000	conserved
chr3	53980000	54020000	conserved
chr3	54740000	54780000	conserved
chr3	55200000	55220000	conserved
chr3	55860000	55920000	conserved
chr3	56560000	56580000	conserved
chr3	56780000	56800000	conserved
chr3	57160000	57200000	conserved
chr3	57760000	57800000	conserved
chr3	58560000	58620000	conserved
chr3	59120000	59200000	conserved
chr3	59700000	59740000	conserved
chr3	60160000	60200000	conserved
chr3	61680000	61700000	conserved
chr3	62080000	62100000	conserved
chr3	62680000	62720000	conserved
chr3	63600000	63620000	conserved
chr3	63960000	64020000	conserved
chr3	64440000	64460000	conserved
chr3	64820000	64840000	conserved
chr3	66320000	66340000	conserved
chr3	67500000	67540000	conserved
chr3	68000000	68100000	conserved
chr3	68380000	68420000	conserved
chr3	68600000	68720000	conserved
chr3	69240000	69560000	conserved
chr3	69980000	70020000	conserved
chr3	70540000	70560000	conserved
chr3	71160000	71180000	conserved
chr3	71500000	71840000	conserved
chr3	72180000	72200000	conserved
chr3	72560000	72600000	conserved
chr3	72980000	73080000	conserved
chr3	73420000	73460000	conserved
chr3	73900000	73940000	conserved
chr3	74100000	74140000	conserved
chr3	75640000	75660000	conserved
chr3	76360000	76400000	conserved
chr3	76720000	76780000	conserved
chr3	76900000	76940000	conserved
chr3	77420000	77440000	conserved
chr3	78300000	78400000	conserved
chr3	78900000	78920000	conserved
chr3	79480000	79500000	conserved
chr3	79940000	79960000	conserved
chr3	80700000	80800000	conserved
chr3	81060000	81140000	conserved
chr3	81740000	81760000	conserved
chr3	82400000	82420000	conserved
chr3	82860000	82880000	conserved
chr3	83320000	83360000	conserved
chr3	83900000	84040000	conserved
chr3	84560000	84580000	conserved
chr3	84600000	84620000	conserved
chr3	85180000	85300000	conserved
chr3	85580000	85660000	conserved
chr3	85980000	86020000	conserved
chr3	86340000	86360000	conserved
chr3	86540000	86560000	conserved
chr3	87380000	87420000	conserved
chr3	87840000	87860000	conserved
chr3	87880000	87900000	conserved
chr3	88840000	88880000	conserved
chr3	89760000	89780000	conserved
chr3	90320000	90340000	conserved
chr3	91160000	91180000	conserved
chr3	91360000	91400000	conserved
chr3	92040000	92100000	conserved
chr3	92820000	92860000	conserved
chr3	93120000	93160000	conserved
chr3	93540000	93620000	conserved
chr3	94080000	94120000	conserved
chr3	94520000	94580000	conserved
chr3	94900000	94980000	conserved
chr3	95480000	95540000	conserved
chr3	96080000	96100000	conserved
chr3	96540000	96900000	conserved
chr3	97580000	97600000	conserved
chr3	97940000	97960000	conserved
chr3	98500000	98560000	conserved
chr3	99500000	99520000	conserved
chr3	99540000	99560000	conserved
chr3	100520000	100560000	conserved
chr3	100980000	101080000	conserved
chr3	101400000	101580000	conserved
chr3	102020000	102040000	conserved
chr3	102260000	102320000	conserved
chr3	102820000	102860000	conserved
chr3	103240000	103360000	conserved
chr3	103820000	103880000	conserved
chr3	104180000	104200000	conserved
chr3	106040000	106060000	conserved
chr3	106200000	106260000	conserved
chr3	107000000	107100000	conserved
chr3	107660000	108000000	conserved
chr3	108620000	108640000	conserved
chr3	109220000	109480000	conserved
chr3	110320000	110340000	conserved
chr3	110760000	110780000	conserved
chr3	111540000	111620000	conserved
chr3	112040000	112280000	conserved
chr3	112420000	112500000	conserved
chr3	112520000	112540000	conserved
chr3	113040000	113320000	conserved
chr3	113960000	113980000	conserved
chr3	114380000	114400000	conserved
chr3	114820000	114860000	conserved
chr3	115200000	115240000	conserved
chr3	115840000	115880000	conserved
chr3	116340000	116380000	conserved
chr3	116740000	116760000	conserved
chr3	116780000	116800000	conserved
chr3	117140000	117200000	conserved
chr3	117300000	117320000	conserved
chr3	117560000	117600000	conserved
chr3	117840000	117860000	conserved
chr3	118260000	118320000	conserved
chr3	118740000	118760000	conserved
chr3	119640000	119780000	conserved
chr3	120040000	120280000	conserved
chr3	120800000	120820000	conserved
chr3	121100000	121140000	conserved
chr3	121860000	122260000	conserved
chr3	122820000	122840000	conserved
chr3	122860000	122880000	conserved
chr3	123400000	123420000	conserved
chr3	123900000	123920000	conserved
chr3	124960000	125260000	conserved
chr3	125460000	125820000	conserved
chr3	126360000	126380000	conserved
chr3	126880000	126900000	conserved
chr3	127160000	127440000	conserved
chr3	128700000	128720000	conserved
chr3	128940000	128960000	conserved
chr3	129320000	129340000	conserved
chr3	129360000	129380000	conserved
chr3	129740000	129760000	conserved
chr3	129780000	129800000	conserved
chr3	130120000	130160000	conserved
chr3	131100000	131180000	conserved
chr3	132200000	132240000	conserved
chr3	132340000	132440000	conserved
chr4	960000	1000000	conserved
chr4	1160000	1260000	conserved
chr4	1460000	1620000	conserved
chr4	2160000	2320000	conserved
chr4	3080000	3220000	conserved
chr4	3620000	3640000	conserved
chr4	4020000	4040000	conserved
chr4	4240000	4260000	conserved
chr4	4640000	4680000	conserved
chr4	5060000	5080000	conserved
chr4	5440000	5460000	conserved
chr4	6420000	6460000	conserved
chr4	6780000	6860000	conserved
chr4	6980000	7080000	conserved
chr4	7420000	7460000	conserved
chr4	7880000	7920000	conserved
chr4	9780000	9880000	conserved
chr4	10440000	10500000	conserved
chr4	10660000	10780000	conserved
chr4	12480000	12520000	conserved
chr4	13240000	13240000	conserved
chr4	14040000	14080000	conserved
chr4	14620000	14680000	conserved
chr4	15100000	15200000	conserved
chr4	15640000	15680000	conserved
chr4	16080000	16340000	conserved
chr4	16640000	16700000	conserved
chr4	18000000	18040000	conserved
chr4	18140000	18180000	conserved
chr4	18600000	18620000	conserved
chr4	18920000	18940000	conserved
chr4	19180000	19180000	conserved
chr4	19500000	19680000	conserved
chr4	20300000	20320000	conserved
chr4	21360000	21600000	conserved
chr4	21940000	21980000	conserved
chr4	23360000	23380000	conserved
chr4	25360000	25380000	conserved
chr4	26180000	26220000	conserved
chr4	27320000	27340000	conserved
chr4	27760000	27820000	conserved
chr4	28120000	28240000	conserved
chr4	28640000	28760000	conserved
chr4	29640000	29720000	conserved
chr4	30640000	30660000	conserved
chr4	30940000	30980000	conserved
chr4	31540000	31580000	conserved
chr4	32520000	32540000	conserved
chr4	32780000	32840000	conserved
chr4	33460000	33600000	conserved
chr4	34020000	34180000	conserved
chr4	34760000	34860000	conserved
chr4	35700000	35700000	conserved
chr4	36080000	36100000	conserved
chr4	36360000	36400000	conserved
chr4	36720000	36860000	conserved
chr4	38220000	38240000	conserved
chr4	38660000	38700000	conserved
chr4	39120000	39160000	conserved
chr4	40400000	40440000	conserved
chr4	40820000	40840000	conserved
chr4	41340000	41360000	conserved
chr4	41960000	41980000	conserved
chr4	42120000	42360000	conserved
chr4	42740000	42780000	conserved
chr4	43000000	43060000	conserved
chr4	44720000	44760000	conserved
chr4	45420000	45440000	conserved
chr4	45660000	45680000	conserved
chr4	45960000	46000000	conserved
chr4	46460000	46500000	conserved
chr4	46980000	47160000	conserved
chr4	48340000	48380000	conserved
chr4	49080000	49100000	conserved
chr4	49720000	49760000	conserved
chr4	50200000	50260000	conserved
chr4	50820000	50840000	conserved
chr4	51320000	51340000	conserved
chr4	51380000	51400000	conserved
chr4	53100000	53120000	conserved
chr4	54700000	54780000	conserved
chr4	54900000	54940000	conserved
chr4	55280000	55340000	conserved
chr4	55600000	55620000	conserved
chr4	56020000	56040000	conserved
chr4	56580000	56620000	conserved
chr4	56940000	57000000	conserved
chr4	57780000	57800000	conserved
chr4	57820000	57840000	conserved
chr4	58020000	58140000	conserved
chr4	59080000	59120000	conserved
chr4	59840000	59880000	conserved
chr4	60460000	60740000	conserved
chr4	61060000	61080000	conserved
chr4	61580000	61600000	conserved
chr4	61840000	61860000	conserved
chr4	62220000	62240000	conserved
chr4	62840000	62900000	conserved
chr4	63440000	63480000	conserved
chr4	63800000	63820000	conserved
chr4	64680000	64700000	conserved
chr4	65260000	65280000	conserved
chr4	65380000	65600000	conserved
chr4	66500000	66580000	conserved
chr4	67100000	67340000	conserved
chr4	67700000	67740000	conserved
chr4	68280000	68300000	conserved
chr4	68600000	68640000	conserved
chr4	68900000	69040000	conserved
chr4	69860000	69980000	conserved
chr4	70820000	70880000	conserved
chr4	71900000	72020000	conserved
chr4	72340000	72400000	conserved
chr4	72940000	73140000	conserved
chr4	74180000	74440000	conserved
chr4	75160000	75240000	conserved
chr4	75640000	75660000	conserved
chr4	75960000	76080000	conserved
chr4	76720000	76840000	conserved
chr4	77220000	77260000	conserved
chr4	77680000	77960000	conserved
chr4	78240000	78260000	conserved
chr4	78680000	78700000	conserved
chr4	79220000	79260000	conserved
chr4	79580000	79780000	conserved
chr4	80240000	80240000	conserved
chr4	81140000	81220000	conserved
chr4	81620000	81640000	conserved
chr4	82760000	82820000	conserved
chr4	83260000	83280000	conserved
chr4	83300000	83320000	conserved
chr4	83440000	83460000	conserved
chr4	83920000	83940000	conserved
chr4	84240000	84360000	conserved
chr4	84800000	84840000	conserved
chr4	85040000	85160000	conserved
chr4	85380000	85660000	conserved
chr4	86280000	86320000	conserved
chr4	87140000	87180000	conserved
chr4	87600000	87740000	conserved
chr4	87980000	88120000	conserved
chr4	88480000	88500000	conserved
chr4	88820000	88860000	conserved
chr4	89020000	89080000	conserved
chr4	89320000	89380000	conserved
chr4	89500000	89640000	conserved
chr4	90060000	90080000	conserved
chr4	90400000	90460000	conserved
chr4	90720000	90780000	conserved
chr4	91300000	91340000	conserved
chr4	92080000	92120000	conserved
chr4	92560000	92640000	conserved
chr4	92940000	93120000	conserved
chr4	93260000	93360000	conserved
chr4	93960000	93980000	conserved
chr4	94140000	94160000	conserved
chr4	94640000	94700000	conserved
chr4	95500000	95520000	conserved
chr4	95680000	95700000	conserved
chr4	96140000	96280000	conserved
chr4	96560000	96620000	conserved
chr4	97220000	97380000	conserved
chr4	97960000	97980000	conserved
chr4	98840000	98860000	conserved
chr4	99220000	99240000	conserved
chr4	99500000	99620000	conserved
chr4	100480000	100660000	conserved
chr4	101200000	101280000	conserved
chr4	101920000	101960000	conserved
chr4	102780000	102840000	conserved
chr4	103300000	103320000	conserved
chr4	103560000	103600000	conserved
chr4	104160000	104220000	conserved
chr4	104620000	104740000	conserved
chr4	105060000	105080000	conserved
chr4	105480000	105780000	conserved
chr4	106240000	106300000	conserved
chr4	106580000	106800000	conserved
chr4	107360000	107420000	conserved
chr4	107580000	107720000	conserved
chr4	108020000	108080000	conserved
chr4	108580000	108620000	conserved
chr4	108900000	108920000	conserved
chr4	109240000	109260000	conserved
chr4	109300000	109320000	conserved
chr4	109620000	109660000	conserved
chr4	109940000	110060000	conserved
chr4	110620000	110720000	conserved
chr4	110980000	111020000	conserved
chr4	111280000	111580000	conserved
chr4	112000000	112040000	conserved
chr4	112340000	112360000	conserved
chr4	112580000	112600000	conserved
chr4	113300000	113620000	conserved
chr4	114580000	114600000	conserved
chr4	115220000	115260000	conserved
chr4	115740000	115760000	conserved
chr4	116380000	116400000	conserved
chr4	116420000	116440000	conserved
chr4	116920000	116960000	conserved
chr4	117360000	117380000	conserved
chr4	117700000	117700000	conserved
chr4	118300000	118320000	conserved
chr4	118840000	118860000	conserved
chr4	119180000	119520000	conserved
chr4	119760000	119800000	conserved
chr4	120800000	120820000	conserved
chr4	121240000	121260000	conserved
chr4	121340000	121360000	conserved
chr4	122200000	122320000	conserved
chr4	122600000	122620000	conserved
chr4	122840000	122940000	conserved
chr4	123300000	123380000	conserved
chr4	123900000	124000000	conserved
chr4	124360000	124520000	conserved
chr4	125020000	125060000	conserved
chr4	125500000	125520000	conserved
chr4	126000000	126020000	conserved
chr4	126640000	126680000	conserved
chr4	127160000	127180000	conserved
chr4	127520000	127520000	conserved
chr4	127760000	127840000	conserved
chr4	128200000	128220000	conserved
chr4	129060000	129120000	conserved
chr4	129320000	129360000	conserved
chr4	129800000	129840000	conserved
chr5	760000	860000	conserved
chr5	1580000	1600000	conserved
chr5	1620000	1640000	conserved
chr5	2380000	2400000	conserved
chr5	2780000	2840000	conserved
chr5	3120000	3240000	conserved
chr5	3500000	3520000	conserved
chr5	3860000	3900000	conserved
chr5	4160000	4500000	conserved
chr5	5140000	5160000	conserved
chr5	5680000	5720000	conserved
chr5	5980000	5980000	conserved
chr5	6240000	6260000	conserved
chr5	6560000	6660000	conserved
chr5	6880000	6900000	conserved
chr5	7140000	7280000	conserved
chr5	7580000	7680000	conserved
chr5	7980000	8020000	conserved
chr5	8300000	8320000	conserved
chr5	8740000	8760000	conserved
chr5	8880000	8920000	conserved
chr5	9260000	9320000	conserved
chr5	9880000	9900000	conserved
chr5	10220000	10320000	conserved
chr5	10720000	10740000	conserved
chr5	11200000	11260000	conserved
chr5	11580000	11600000	conserved
chr5	11980000	12020000	conserved
chr5	12520000	12700000	conserved
chr5	13280000	13380000	conserved
chr5	13920000	13980000	conserved
chr5	14700000	14720000	conserved
chr5	14880000	15040000	conserved
chr5	15240000	15280000	conserved
chr5	15480000	15860000	conserved
chr5	16260000	16360000	conserved
chr5	16760000	16820000	conserved
chr5	17440000	17660000	conserved
chr5	18240000	18280000	conserved
chr5	18520000	18540000	conserved
chr5	18720000	18740000	conserved
chr5	18900000	19180000	conserved
chr5	19680000	19780000	conserved
chr5	20300000	20340000	conserved
chr5	20800000	20800000	conserved
chr5	20880000	20920000	conserved
chr5	20980000	21120000	conserved
chr5	21460000	21480000	conserved
chr5	22020000	22060000	conserved
chr5	22300000	22340000	conserved
chr5	22760000	22780000	conserved
chr5	23240000	23300000	conserved
chr5	24340000	24400000	conserved
chr5	25120000	25140000	conserved
chr5	26920000	26960000	conserved
chr5	27460000	27720000	conserved
chr5	28180000	28260000	conserved
chr5	28820000	28920000	conserved
chr5	29140000	29260000	conserved
chr5	29660000	29700000	conserved
chr5	30460000	30480000	conserved
chr5	31740000	31780000	conserved
chr5	32320000	32360000	conserved
chr5	32520000	32660000	conserved
chr5	33120000	33140000	conserved
chr5	33420000	33620000	conserved
chr5	33860000	34000000	conserved
chr5	34880000	34920000	conserved
chr5	35440000	35460000	conserved
chr5	35860000	35960000	conserved
chr5	37060000	37080000	conserved
chr5	37420000	37460000	conserved
chr5	38080000	38100000	conserved
chr5	38620000	38800000	conserved
chr5	39340000	39380000	conserved
chr5	39820000	39900000	conserved
chr5	40080000	40180000	conserved
chr5	41560000	41600000	conserved
chr5	41900000	41940000	conserved
chr5	42200000	42220000	conserved
chr5	42560000	42580000	conserved
chr5	42860000	43200000	conserved
chr5	43760000	43780000	conserved
chr5	43800000	43820000	conserved
chr5	44240000	44280000	conserved
chr5	44600000	44680000	conserved
chr5	45160000	45180000	conserved
chr5	45900000	46020000	conserved
chr5	46360000	46480000	conserved
chr5	46740000	46840000	conserved
chr5	47720000	47760000	conserved
chr5	48380000	48620000	conserved
chr5	48780000	48980000	conserved
chr5	50500000	50540000	conserved
chr5	50820000	50920000	conserved
chr5	51440000	51460000	conserved
chr5	51780000	52160000	conserved
chr5	52420000	52440000	conserved
chr5	52740000	52760000	conserved
chr5	53440000	53480000	conserved
chr5	53780000	53940000	conserved
chr5	56140000	56180000	conserved
chr5	56580000	56700000	conserved
chr5	57080000	57100000	conserved
chr5	57300000	57320000	conserved
chr5	57520000	57540000	conserved
chr5	57780000	57880000	conserved
chr5	58280000	58340000	conserved
chr5	58780000	58800000	conserved
chr5	59160000	59200000	conserved
chr5	59400000	59500000	conserved
chr5	59660000	59680000	conserved
chr5	60080000	60080000	conserved
chr5	60360000	60380000	conserved
chr5	60880000	61100000	conserved
chr5	61200000	61280000	conserved
chr5	61300000	61360000	conserved
chr5	61760000	61760000	conserved
chr5	62080000	62120000	conserved
chr5	62460000	62500000	conserved
chr5	62820000	62880000	conserved
chr5	63160000	63200000	conserved
chr5	63220000	63240000	conserved
chr5	63520000	63560000	conserved
chr5	64120000	64160000	conserved
chr5	64340000	64360000	conserved
chr5	64580000	64660000	conserved
chr5	66440000	66480000	conserved
chr5	67100000	67320000	conserved
chr5	67700000	67740000	conserved
chr5	68080000	68340000	conserved
chr5	68720000	68980000	conserved
chr5	69400000	69500000	conserved
chr5	70200000	70240000	conserved
chr5	70880000	70900000	conserved
chr5	71300000	71340000	conserved
chr5	73300000	73340000	conserved
chr5	73680000	73720000	conserved
chr5	74520000	74580000	conserved
chr5	74820000	75020000	conserved
chr5	75940000	76020000	conserved
chr5	76400000	76420000	conserved
chr5	76920000	76940000	conserved
chr5	77580000	77600000	conserved
chr5	78060000	78080000	conserved
chr5	78340000	78340000	conserved
chr5	78700000	78720000	conserved
chr5	79180000	79240000	conserved
chr5	79460000	79580000	conserved
chr5	80140000	80180000	conserved
chr5	80580000	80880000	conserved
chr5	81400000	81420000	conserved
chr5	82380000	82460000	conserved
chr5	83820000	83840000	conserved
chr5	84060000	84280000	conserved
chr5	84880000	84900000	conserved
chr5	85340000	85460000	conserved
chr5	85800000	85820000	conserved
chr5	86280000	86300000	conserved
chr5	86320000	86340000	conserved
chr5	86580000	86600000	conserved
chr5	86620000	86640000	conserved
chr5	87040000	87080000	conserved
chr5	87480000	87620000	conserved
chr5	87880000	87920000	conserved
chr5	88220000	88280000	conserved
chr5	88300000	88320000	conserved
chr5	88680000	88720000	conserved
chr5	89060000	89100000	conserved
chr5	89660000	89680000	conserved
chr5	90260000	90360000	conserved
chr5	91520000	91540000	conserved
chr5	91880000	91920000	conserved
chr5	93140000	93160000	conserved
chr5	93620000	93640000	conserved
chr5	94480000	94500000	conserved
chr5	95360000	95380000	conserved
chr5	96180000	96240000	conserved
chr5	96840000	97180000	conserved
chr5	99380000	99400000	conserved
chr5	99520000	99900000	conserved
chr5	100260000	100280000	conserved
chr5	100660000	100700000	conserved
chr5	101080000	101200000	conserved
chr5	101640000	101660000	conserved
chr5	101840000	102000000	conserved
chr5	103080000	103120000	conserved
chr5	103240000	103260000	conserved
chr5	103600000	103620000	conserved
chr5	104100000	104140000	conserved
chr6	880000	1080000	conserved
chr6	1520000	1620000	conserved
chr6	1920000	2040000	conserved
chr6	2580000	2580000	conserved
chr6	2960000	2980000	conserved
chr6	3140000	3200000	conserved
chr6	3720000	3800000	conserved
chr6	4200000	4220000	conserved
chr6	4680000	4700000	conserved
chr6	5120000	5140000	conserved
chr6	6200000	6220000	conserved
chr6	6480000	6580000	conserved
chr6	7100000	7280000	conserved
chr6	7680000	7700000	conserved
chr6	8460000	8480000	conserved
chr6	9860000	9920000	conserved
chr6	10280000	10300000	conserved
chr6	10700000	10780000	conserved
chr6	12020000	12040000	conserved
chr6	12480000	12500000	conserved
chr6	12680000	12760000	conserved
chr6	12900000	12960000	conserved
chr6	13200000	13260000	conserved
chr6	13780000	13880000	conserved
chr6	14400000	14440000	conserved
chr6	14640000	14660000	conserved
chr6	15020000	15080000	conserved
chr6	15700000	15720000	conserved
chr6	16120000	16160000	conserved
chr6	17020000	17040000	conserved
chr6	17600000	17640000	conserved
chr6	18080000	18120000	conserved
chr6	18400000	18500000	conserved
chr6	19160000	19240000	conserved
chr6	19380000	19480000	conserved
chr6	19780000	19800000	conserved
chr6	20020000	20100000	conserved
chr6	20480000	20500000	conserved
chr6	21580000	21600000	conserved
chr6	22620000	22640000	conserved
chr6	23360000	23380000	conserved
chr6	24280000	24380000	conserved
chr6	25680000	25940000	conserved
chr6	27060000	27120000	conserved
chr6	27540000	27560000	conserved
chr6	27980000	28020000	conserved
chr6	28280000	28280000	conserved
chr6	29120000	29260000	conserved
chr6	29800000	29900000	conserved
chr6	30160000	30180000	conserved
chr6	31040000	31060000	conserved
chr6	31720000	31740000	conserved
chr6	32080000	32160000	conserved
chr6	32960000	32980000	conserved
chr6	33800000	34020000	conserved
chr6	34460000	34480000	conserved
chr6	34780000	34860000	conserved
chr6	35400000	35420000	conserved
chr6	36060000	36080000	conserved
chr6	36480000	36560000	conserved
chr6	36960000	36980000	conserved
chr6	37500000	37540000	conserved
chr6	38040000	38360000	conserved
chr6	38760000	38920000	conserved
chr6	39700000	39740000	conserved
chr6	40000000	40280000	conserved
chr6	40700000	40720000	conserved
chr6	41160000	41200000	conserved
chr6	42220000	42240000	conserved
chr6	42620000	42960000	conserved
chr6	43200000	43500000	conserved
chr6	43860000	43880000	conserved
chr6	44200000	44220000	conserved
chr6	44360000	44440000	conserved
chr6	44800000	44820000	conserved
chr6	44960000	45100000	conserved
chr6	45360000	45420000	conserved
chr6	45560000	45580000	conserved
chr6	46860000	46900000	conserved
chr6	47260000	47300000	conserved
chr6	47740000	47840000	conserved
chr6	48000000	48160000	conserved
chr6	48420000	48600000	conserved
chr6	48840000	48840000	conserved
chr6	49400000	49420000	conserved
chr6	49580000	49600000	conserved
chr6	49840000	50060000	conserved
chr6	50620000	50640000	conserved
chr6	51060000	51320000	conserved
chr6	51680000	51760000	conserved
chr6	52200000	52220000	conserved
chr6	52700000	52700000	conserved
chr6	52860000	52900000	conserved
chr6	53080000	53120000	conserved
chr6	53980000	54080000	conserved
chr6	54960000	55240000	conserved
chr6	55840000	55900000	conserved
chr6	56280000	56660000	conserved
chr6	57900000	57920000	conserved
chr6	58540000	58600000	conserved
chr6	59300000	59320000	conserved
chr6	59800000	59980000	conserved
chr6	60520000	60620000	conserved
chr6	60980000	61020000	conserved
chr6	61500000	61520000	conserved
chr6	62100000	62120000	conserved
chr6	62760000	62780000	conserved
chr6	63180000	63240000	conserved
chr6	63980000	64040000	conserved
chr6	64300000	64500000	conserved
chr6	65020000	65040000	conserved
chr6	65260000	65420000	conserved
chr6	65900000	65940000	conserved
chr6	66420000	66440000	conserved
chr6	66460000	66480000	conserved
chr6	66880000	66940000	conserved
chr6	67280000	67320000	conserved
chr6	67480000	67580000	conserved
chr6	68340000	68600000	conserved
chr6	68960000	69000000	conserved
chr6	69400000	69540000	conserved
chr6	69960000	70000000	conserved
chr6	70700000	70740000	conserved
chr6	71180000	71460000	conserved
chr6	71760000	71800000	conserved
chr6	71820000	72120000	conserved
chr6	72260000	72280000	conserved
chr6	72720000	72920000	conserved
chr6	73380000	73400000	conserved
chr6	73960000	73980000	conserved
chr6	74380000	74400000	conserved
chr6	74720000	74780000	conserved
chr6	75200000	75200000	conserved
chr6	75540000	75700000	conserved
chr6	75980000	76020000	conserved
chr6	76240000	76280000	conserved
chr6	76600000	76620000	conserved
chr6	76660000	76680000	conserved
chr6	77120000	77360000	conserved
chr6	77580000	77740000	conserved
chr6	78240000	78260000	conserved
chr6	78760000	78900000	conserved
chr6	79400000	79420000	conserved
chr6	79680000	79780000	conserved
chr6	80000000	80100000	conserved
chr6	80600000	80640000	conserved
chr6	80860000	80880000	conserved
chr6	81180000	81400000	conserved
chr6	81520000	81600000	conserved
chr6	81820000	81880000	conserved
chr6	82300000	82320000	conserved
chr6	82820000	82840000	conserved
chr6	83280000	83320000	conserved
chr6	83460000	83460000	conserved
chr6	83820000	83860000	conserved
chr6	84220000	84280000	conserved
chr6	84940000	84960000	conserved
chr6	85300000	85320000	conserved
chr6	85640000	85760000	conserved
chr6	86100000	86160000	conserved
chr6	87320000	87340000	conserved
chr6	87540000	87580000	conserved
chr6	87940000	88160000	conserved
chr6	88600000	88840000	conserved
chr6	89180000	89200000	conserved
chr6	89400000	89440000	conserved
chr6	89740000	89900000	conserved
chr6	90440000	90480000	conserved
chr6	90920000	91220000	conserved
chr6	92200000	92240000	conserved
chr6	92520000	92600000	conserved
chr6	93480000	93580000	conserved
chr6	94040000	94060000	conserved
chr6	94780000	94800000	conserved
chr6	95400000	95600000	conserved
chr6	95820000	95860000	conserved
chr6	96100000	96120000	conserved
chr6	96340000	96380000	conserved
chr6	96580000	96720000	conserved
chr6	96900000	96920000	conserved
chr6	97340000	97440000	conserved
chr6	97940000	97960000	conserved
chr6	98220000	98240000	conserved
chr6	98900000	98920000	conserved
chr6	99220000	99320000	conserved
chr6	100340000	100380000	conserved
chr6	100820000	100840000	conserved
chr6	101240000	101320000	conserved
chr6	101920000	101940000	conserved
chr6	102700000	103040000	conserved
chr6	103400000	103460000	conserved
chr6	103980000	104060000	conserved
chr6	104080000	104100000	conserved
chr6	104760000	104780000	conserved
chr6	105440000	105480000	conserved
chr6	105600000	105680000	conserved
chr6	106040000	106100000	conserved
chr6	106380000	106680000	conserved
chr6	107020000	107060000	conserved
chr6	107860000	108020000	conserved
chr6	108380000	108460000	conserved
chr6	108980000	109320000	conserved
chr6	109620000	109640000	conserved
chr6	109660000	109680000	conserved
chr6	110200000	110220000	conserved
chr6	110240000	110260000	conserved
chr6	110740000	110860000	conserved
chr6	111220000	111360000	conserved
chr6	112080000	112100000	conserved
chr6	112700000	112740000	conserved
chr6	113620000	113640000	conserved
chr6	113660000	113680000	conserved
chr6	114840000	114900000	conserved
chr6	115420000	115440000	conserved
chr6	115680000	115700000	conserved
chr6	115980000	116100000	conserved
chr6	117540000	117580000	conserved
chr6	118000000	118040000	conserved
chr6	118440000	118520000	conserved
chr6	118660000	118720000	conserved
chr6	119160000	119180000	conserved
chr6	120020000	120040000	conserved
chr6	120440000	120460000	conserved
chr6	120620000	120640000	conserved
chr6	121080000	121100000	conserved
chr6	121380000	121600000	conserved
chr6	122820000	122840000	conserved
chr6	123460000	123480000	conserved
chr6	123860000	123880000	conserved
chr6	124280000	124300000	conserved
chr6	124320000	124340000	conserved
chr6	125540000	125860000	conserved
chr6	126060000	126080000	conserved
chr6	127380000	127400000	conserved
chr6	127700000	127800000	conserved
chr6	128140000	128160000	conserved
chr6	128620000	128820000	conserved
chr6	129800000	129840000	conserved
chr6	131940000	131960000	conserved
chr6	132380000	132460000	conserved
chr6	133920000	133940000	conserved
chr6	133960000	133980000	conserved
chr6	134140000	134160000	conserved
chr6	134540000	134620000	conserved
chr6	135120000	135160000	conserved
chr6	137360000	137380000	conserved
chr6	137960000	137980000	conserved
chr6	138420000	138460000	conserved
chr6	139200000	139220000	conserved
chr6	140240000	140260000	conserved
chr6	141860000	141920000	conserved
chr6	142400000	142420000	conserved
chr6	142720000	142760000	conserved
chr6	144180000	144300000	conserved
chr6	144540000	144840000	conserved
chr6	145280000	145360000	conserved
chr6	145800000	145840000	conserved
chr6	146060000	146080000	conserved
chr6	146360000	146400000	conserved
chr6	146660000	146760000	conserved
chr6	147180000	147200000	conserved
chr6	147600000	147780000	conserved
chr6	148220000	148240000	conserved
chr6	148900000	148960000	conserved
chr6	149600000	149680000	conserved
chr6	149980000	150000000	conserved
chr6	150300000	150360000	conserved
chr6	150480000	150520000	conserved
chr6	151320000	151360000	conserved
chr6	153780000	153960000	conserved
chr6	155640000	155720000	conserved
chr6	157160000	157180000	conserved
chr6	157360000	157420000	conserved
chr6	158280000	158340000	conserved
chr6	158460000	158500000	conserved
chr6	158800000	159000000	conserved
chr6	159400000	159520000	conserved
chr6	159780000	159940000	conserved
chr6	160300000	160380000	conserved
chr6	160800000	160840000	conserved
chr6	161000000	161100000	conserved
chr6	161320000	161700000	conserved
chr6	162840000	162880000	conserved
chr6	163200000	163220000	conserved
chr6	163540000	163880000	conserved
chr6	164420000	164480000	conserved
chr6	164700000	164740000	conserved
chr6	165060000	165140000	conserved
chr6	165840000	165900000	conserved
chr6	166000000	166000000	conserved
chr6	166300000	166320000	conserved
chr6	166640000	166720000	conserved
chr6	167080000	167320000	conserved
chr6	168040000	168120000	conserved
chr6	168320000	168420000	conserved
chr6	168580000	168660000	conserved
chr6	169160000	169180000	conserved
chr6	169740000	169760000	conserved
chr6	170040000	170180000	conserved
chr7	400000	420000	conserved
chr7	780000	800000	conserved
chr7	1620000	1660000	conserved
chr7	1960000	1980000	conserved
chr7	2380000	2480000	conserved
chr7	3020000	3060000	conserved
chr7	3320000	3340000	conserved
chr7	3720000	3740000	conserved
chr7	4080000	4140000	conserved
chr7	4700000	4740000	conserved
chr7	4980000	5040000	conserved
chr7	5380000	5440000	conserved
chr7	7220000	7300000	conserved
chr7	7460000	7760000	conserved
chr7	8080000	8140000	conserved
chr7	8680000	8700000	conserved
chr7	9060000	9280000	conserved
chr7	9720000	9740000	conserved
chr7	9940000	10140000	conserved
chr7	10380000	10420000	conserved
chr7	11700000	11740000	conserved
chr7	12260000	12280000	conserved
chr7	13020000	13040000	conserved
chr7	13360000	13380000	conserved
chr7	13900000	13960000	conserved
chr7	14180000	14240000	conserved
chr7	15480000	15520000	conserved
chr7	15940000	15960000	conserved
chr7	16880000	16900000	conserved
chr7	19120000	19360000	conserved
chr7	19600000	19620000	conserved
chr7	19920000	19960000	conserved
chr7	20360000	20380000	conserved
chr7	20680000	20700000	conserved
chr7	21040000	21080000	conserved
chr7	21160000	21220000	conserved
chr7	21660000	21680000	conserved
chr7	21820000	21920000	conserved
chr7	22380000	22460000	conserved
chr7	22700000	22800000	conserved
chr7	23160000	23180000	conserved
chr7	23320000	23340000	conserved
chr7	23520000	23540000	conserved
chr7	24260000	24320000	conserved
chr7	24520000	24560000	conserved
chr7	25060000	25080000	conserved
chr7	25260000	25300000	conserved
chr7	25740000	25860000	conserved
chr7	26860000	26880000	conserved
chr7	27380000	27400000	conserved
chr7	28200000	28520000	conserved
chr7	28860000	28900000	conserved
chr7	29380000	29380000	conserved
chr7	29580000	29640000	conserved
chr7	29960000	29980000	conserved
chr7	30280000	30300000	conserved
chr7	31160000	31180000	conserved
chr7	31320000	31360000	conserved
chr7	31760000	31780000	conserved
chr7	31940000	32100000	conserved
chr7	32520000	32540000	conserved
chr7	32640000	32660000	conserved
chr7	32860000	32920000	conserved
chr7	33280000	33300000	conserved
chr7	34180000	34260000	conserved
chr7	34760000	34780000	conserved
chr7	35440000	35460000	conserved
chr7	35580000	35640000	conserved
chr7	36380000	36400000	conserved
chr7	36920000	36940000	conserved
chr7	37180000	37280000	conserved
chr7	37660000	37800000	conserved
chr7	38440000	38580000	conserved
chr7	39100000	39120000	conserved
chr7	39380000	39440000	conserved
chr7	40640000	40660000	conserved
chr7	40900000	40980000	conserved
chr7	41160000	41180000	conserved
chr7	41420000	41600000	conserved
chr7	41800000	41880000	conserved
chr7	42100000	42180000	conserved
chr7	42480000	42520000	conserved
chr7	43180000	43220000	conserved
chr7	43740000	43940000	conserved
chr7	44720000	44740000	conserved
chr7	45240000	45260000	conserved
chr7	45980000	46100000	conserved
chr7	46720000	46760000	conserved
chr7	47100000	47200000	conserved
chr7	47580000	47680000	conserved
chr7	48180000	48240000	conserved
chr7	48340000	48440000	conserved
chr7	48760000	48800000	conserved
chr7	49120000	49220000	conserved
chr7	49800000	49820000	conserved
chr7	50060000	50220000	conserved
chr7	50920000	50980000	conserved
chr7	51440000	51460000	conserved
chr7	51480000	51500000	conserved
chr7	51700000	51720000	conserved
chr7	51840000	51940000	conserved
chr7	52300000	52340000	conserved
chr7	52580000	52600000	conserved
chr7	52900000	52960000	conserved
chr7	53560000	53760000	conserved
chr7	53920000	53960000	conserved
chr7	54480000	54500000	conserved
chr7	55060000	55200000	conserved
chr7	55880000	56040000	conserved
chr7	56180000	56200000	conserved
chr7	56300000	56320000	conserved
chr7	56340000	56360000	conserved
chr7	57000000	57020000	conserved
chr7	57680000	57720000	conserved
chr7	57920000	57980000	conserved
chr7	58280000	58380000	conserved
chr7	58600000	58620000	conserved
chr7	59020000	59060000	conserved
chr7	59140000	59180000	conserved
chr7	59480000	59700000	conserved
chr7	59840000	60100000	conserved
chr7	60620000	60660000	conserved
chr7	61120000	61200000	conserved
chr7	62180000	62240000	conserved
chr7	62780000	62820000	conserved
chr7	63420000	63440000	conserved
chr7	64060000	64100000	conserved
chr7	64340000	64420000	conserved
chr7	64800000	64820000	conserved
chr7	65200000	65420000	conserved
chr7	65860000	65920000	conserved
chr7	67160000	67200000	conserved
chr7	68120000	68140000	conserved
chr7	68580000	68620000	conserved
chr7	68920000	68980000	conserved
chr7	69220000	69300000	conserved
chr7	69320000	69340000	conserved
chr7	69900000	69940000	conserved
chr7	70760000	70840000	conserved
chr7	71780000	71820000	conserved
chr7	72320000	72340000	conserved
chr7	72900000	72920000	conserved
chr7	73280000	73300000	conserved
chr7	73680000	73700000	conserved
chr7	74120000	74180000	conserved
chr7	74740000	74840000	conserved
chr7	75180000	75220000	conserved
chr7	75520000	75540000	conserved
chr7	76120000	76280000	conserved
chr7	76800000	76960000	conserved
chr7	77300000	77320000	conserved
chr7	77360000	77420000	conserved
chr7	77560000	77580000	conserved
chr7	77980000	78020000	conserved
chr7	78600000	78780000	conserved
chr7	79060000	79100000	conserved
chr7	79420000	79440000	conserved
chr7	79940000	80000000	conserved
chr7	80400000	80460000	conserved
chr7	80760000	80780000	conserved
chr7	81240000	81280000	conserved
chr7	81720000	81820000	conserved
chr7	82240000	82260000	conserved
chr7	83080000	83100000	conserved
chr7	84140000	84280000	conserved
chr7	84300000	84320000	conserved
chr7	84880000	85040000	conserved
chr7	85980000	86080000	conserved
chr7	86200000	86540000	conserved
chr7	86840000	86860000	conserved
chr7	87560000	87580000	conserved
chr7	87780000	87820000	conserved
chr7	88340000	88360000	conserved
chr7	88680000	88720000	conserved
chr7	89040000	89140000	conserved
chr7	89900000	90220000	conserved
chr7	90900000	90960000	conserved
chr7	91120000	91300000	conserved
chr7	91580000	91600000	conserved
chr7	92540000	92560000	conserved
chr7	92940000	93160000	conserved
chr7	93320000	93420000	conserved
chr7	93800000	93820000	conserved
chr7	94140000	94180000	conserved
chr7	94400000	94580000	conserved
chr7	95220000	95360000	conserved
chr7	95820000	95860000	conserved
chr7	96300000	96400000	conserved
chr7	96820000	96880000	conserved
chr7	97380000	97600000	conserved
chr7	97740000	98060000	conserved
chr7	98300000	98320000	conserved
chr7	98480000	98480000	conserved
chr7	98700000	98840000	conserved
chr7	99160000	99240000	conserved
chr7	99860000	99980000	conserved
chr7	100360000	100380000	conserved
chr7	100760000	100820000	conserved
chr7	101580000	101840000	conserved
chr7	102880000	102900000	conserved
chr7	102920000	102940000	conserved
chr7	103240000	103260000	conserved
chr7	103720000	103760000	conserved
chr7	104320000	104380000	conserved
chr7	105120000	105140000	conserved
chr7	105800000	105920000	conserved
chr7	106440000	106460000	conserved
chr7	107980000	108000000	conserved
chr7	108020000	108040000	conserved
chr7	108980000	109000000	conserved
chr7	109020000	109040000	conserved
chr7	109860000	109920000	conserved
chr7	110340000	110360000	conserved
chr7	110560000	110640000	conserved
chr7	110880000	110900000	conserved
chr7	111780000	111800000	conserved
chr7	112020000	112060000	conserved
chr7	112480000	112580000	conserved
chr7	113080000	113140000	conserved
chr7	113580000	113740000	conserved
chr7	113900000	113920000	conserved
chr7	114260000	114280000	conserved
chr7	114580000	114940000	conserved
chr7	115200000	115360000	conserved
chr7	115780000	115860000	conserved
chr7	116360000	116380000	conserved
chr7	116840000	116860000	conserved
chr7	117220000	117300000	conserved
chr7	117720000	118120000	conserved
chr7	119120000	119140000	conserved
chr7	119840000	119860000	conserved
chr7	120360000	120480000	conserved
chr7	120880000	120920000	conserved
chr7	121240000	121280000	conserved
chr8	320000	340000	conserved
chr8	780000	820000	conserved
chr8	1480000	1560000	conserved
chr8	1840000	1860000	conserved
chr8	2120000	2200000	conserved
chr8	2640000	2660000	conserved
chr8	2900000	3000000	conserved
chr8	3180000	3240000	conserved
chr8	3720000	3800000	conserved
chr8	4140000	4180000	conserved
chr8	4420000	4620000	conserved
chr8	5060000	5080000	conserved
chr8	5420000	5440000	conserved
chr8	5640000	5660000	conserved
chr8	6060000	6460000	conserved
chr8	6640000	6660000	conserved
chr8	8460000	8540000	conserved
chr8	9220000	9260000	conserved
chr8	9740000	9760000	conserved
chr8	9780000	9800000	conserved
chr8	10580000	10780000	conserved
chr8	11500000	11520000	conserved
chr8	12500000	12560000	conserved
chr8	12720000	12780000	conserved
chr8	13440000	13460000	conserved
chr8	13960000	13980000	conserved
chr8	15200000	15240000	conserved
chr8	15900000	15920000	conserved
chr8	15940000	15960000	conserved
chr8	16180000	16220000	conserved
chr8	16580000	16600000	conserved
chr8	16960000	17280000	conserved
chr8	17740000	17760000	conserved
chr8	18480000	18520000	conserved
chr8	20180000	20220000	conserved
chr8	20620000	20680000	conserved
chr8	24080000	24100000	conserved
chr8	25140000	25160000	conserved
chr8	25580000	25600000	conserved
chr8	26540000	26560000	conserved
chr8	27100000	27120000	conserved
chr8	27700000	27900000	conserved
chr8	28160000	28180000	conserved
chr8	28580000	28600000	conserved
chr8	29000000	29080000	conserved
[truncated: 2,149 more rows]

## Sheet: ULB boundaries
Table S4. Conserved and breeds-specific TAD boundary positions
chromosome	boundary start	boundary end	boundary type
chr1	520000	580000	conserved
chr1	1040000	1060000	conserved
chr1	1380000	1500000	conserved
chr1	2000000	2120000	conserved
chr1	2660000	2740000	conserved
chr1	3400000	3440000	conserved
chr1	4200000	4220000	conserved
chr1	5120000	5140000	conserved
chr1	6640000	6700000	conserved
chr1	7060000	7100000	conserved
chr1	7380000	7400000	conserved
chr1	7520000	7700000	conserved
chr1	8120000	8240000	conserved
chr1	8580000	8600000	conserved
chr1	8940000	9020000	conserved
chr1	9320000	9360000	conserved
chr1	9700000	9760000	conserved
chr1	10420000	10440000	conserved
chr1	11200000	11240000	conserved
chr1	11560000	11640000	conserved
chr1	12180000	12200000	conserved
chr1	12620000	12660000	conserved
chr1	13400000	13440000	conserved
chr1	13660000	13680000	conserved
chr1	13840000	14160000	conserved
chr1	14860000	14880000	conserved
chr1	15320000	15340000	conserved
chr1	15740000	15760000	conserved
chr1	16200000	16400000	conserved
chr1	16900000	16920000	conserved
chr1	17300000	17320000	conserved
chr1	17680000	17740000	conserved
chr1	18320000	18380000	conserved
chr1	18880000	18940000	conserved
chr1	19600000	19860000	conserved
chr1	20340000	20380000	conserved
chr1	20780000	20820000	conserved
chr1	21240000	21440000	conserved
chr1	21720000	21780000	conserved
chr1	22640000	22700000	conserved
chr1	22940000	23000000	conserved
chr1	23300000	23320000	conserved
chr1	25160000	25180000	conserved
chr1	25640000	25660000	conserved
chr1	26000000	26100000	conserved
chr1	26320000	26360000	conserved
chr1	26660000	26660000	conserved
chr1	27300000	27360000	conserved
chr1	27580000	27860000	conserved
chr1	28600000	28620000	conserved
chr1	28940000	29040000	conserved
chr1	29780000	29800000	conserved
chr1	29900000	30000000	conserved
chr1	30220000	30240000	conserved
chr1	30920000	30940000	conserved
chr1	31180000	31380000	conserved
chr1	31700000	31720000	conserved
chr1	31920000	32000000	conserved
chr1	32600000	32720000	conserved
chr1	33280000	33540000	conserved
chr1	33720000	33840000	conserved
chr1	34440000	34500000	conserved
chr1	35520000	35660000	conserved
chr1	36000000	36020000	conserved
chr1	36960000	37000000	conserved
chr1	37200000	37260000	conserved
chr1	37660000	37760000	conserved
chr1	38000000	38060000	conserved
chr1	39120000	39140000	conserved
chr1	39180000	39200000	conserved
chr1	39440000	39820000	conserved
chr1	40260000	40280000	conserved
chr1	41020000	41100000	conserved
chr1	41520000	41540000	conserved
chr1	42400000	42480000	conserved
chr1	42960000	43200000	conserved
chr1	43740000	43760000	conserved
chr1	44060000	44200000	conserved
chr1	44500000	44520000	conserved
chr1	44740000	45000000	conserved
chr1	45380000	45440000	conserved
chr1	46260000	46300000	conserved
chr1	47540000	47560000	conserved
chr1	47600000	47620000	conserved
chr1	50340000	50400000	conserved
chr1	51080000	51120000	conserved
chr1	51560000	51600000	conserved
chr1	51980000	52200000	conserved
chr1	52980000	53000000	conserved
chr1	53440000	53500000	conserved
chr1	54180000	54320000	conserved
chr1	54720000	54740000	conserved
chr1	55460000	55500000	conserved
chr1	55740000	55760000	conserved
chr1	57000000	57060000	conserved
chr1	57360000	57380000	conserved
chr1	57680000	57860000	conserved
chr1	58540000	58600000	conserved
chr1	58860000	58880000	conserved
chr1	59860000	59880000	conserved
chr1	60320000	60340000	conserved
chr1	60380000	60400000	conserved
chr1	61080000	61100000	conserved
chr1	62440000	62680000	conserved
chr1	63440000	63620000	conserved
chr1	64240000	64300000	conserved
chr1	64640000	64660000	conserved
chr1	65780000	65800000	conserved
chr1	66220000	66280000	conserved
chr1	66680000	66760000	conserved
chr1	67400000	67420000	conserved
chr1	67700000	67800000	conserved
chr1	68900000	68920000	conserved
chr1	69580000	69600000	conserved
chr1	69780000	69800000	conserved
chr1	70880000	71280000	conserved
chr1	71660000	71680000	conserved
chr1	72520000	72620000	conserved
chr1	72800000	72820000	conserved
chr1	73160000	73220000	conserved
chr1	73700000	73840000	conserved
chr1	74160000	74180000	conserved
chr1	74580000	74640000	conserved
chr1	75180000	75260000	conserved
chr1	75560000	75700000	conserved
chr1	75980000	76120000	conserved
chr1	76420000	76500000	conserved
chr1	76920000	76960000	conserved
chr1	77160000	77200000	conserved
chr1	77620000	77620000	conserved
chr1	78040000	78060000	conserved
chr1	78320000	78340000	conserved
chr1	79900000	79960000	conserved
chr1	80600000	80620000	conserved
chr1	80960000	80980000	conserved
chr1	81640000	81760000	conserved
chr1	82220000	82280000	conserved
chr1	82660000	82680000	conserved
chr1	82980000	83140000	conserved
chr1	83960000	83980000	conserved
chr1	84560000	84580000	conserved
chr1	86000000	86320000	conserved
chr1	86660000	86700000	conserved
chr1	87360000	87620000	conserved
chr1	88540000	88580000	conserved
chr1	90000000	90140000	conserved
chr1	90640000	90740000	conserved
chr1	92200000	92220000	conserved
chr1	92600000	92640000	conserved
chr1	92820000	92900000	conserved
chr1	93580000	93600000	conserved
chr1	94240000	94280000	conserved
chr1	95280000	95320000	conserved
chr1	95740000	95800000	conserved
chr1	96300000	96640000	conserved
chr1	96740000	96780000	conserved
chr1	96800000	96820000	conserved
chr1	97340000	97360000	conserved
chr1	97500000	97620000	conserved
chr1	98060000	98280000	conserved
chr1	99020000	99060000	conserved
chr1	99460000	99500000	conserved
chr1	99840000	99860000	conserved
chr1	99980000	100360000	conserved
chr1	100600000	100680000	conserved
chr1	101200000	101240000	conserved
chr1	101820000	101840000	conserved
chr1	102960000	103100000	conserved
chr1	103520000	103620000	conserved
chr1	103900000	103940000	conserved
chr1	104220000	104260000	conserved
chr1	104580000	104600000	conserved
chr1	106020000	106100000	conserved
chr1	106420000	106460000	conserved
chr1	106860000	106920000	conserved
chr1	107320000	107340000	conserved
chr1	107640000	107660000	conserved
chr1	107680000	107700000	conserved
chr1	107880000	107920000	conserved
chr1	108560000	108620000	conserved
chr1	108940000	108960000	conserved
chr1	109280000	109320000	conserved
chr1	109740000	109780000	conserved
chr1	110080000	110140000	conserved
chr1	110720000	110740000	conserved
chr1	111440000	111480000	conserved
chr1	111660000	111740000	conserved
chr1	112340000	112340000	conserved
chr1	113100000	113120000	conserved
chr1	113780000	113800000	conserved
chr1	114260000	114420000	conserved
chr1	114640000	114660000	conserved
chr1	115160000	115200000	conserved
chr1	115460000	115520000	conserved
chr1	115980000	116000000	conserved
chr1	116620000	116680000	conserved
chr1	117960000	118000000	conserved
chr1	118840000	118920000	conserved
chr1	119520000	119640000	conserved
chr1	120260000	120300000	conserved
chr1	120580000	120900000	conserved
chr1	121560000	121600000	conserved
chr1	122520000	122540000	conserved
chr1	122860000	122880000	conserved
chr1	123460000	123480000	conserved
chr1	124600000	124680000	conserved
chr1	125460000	125480000	conserved
chr1	126060000	126120000	conserved
chr1	126420000	126440000	conserved
chr1	126760000	126800000	conserved
chr1	126940000	127000000	conserved
chr1	127160000	127240000	conserved
chr1	127680000	127840000	conserved
chr1	128380000	128400000	conserved
chr1	128900000	128920000	conserved
chr1	129180000	129240000	conserved
chr1	130000000	130140000	conserved
chr1	130500000	130540000	conserved
chr1	130740000	130880000	conserved
chr1	131000000	131040000	conserved
chr1	131240000	131260000	conserved
chr1	131600000	131640000	conserved
chr1	132580000	132820000	conserved
chr1	133300000	133320000	conserved
chr1	133940000	133960000	conserved
chr1	134260000	134300000	conserved
chr1	134640000	134660000	conserved
chr1	135640000	135680000	conserved
chr1	136140000	136520000	conserved
chr1	136960000	137240000	conserved
chr1	137860000	138000000	conserved
chr1	138560000	138600000	conserved
chr1	139040000	139200000	conserved
chr1	139580000	139600000	conserved
chr1	139840000	139960000	conserved
chr1	140180000	140220000	conserved
chr1	140580000	140620000	conserved
chr1	141080000	141100000	conserved
chr1	141320000	141400000	conserved
chr1	141860000	141880000	conserved
chr1	142100000	142220000	conserved
chr1	142460000	142680000	conserved
chr1	143080000	143100000	conserved
chr1	143360000	143380000	conserved
chr1	143560000	143640000	conserved
chr1	144060000	144100000	conserved
chr1	144340000	144360000	conserved
chr1	144860000	144900000	conserved
chr1	145300000	145360000	conserved
chr1	145720000	145800000	conserved
chr1	146040000	146260000	conserved
chr1	146320000	146340000	conserved
chr1	147140000	147180000	conserved
chr1	147780000	147800000	conserved
chr1	148080000	148140000	conserved
chr1	148700000	148720000	conserved
chr1	149100000	149120000	conserved
chr1	149500000	149540000	conserved
chr1	149860000	150040000	conserved
chr1	150440000	150460000	conserved
chr1	150860000	150880000	conserved
chr1	151180000	151240000	conserved
chr1	151700000	151720000	conserved
chr1	152020000	152040000	conserved
chr1	152440000	152480000	conserved
chr1	152700000	152820000	conserved
chr1	153900000	153940000	conserved
chr1	154460000	154480000	conserved
chr1	155180000	155400000	conserved
chr1	155760000	155780000	conserved
chr1	156420000	156440000	conserved
chr1	156900000	156940000	conserved
chr1	157340000	157380000	conserved
chr1	157760000	157820000	conserved
chr1	158020000	158200000	conserved
chr1	158600000	158620000	conserved
chr1	158960000	158980000	conserved
chr1	159320000	159380000	conserved
chr1	159840000	159860000	conserved
chr1	160040000	160160000	conserved
chr1	160580000	160620000	conserved
chr1	161080000	161120000	conserved
chr1	161720000	161760000	conserved
chr1	162120000	162160000	conserved
chr1	162280000	162420000	conserved
chr1	162600000	162640000	conserved
chr1	162860000	162900000	conserved
chr1	163080000	163220000	conserved
chr1	163320000	163340000	conserved
chr1	163580000	163600000	conserved
chr1	163940000	163960000	conserved
chr1	164300000	164360000	conserved
chr1	164820000	164880000	conserved
chr1	165280000	165300000	conserved
chr1	165760000	165780000	conserved
chr1	166120000	166140000	conserved
chr1	166840000	166880000	conserved
chr1	167240000	167360000	conserved
chr1	168320000	168340000	conserved
chr1	168500000	168600000	conserved
chr1	169040000	169080000	conserved
chr1	169340000	169380000	conserved
chr1	169660000	169740000	conserved
chr1	169920000	170000000	conserved
chr1	170920000	170940000	conserved
chr1	172340000	172380000	conserved
chr1	172780000	172820000	conserved
chr1	173200000	173220000	conserved
chr1	173600000	173620000	conserved
chr1	174000000	174020000	conserved
chr1	175080000	175140000	conserved
chr1	175500000	175520000	conserved
chr1	176140000	176160000	conserved
chr1	176180000	176200000	conserved
chr1	177220000	177260000	conserved
chr1	177680000	177720000	conserved
chr1	178580000	178600000	conserved
chr1	179420000	179440000	conserved
chr1	179900000	180020000	conserved
chr1	180640000	180700000	conserved
chr1	180940000	180960000	conserved
chr1	181440000	181460000	conserved
chr1	181860000	181960000	conserved
chr1	182140000	182320000	conserved
chr1	182680000	182840000	conserved
chr1	183800000	183880000	conserved
chr1	184200000	184220000	conserved
chr1	184540000	184580000	conserved
chr1	184720000	184740000	conserved
chr1	184980000	185020000	conserved
chr1	185780000	185840000	conserved
chr1	186340000	186380000	conserved
chr1	186580000	186600000	conserved
chr1	187180000	187300000	conserved
chr1	187460000	187560000	conserved
chr1	188220000	188260000	conserved
chr1	188600000	188620000	conserved
chr1	188980000	189080000	conserved
chr1	189380000	189400000	conserved
chr1	189560000	189600000	conserved
chr1	190160000	190200000	conserved
chr1	190760000	190780000	conserved
chr1	191180000	191340000	conserved
chr1	192660000	192700000	conserved
chr1	192960000	193000000	conserved
chr1	193440000	193460000	conserved
chr1	193700000	193780000	conserved
chr1	194320000	194720000	conserved
chr1	194960000	194980000	conserved
chr1	195840000	195980000	conserved
chr1	196180000	196280000	conserved
chr1	196720000	196740000	conserved
chr1	197500000	197540000	conserved
chr1	197840000	197860000	conserved
chr1	198240000	198260000	conserved
chr1	198800000	198840000	conserved
chr1	198960000	198980000	conserved
chr1	199760000	199780000	conserved
chr1	200520000	200580000	conserved
chr1	200940000	200960000	conserved
chr1	201260000	201400000	conserved
chr1	201660000	201780000	conserved
chr1	202560000	202600000	conserved
chr1	202980000	203000000	conserved
chr1	203340000	203380000	conserved
chr1	203740000	203820000	conserved
chr1	204660000	204700000	conserved
chr1	205040000	205060000	conserved
chr1	205340000	205380000	conserved
chr1	205800000	205840000	conserved
chr1	206960000	207060000	conserved
chr1	207480000	207500000	conserved
chr1	208060000	208080000	conserved
chr1	209120000	209140000	conserved
chr1	209380000	209400000	conserved
chr1	209760000	209820000	conserved
chr1	210540000	210580000	conserved
chr1	211220000	211240000	conserved
chr1	212060000	212080000	conserved
chr1	212480000	212520000	conserved
chr1	212900000	212920000	conserved
chr1	212980000	213000000	conserved
chr1	213400000	213420000	conserved
chr1	213840000	213860000	conserved
chr1	214300000	214340000	conserved
chr1	214740000	214760000	conserved
chr1	215180000	215220000	conserved
chr1	215480000	215560000	conserved
chr1	216120000	216320000	conserved
chr1	216800000	216820000	conserved
chr1	217360000	217600000	conserved
chr1	218220000	218240000	conserved
chr1	218620000	218660000	conserved
chr1	218980000	218980000	conserved
chr1	219700000	219740000	conserved
chr1	220100000	220180000	conserved
chr1	220760000	220980000	conserved
chr1	221360000	221580000	conserved
chr1	221940000	221960000	conserved
chr1	222380000	222420000	conserved
chr1	222560000	222680000	conserved
chr1	223280000	223300000	conserved
chr1	223480000	223620000	conserved
chr1	224840000	224860000	conserved
chr1	225300000	225320000	conserved
chr1	225600000	225620000	conserved
chr1	226060000	226080000	conserved
chr1	226320000	226500000	conserved
chr1	227740000	227840000	conserved
chr1	228220000	228260000	conserved
chr1	228840000	228860000	conserved
chr1	229300000	229380000	conserved
chr1	229680000	229720000	conserved
chr1	229960000	230060000	conserved
chr1	230300000	230340000	conserved
chr1	231040000	231260000	conserved
chr1	231940000	231960000	conserved
chr1	232260000	232280000	conserved
chr1	232900000	233300000	conserved
chr1	235160000	235180000	conserved
chr1	235640000	235860000	conserved
chr1	236660000	236680000	conserved
chr1	237320000	237380000	conserved
chr1	237660000	237720000	conserved
chr1	238140000	238160000	conserved
chr1	238620000	238640000	conserved
chr1	239160000	239200000	conserved
chr1	239540000	239900000	conserved
chr1	240060000	240100000	conserved
chr1	240560000	240580000	conserved
chr1	240980000	241000000	conserved
chr1	241580000	241600000	conserved
chr1	242320000	242360000	conserved
chr1	243060000	243080000	conserved
chr1	243240000	243280000	conserved
chr1	244900000	244940000	conserved
chr1	245300000	245320000	conserved
chr1	245820000	245860000	conserved
chr1	246080000	246100000	conserved
chr1	246460000	246500000	conserved
chr1	246740000	246880000	conserved
chr1	247060000	247080000	conserved
chr1	248360000	248560000	conserved
chr1	250580000	250620000	conserved
chr1	250880000	250900000	conserved
chr1	251180000	251240000	conserved
chr1	251600000	251620000	conserved
chr1	252240000	252460000	conserved
chr1	252860000	252880000	conserved
chr1	253220000	253400000	conserved
chr1	253500000	253880000	conserved
chr1	254280000	254400000	conserved
chr1	254660000	254700000	conserved
chr1	254920000	254960000	conserved
chr1	255560000	255580000	conserved
chr1	256000000	256020000	conserved
chr1	258340000	258360000	conserved
chr1	259020000	259040000	conserved
chr1	259580000	259600000	conserved
chr1	260620000	260660000	conserved
chr1	261160000	261260000	conserved
chr1	261440000	261680000	conserved
chr1	262140000	262180000	conserved
chr1	262560000	262620000	conserved
chr1	262720000	262760000	conserved
chr1	263720000	263760000	conserved
chr1	264280000	264360000	conserved
chr1	264920000	264980000	conserved
chr1	265240000	265360000	conserved
chr1	265640000	265660000	conserved
chr1	265980000	266080000	conserved
chr1	267120000	267160000	conserved
chr1	267380000	267440000	conserved
chr1	267940000	267960000	conserved
chr1	268080000	268140000	conserved
chr1	268420000	268420000	conserved
chr1	268520000	268620000	conserved
chr1	269260000	269400000	conserved
chr1	269960000	270000000	conserved
chr1	270220000	270500000	conserved
chr1	270740000	270760000	conserved
chr1	270920000	271000000	conserved
chr1	271320000	271320000	conserved
chr1	271640000	271680000	conserved
chr1	272120000	272220000	conserved
chr1	272700000	272840000	conserved
chr1	273300000	273320000	conserved
chr1	273500000	273580000	conserved
chr1	273800000	273840000	conserved
chr2	700000	720000	conserved
chr2	1060000	1080000	conserved
chr2	1500000	1500000	conserved
chr2	2080000	2100000	conserved
chr2	2320000	2400000	conserved
chr2	3040000	3200000	conserved
chr2	3420000	3600000	conserved
chr2	4060000	4100000	conserved
chr2	4500000	4540000	conserved
chr2	4960000	4960000	conserved
chr2	5400000	5460000	conserved
chr2	6680000	6740000	conserved
chr2	7040000	7080000	conserved
chr2	7400000	7440000	conserved
chr2	7700000	7800000	conserved
chr2	7920000	7940000	conserved
chr2	8080000	8100000	conserved
chr2	8500000	8520000	conserved
chr2	8860000	8900000	conserved
chr2	9040000	9040000	conserved
chr2	9360000	9440000	conserved
chr2	9820000	9840000	conserved
chr2	10180000	10280000	conserved
chr2	10960000	11020000	conserved
chr2	11680000	11700000	conserved
chr2	11980000	12140000	conserved
chr2	12580000	12600000	conserved
chr2	13200000	13220000	conserved
chr2	13640000	13720000	conserved
chr2	14100000	14120000	conserved
chr2	14340000	14540000	conserved
chr2	14820000	14840000	conserved
chr2	15280000	15400000	conserved
chr2	15660000	15960000	conserved
chr2	16660000	16680000	conserved
chr2	17060000	17080000	conserved
chr2	17480000	17480000	conserved
chr2	17820000	17840000	conserved
chr2	18200000	18280000	conserved
chr2	19580000	19600000	conserved
chr2	19620000	19640000	conserved
chr2	20420000	20440000	conserved
chr2	20580000	20660000	conserved
chr2	21380000	21400000	conserved
chr2	22580000	22600000	conserved
chr2	23100000	23120000	conserved
chr2	24520000	24580000	conserved
chr2	24800000	24840000	conserved
chr2	25440000	25600000	conserved
chr2	26100000	26120000	conserved
chr2	26440000	26480000	conserved
chr2	26800000	26940000	conserved
chr2	27060000	27160000	conserved
chr2	27560000	27580000	conserved
chr2	27800000	27860000	conserved
chr2	28060000	28100000	conserved
chr2	28540000	28560000	conserved
chr2	28820000	28860000	conserved
chr2	29600000	29680000	conserved
chr2	30360000	30380000	conserved
chr2	31100000	31160000	conserved
chr2	31640000	31660000	conserved
chr2	31720000	31740000	conserved
chr2	32740000	32820000	conserved
chr2	33180000	33220000	conserved
chr2	33560000	33960000	conserved
chr2	34260000	34280000	conserved
chr2	34740000	34780000	conserved
chr2	35500000	35540000	conserved
chr2	36220000	36240000	conserved
chr2	36260000	36280000	conserved
chr2	36660000	36720000	conserved
chr2	37160000	37340000	conserved
chr2	37900000	37920000	conserved
chr2	37940000	37960000	conserved
chr2	38760000	39080000	conserved
chr2	39480000	39500000	conserved
chr2	39860000	39900000	conserved
chr2	40380000	40500000	conserved
chr2	41020000	41120000	conserved
chr2	41560000	41620000	conserved
chr2	42020000	42040000	conserved
chr2	42300000	42420000	conserved
chr2	43440000	43460000	conserved
chr2	43840000	43900000	conserved
chr2	44440000	44480000	conserved
chr2	44740000	44860000	conserved
chr2	44960000	44980000	conserved
chr2	45380000	45680000	conserved
chr2	46120000	46120000	conserved
chr2	46400000	46440000	conserved
chr2	47100000	47140000	conserved
chr2	47360000	47680000	conserved
chr2	48460000	48480000	conserved
chr2	48720000	48740000	conserved
chr2	49020000	49140000	conserved
chr2	49720000	49740000	conserved
chr2	50100000	50140000	conserved
chr2	50480000	50640000	conserved
chr2	51200000	51220000	conserved
chr2	51560000	51580000	conserved
chr2	51780000	51860000	conserved
chr2	52080000	52140000	conserved
chr2	52160000	52180000	conserved
chr2	52520000	52680000	conserved
chr2	53040000	53060000	conserved
chr2	53080000	53100000	conserved
chr2	53800000	53840000	conserved
chr2	54220000	54240000	conserved
chr2	54640000	54660000	conserved
chr2	54680000	54700000	conserved
chr2	55480000	55500000	conserved
chr2	55660000	55700000	conserved
chr2	56020000	56040000	conserved
chr2	56480000	56500000	conserved
chr2	56660000	56680000	conserved
chr2	57040000	57240000	conserved
chr2	57360000	57400000	conserved
chr2	57980000	58020000	conserved
chr2	58260000	58280000	conserved
chr2	58840000	58860000	conserved
chr2	59360000	59420000	conserved
chr2	59860000	59880000	conserved
chr2	60280000	60420000	conserved
chr2	60580000	60600000	conserved
chr2	60940000	61200000	conserved
chr2	61380000	61500000	conserved
chr2	61920000	62060000	conserved
chr2	62500000	62660000	conserved
chr2	62700000	62700000	conserved
chr2	62820000	62900000	conserved
chr2	63620000	63660000	conserved
chr2	63960000	63980000	conserved
chr2	64580000	64600000	conserved
chr2	65060000	65080000	conserved
chr2	65280000	65400000	conserved
chr2	65820000	65840000	conserved
chr2	66280000	66360000	conserved
chr2	67100000	67260000	conserved
chr2	67480000	67560000	conserved
chr2	67680000	67780000	conserved
chr2	68700000	68720000	conserved
chr2	68900000	68940000	conserved
chr2	69600000	69640000	conserved
chr2	70160000	70240000	conserved
chr2	70700000	70740000	conserved
chr2	70940000	70980000	conserved
chr2	71180000	71220000	conserved
chr2	71300000	71340000	conserved
chr2	71760000	71800000	conserved
chr2	72020000	72080000	conserved
chr2	72180000	72320000	conserved
chr2	72620000	72720000	conserved
chr2	73080000	73140000	conserved
chr2	73360000	73380000	conserved
chr2	73840000	74220000	conserved
chr2	74540000	74560000	conserved
chr2	74940000	74980000	conserved
chr2	75300000	75360000	conserved
chr2	75580000	75600000	conserved
chr2	75860000	75980000	conserved
chr2	76160000	76300000	conserved
chr2	76420000	76440000	conserved
chr2	76700000	76720000	conserved
chr2	77000000	77040000	conserved
chr2	77120000	77200000	conserved
chr2	77780000	77960000	conserved
chr2	78680000	78700000	conserved
chr2	79000000	79060000	conserved
chr2	79380000	79440000	conserved
chr2	79680000	79720000	conserved
chr2	80160000	80180000	conserved
chr2	80200000	80220000	conserved
chr2	80640000	80660000	conserved
chr2	80840000	80900000	conserved
chr2	81300000	81320000	conserved
chr2	81640000	81660000	conserved
chr2	82020000	82260000	conserved
chr2	82660000	82680000	conserved
chr2	83040000	83060000	conserved
chr2	83760000	83980000	conserved
chr2	84260000	84440000	conserved
chr2	84760000	84780000	conserved
chr2	85140000	85260000	conserved
chr2	85480000	85500000	conserved
chr2	85880000	86000000	conserved
chr2	86420000	86440000	conserved
chr2	86880000	87120000	conserved
chr2	87780000	87920000	conserved
chr2	88220000	88280000	conserved
chr2	88760000	88800000	conserved
chr2	89020000	89320000	conserved
chr2	89820000	89940000	conserved
chr2	90680000	90700000	conserved
chr2	91840000	91900000	conserved
chr2	94200000	94240000	conserved
chr2	94660000	94680000	conserved
chr2	95020000	95280000	conserved
chr2	95420000	95440000	conserved
chr2	96020000	96180000	conserved
chr2	97520000	97600000	conserved
chr2	97940000	97980000	conserved
chr2	98500000	98540000	conserved
chr2	100420000	100460000	conserved
chr2	100760000	100780000	conserved
chr2	101580000	101640000	conserved
chr2	102120000	102220000	conserved
chr2	102500000	102520000	conserved
chr2	102980000	103020000	conserved
chr2	103180000	103200000	conserved
chr2	103820000	103880000	conserved
chr2	105080000	105160000	conserved
chr2	105360000	105380000	conserved
chr2	106960000	107000000	conserved
chr2	107160000	107180000	conserved
chr2	107800000	107840000	conserved
chr2	108040000	108060000	conserved
chr2	108620000	108700000	conserved
chr2	108980000	109080000	conserved
chr2	109920000	109940000	conserved
chr2	110420000	110440000	conserved
chr2	110940000	110960000	conserved
chr2	111100000	111120000	conserved
chr2	112340000	112360000	conserved
chr2	114020000	114040000	conserved
chr2	114060000	114080000	conserved
chr2	114500000	114520000	conserved
chr2	115500000	115580000	conserved
chr2	115960000	115980000	conserved
chr2	116240000	116260000	conserved
chr2	116740000	116800000	conserved
chr2	117180000	117220000	conserved
chr2	117500000	117500000	conserved
chr2	118040000	118080000	conserved
chr2	118800000	118840000	conserved
chr2	119280000	119440000	conserved
chr2	119780000	119840000	conserved
chr2	120220000	120240000	conserved
chr2	120680000	120700000	conserved
chr2	122340000	122360000	conserved
chr2	122860000	122920000	conserved
chr2	123320000	123400000	conserved
chr2	124260000	124300000	conserved
chr2	125480000	125720000	conserved
chr2	125980000	126020000	conserved
chr2	126560000	126580000	conserved
chr2	126880000	126900000	conserved
chr2	127080000	127140000	conserved
chr2	129420000	129460000	conserved
chr2	129680000	129820000	conserved
chr2	130440000	130500000	conserved
chr2	131120000	131160000	conserved
chr2	131640000	131680000	conserved
chr2	131980000	132000000	conserved
chr2	132420000	132500000	conserved
chr2	133400000	133440000	conserved
chr2	133740000	133780000	conserved
chr2	134200000	134340000	conserved
chr2	134520000	134580000	conserved
chr2	135360000	135440000	conserved
chr2	136300000	136460000	conserved
chr2	137100000	137240000	conserved
chr2	137640000	137660000	conserved
chr2	137980000	138040000	conserved
chr2	138380000	138440000	conserved
chr2	138860000	138880000	conserved
chr2	139580000	139640000	conserved
chr2	139920000	140060000	conserved
chr2	140500000	140540000	conserved
chr2	141260000	141280000	conserved
chr2	141580000	141600000	conserved
chr2	141780000	141840000	conserved
chr2	141940000	142000000	conserved
chr2	142420000	142480000	conserved
chr2	142840000	142860000	conserved
chr2	143240000	143280000	conserved
chr2	143580000	143620000	conserved
chr2	144120000	144240000	conserved
chr2	144460000	144520000	conserved
chr2	145420000	145440000	conserved
chr2	145460000	145480000	conserved
chr2	145660000	145720000	conserved
chr2	147140000	147160000	conserved
chr2	147500000	147860000	conserved
chr2	148320000	148520000	conserved
chr2	148940000	148960000	conserved
chr2	149360000	149460000	conserved
chr2	149480000	149500000	conserved
chr2	149940000	149980000	conserved
chr2	150220000	150260000	conserved
chr2	150440000	150480000	conserved
chr2	150680000	150720000	conserved
chr2	151040000	151060000	conserved
chr2	151380000	151420000	conserved
chr3	760000	800000	conserved
chr3	960000	1060000	conserved
chr3	1640000	1680000	conserved
chr3	1900000	2160000	conserved
chr3	2420000	2440000	conserved
chr3	3420000	3500000	conserved
chr3	3700000	3720000	conserved
chr3	4280000	4360000	conserved
chr3	4700000	4720000	conserved
chr3	5160000	5200000	conserved
chr3	5440000	5520000	conserved
chr3	5900000	6000000	conserved
chr3	6400000	6440000	conserved
chr3	6900000	6920000	conserved
chr3	7680000	7800000	conserved
chr3	8360000	8380000	conserved
chr3	8720000	8720000	conserved
chr3	9020000	9040000	conserved
chr3	9060000	9080000	conserved
chr3	9700000	9820000	conserved
chr3	10120000	10140000	conserved
chr3	10320000	10380000	conserved
chr3	10740000	10760000	conserved
chr3	11000000	11060000	conserved
chr3	11500000	11500000	conserved
chr3	11960000	12060000	conserved
chr3	13920000	13940000	conserved
chr3	14080000	14100000	conserved
chr3	14780000	14820000	conserved
chr3	15500000	15540000	conserved
chr3	16140000	16160000	conserved
chr3	16680000	16820000	conserved
chr3	17100000	17120000	conserved
chr3	17320000	17380000	conserved
chr3	17760000	17780000	conserved
chr3	17900000	17960000	conserved
chr3	18500000	18520000	conserved
chr3	18760000	18880000	conserved
chr3	19360000	19440000	conserved
chr3	19720000	19780000	conserved
chr3	21640000	21760000	conserved
chr3	22160000	22180000	conserved
chr3	22440000	22540000	conserved
chr3	22700000	22800000	conserved
chr3	23120000	23140000	conserved
chr3	23500000	23600000	conserved
chr3	24060000	24100000	conserved
chr3	24200000	24280000	conserved
chr3	24800000	24900000	conserved
chr3	25340000	25360000	conserved
chr3	25760000	25840000	conserved
chr3	26160000	26340000	conserved
chr3	26600000	26820000	conserved
chr3	27160000	27180000	conserved
chr3	27600000	27640000	conserved
chr3	28240000	28260000	conserved
chr3	28520000	28560000	conserved
chr3	28920000	28980000	conserved
chr3	29320000	29440000	conserved
chr3	30240000	30280000	conserved
chr3	30640000	30660000	conserved
chr3	31020000	31040000	conserved
chr3	31200000	31280000	conserved
chr3	31780000	31800000	conserved
chr3	32160000	32180000	conserved
chr3	32320000	32340000	conserved
chr3	32700000	32720000	conserved
chr3	33560000	33600000	conserved
chr3	34120000	34180000	conserved
chr3	35860000	35880000	conserved
chr3	36300000	36320000	conserved
chr3	36340000	36360000	conserved
chr3	36860000	36880000	conserved
chr3	37280000	37340000	conserved
chr3	37980000	38000000	conserved
chr3	38300000	38360000	conserved
chr3	38580000	38660000	conserved
chr3	39160000	39400000	conserved
chr3	39720000	39800000	conserved
chr3	40020000	40020000	conserved
chr3	40560000	40620000	conserved
chr3	41040000	41060000	conserved
chr3	41660000	41780000	conserved
chr3	42360000	42500000	conserved
chr3	43020000	43060000	conserved
chr3	43300000	43320000	conserved
chr3	43560000	43620000	conserved
chr3	43880000	43940000	conserved
chr3	44260000	44280000	conserved
chr3	44540000	44640000	conserved
chr3	45540000	45560000	conserved
chr3	45960000	46040000	conserved
chr3	46220000	46240000	conserved
chr3	46360000	46380000	conserved
chr3	46680000	46720000	conserved
chr3	46960000	47120000	conserved
chr3	47400000	47420000	conserved
chr3	47440000	47460000	conserved
chr3	47760000	47880000	conserved
chr3	48800000	49020000	conserved
chr3	49320000	49340000	conserved
chr3	49640000	49740000	conserved
chr3	50540000	50580000	conserved
chr3	51500000	51760000	conserved
chr3	51940000	51960000	conserved
chr3	52380000	52520000	conserved
chr3	53000000	53080000	conserved
chr3	53300000	53300000	conserved
chr3	53700000	53860000	conserved
chr3	53980000	54020000	conserved
chr3	54740000	54780000	conserved
chr3	55060000	55240000	conserved
chr3	55860000	55920000	conserved
chr3	56540000	56580000	conserved
chr3	56760000	56780000	conserved
chr3	57160000	57240000	conserved
chr3	57760000	57780000	conserved
chr3	57800000	57820000	conserved
chr3	58580000	58620000	conserved
chr3	59140000	59200000	conserved
chr3	59380000	59440000	conserved
chr3	59720000	59740000	conserved
chr3	60140000	60220000	conserved
chr3	60980000	61020000	conserved
chr3	61700000	61720000	conserved
chr3	62000000	62020000	conserved
chr3	62120000	62140000	conserved
chr3	62680000	62700000	conserved
chr3	63160000	63200000	conserved
chr3	63620000	63640000	conserved
chr3	63660000	63680000	conserved
chr3	63940000	64000000	conserved
chr3	64400000	64420000	conserved
chr3	64760000	64920000	conserved
chr3	65580000	65600000	conserved
chr3	65700000	65740000	conserved
chr3	66900000	66920000	conserved
chr3	67480000	67540000	conserved
chr3	67780000	67820000	conserved
chr3	68000000	68140000	conserved
chr3	68400000	68440000	conserved
chr3	68580000	68680000	conserved
chr3	69240000	69560000	conserved
chr3	69840000	69860000	conserved
chr3	69880000	69900000	conserved
chr3	70000000	70020000	conserved
chr3	70540000	70560000	conserved
chr3	71160000	71180000	conserved
chr3	71460000	71580000	conserved
chr3	71740000	71780000	conserved
chr3	72180000	72200000	conserved
chr3	72560000	72600000	conserved
chr3	73020000	73080000	conserved
chr3	73420000	73460000	conserved
chr3	73920000	73940000	conserved
chr3	74120000	74180000	conserved
chr3	74920000	74940000	conserved
chr3	75640000	75680000	conserved
chr3	76360000	76400000	conserved
chr3	76720000	76760000	conserved
chr3	76900000	76940000	conserved
chr3	77420000	77440000	conserved
chr3	78360000	78440000	conserved
chr3	78900000	78920000	conserved
chr3	79480000	79500000	conserved
chr3	79920000	79980000	conserved
chr3	80700000	80800000	conserved
chr3	81060000	81140000	conserved
chr3	81840000	81860000	conserved
chr3	82360000	82400000	conserved
chr3	82860000	82880000	conserved
chr3	83280000	83320000	conserved
chr3	83920000	83980000	conserved
chr3	84540000	84560000	conserved
chr3	84580000	84600000	conserved
chr3	85220000	85240000	conserved
chr3	85580000	85640000	conserved
chr3	86000000	86020000	conserved
chr3	86540000	86560000	conserved
chr3	87380000	87400000	conserved
chr3	88080000	88100000	conserved
chr3	88840000	88880000	conserved
chr3	90320000	90360000	conserved
chr3	91840000	91900000	conserved
chr3	92080000	92100000	conserved
chr3	92820000	92820000	conserved
chr3	93140000	93200000	conserved
chr3	93560000	93620000	conserved
chr3	94080000	94120000	conserved
chr3	94520000	94560000	conserved
chr3	94900000	94980000	conserved
chr3	95500000	95540000	conserved
chr3	96060000	96100000	conserved
chr3	96540000	96880000	conserved
chr3	97500000	97600000	conserved
chr3	97840000	97980000	conserved
chr3	98240000	98240000	conserved
chr3	98500000	98560000	conserved
chr3	99540000	99580000	conserved
chr3	100520000	100560000	conserved
chr3	101020000	101080000	conserved
chr3	101420000	101600000	conserved
chr3	102020000	102040000	conserved
chr3	102280000	102300000	conserved
chr3	102820000	102840000	conserved
chr3	103240000	103360000	conserved
chr3	103820000	103880000	conserved
chr3	104200000	104220000	conserved
chr3	106020000	106060000	conserved
chr3	106180000	106260000	conserved
chr3	106980000	107080000	conserved
chr3	107700000	107720000	conserved
chr3	107980000	108000000	conserved
chr3	108620000	108640000	conserved
chr3	109200000	109260000	conserved
chr3	110320000	110360000	conserved
chr3	110740000	110780000	conserved
chr3	111540000	111840000	conserved
chr3	112040000	112280000	conserved
chr3	112520000	112540000	conserved
chr3	113040000	113320000	conserved
chr3	113600000	113620000	conserved
chr3	113640000	113660000	conserved
chr3	113820000	113980000	conserved
chr3	114360000	114400000	conserved
chr3	114800000	114860000	conserved
chr3	115220000	115240000	conserved
chr3	115820000	115860000	conserved
chr3	116740000	116760000	conserved
chr3	117280000	117320000	conserved
chr3	117580000	117620000	conserved
chr3	117860000	117880000	conserved
chr3	118260000	118320000	conserved
chr3	118740000	118760000	conserved
chr3	119640000	119660000	conserved
chr3	120040000	120240000	conserved
chr3	120820000	120840000	conserved
chr3	121120000	121140000	conserved
chr3	121840000	121900000	conserved
chr3	122320000	122340000	conserved
chr3	123400000	123420000	conserved
chr3	123900000	124020000	conserved
chr3	124960000	125280000	conserved
chr3	125460000	125520000	conserved
chr3	125740000	125840000	conserved
chr3	126360000	126380000	conserved
chr3	126640000	126680000	conserved
chr3	126860000	126880000	conserved
chr3	127160000	127460000	conserved
chr3	128700000	128740000	conserved
chr3	128940000	128960000	conserved
chr3	129380000	129420000	conserved
chr3	129880000	129920000	conserved
chr3	130080000	130100000	conserved
chr3	131160000	131200000	conserved
chr3	132200000	132220000	conserved
chr4	960000	1000000	conserved
chr4	1160000	1300000	conserved
chr4	1460000	1600000	conserved
chr4	1620000	1640000	conserved
chr4	2260000	2320000	conserved
chr4	2520000	2540000	conserved
chr4	3080000	3240000	conserved
chr4	3580000	3620000	conserved
chr4	4040000	4320000	conserved
chr4	4620000	4640000	conserved
chr4	4660000	4680000	conserved
chr4	5420000	5440000	conserved
chr4	6380000	6400000	conserved
chr4	6420000	6440000	conserved
chr4	6780000	6860000	conserved
chr4	6980000	7060000	conserved
chr4	7440000	7460000	conserved
chr4	7880000	7920000	conserved
chr4	8460000	8660000	conserved
chr4	9000000	9040000	conserved
chr4	9860000	9880000	conserved
chr4	10440000	10460000	conserved
chr4	10660000	10800000	conserved
chr4	12480000	12500000	conserved
chr4	13240000	13240000	conserved
chr4	14020000	14080000	conserved
chr4	14620000	14700000	conserved
chr4	15100000	15200000	conserved
chr4	15620000	15680000	conserved
chr4	16080000	16320000	conserved
chr4	16640000	16700000	conserved
chr4	17980000	18000000	conserved
chr4	18140000	18180000	conserved
chr4	18600000	18620000	conserved
chr4	18940000	18940000	conserved
chr4	19180000	19180000	conserved
chr4	19600000	19700000	conserved
chr4	20300000	20320000	conserved
chr4	21380000	21620000	conserved
chr4	21960000	22000000	conserved
chr4	23360000	23380000	conserved
chr4	23940000	23960000	conserved
chr4	24580000	24600000	conserved
chr4	24920000	24940000	conserved
chr4	25360000	25380000	conserved
chr4	26180000	26220000	conserved
chr4	26700000	26720000	conserved
chr4	27340000	27360000	conserved
chr4	27760000	27820000	conserved
chr4	28220000	28240000	conserved
chr4	28700000	28720000	conserved
chr4	29600000	29700000	conserved
chr4	30640000	30960000	conserved
chr4	31560000	31620000	conserved
chr4	32140000	32160000	conserved
chr4	32500000	32540000	conserved
chr4	32780000	32820000	conserved
chr4	33520000	33600000	conserved
chr4	34040000	34220000	conserved
chr4	34780000	34860000	conserved
chr4	35680000	35700000	conserved
chr4	36380000	36400000	conserved
chr4	36720000	36900000	conserved
chr4	38220000	38240000	conserved
chr4	38660000	38700000	conserved
chr4	39100000	39160000	conserved
chr4	40420000	40440000	conserved
chr4	40800000	40820000	conserved
chr4	41320000	41360000	conserved
chr4	41640000	41640000	conserved
chr4	42120000	42360000	conserved
chr4	43000000	43060000	conserved
chr4	44740000	44760000	conserved
chr4	45400000	45680000	conserved
chr4	45960000	46000000	conserved
chr4	46420000	46500000	conserved
chr4	46980000	47160000	conserved
chr4	48380000	48400000	conserved
chr4	48460000	48480000	conserved
chr4	49080000	49100000	conserved
chr4	49740000	49760000	conserved
chr4	50240000	50260000	conserved
chr4	50820000	50840000	conserved
chr4	51260000	51660000	conserved
chr4	52100000	52140000	conserved
chr4	52160000	52180000	conserved
chr4	52900000	52940000	conserved
chr4	53800000	53840000	conserved
chr4	54760000	54920000	conserved
chr4	55300000	55340000	conserved
chr4	55600000	55620000	conserved
chr4	56020000	56040000	conserved
chr4	56420000	56460000	conserved
chr4	56580000	56600000	conserved
chr4	56940000	57020000	conserved
chr4	57780000	57820000	conserved
chr4	58000000	58120000	conserved
chr4	58960000	58980000	conserved
chr4	59780000	59800000	conserved
chr4	59840000	59860000	conserved
chr4	60460000	60740000	conserved
chr4	61060000	61080000	conserved
chr4	61580000	61880000	conserved
chr4	62200000	62240000	conserved
chr4	62840000	62920000	conserved
chr4	63440000	63460000	conserved
chr4	63800000	63820000	conserved
chr4	64680000	64700000	conserved
chr4	65240000	65600000	conserved
chr4	66500000	66560000	conserved
chr4	67180000	67340000	conserved
chr4	67700000	67740000	conserved
chr4	68280000	68280000	conserved
chr4	68900000	69040000	conserved
chr4	69860000	69940000	conserved
chr4	70820000	70880000	conserved
chr4	71980000	72040000	conserved
chr4	72360000	72400000	conserved
chr4	72940000	73140000	conserved
chr4	74180000	74440000	conserved
chr4	75160000	75220000	conserved
chr4	75620000	75780000	conserved
chr4	75960000	76080000	conserved
chr4	76740000	76840000	conserved
chr4	77060000	77080000	conserved
chr4	77240000	77260000	conserved
chr4	78660000	78680000	conserved
chr4	78720000	78740000	conserved
chr4	79200000	79280000	conserved
chr4	79580000	79820000	conserved
chr4	80240000	80240000	conserved
chr4	81140000	81200000	conserved
chr4	81620000	81660000	conserved
chr4	82760000	82800000	conserved
chr4	83460000	83460000	conserved
chr4	83920000	83940000	conserved
chr4	84260000	84340000	conserved
chr4	84800000	84840000	conserved
chr4	85040000	85160000	conserved
chr4	85380000	85660000	conserved
chr4	85800000	85860000	conserved
chr4	86300000	86340000	conserved
chr4	87140000	87180000	conserved
chr4	87600000	87720000	conserved
chr4	88060000	88120000	conserved
chr4	88480000	88500000	conserved
chr4	88820000	88860000	conserved
chr4	89020000	89080000	conserved
chr4	89280000	89340000	conserved
chr4	89480000	89660000	conserved
chr4	90060000	90080000	conserved
chr4	90400000	90460000	conserved
chr4	90720000	90780000	conserved
chr4	91300000	91340000	conserved
chr4	92080000	92140000	conserved
chr4	92600000	92640000	conserved
chr4	92940000	93120000	conserved
chr4	93320000	93360000	conserved
chr4	93960000	93980000	conserved
chr4	94640000	94700000	conserved
chr4	95500000	95520000	conserved
chr4	96120000	96280000	conserved
chr4	96560000	96620000	conserved
chr4	97220000	97240000	conserved
chr4	97340000	97400000	conserved
chr4	97740000	97960000	conserved
chr4	98220000	98240000	conserved
chr4	98840000	98860000	conserved
chr4	99220000	99240000	conserved
chr4	99480000	99640000	conserved
chr4	100480000	100660000	conserved
chr4	101200000	101300000	conserved
chr4	101820000	101880000	conserved
chr4	102800000	102860000	conserved
chr4	103560000	103600000	conserved
chr4	104160000	104220000	conserved
chr4	104620000	104740000	conserved
chr4	104920000	104940000	conserved
chr4	105060000	105100000	conserved
chr4	105480000	105800000	conserved
chr4	106260000	106280000	conserved
chr4	106580000	106800000	conserved
chr4	107360000	107420000	conserved
chr4	107580000	107720000	conserved
chr4	108040000	108080000	conserved
chr4	108580000	108620000	conserved
chr4	108900000	108920000	conserved
chr4	109280000	109300000	conserved
chr4	109320000	109340000	conserved
chr4	109620000	109660000	conserved
chr4	109940000	110080000	conserved
chr4	110500000	110700000	conserved
chr4	110860000	111120000	conserved
chr4	111280000	111600000	conserved
chr4	112000000	112020000	conserved
chr4	112380000	112580000	conserved
chr4	113300000	113580000	conserved
chr4	114120000	114140000	conserved
chr4	114560000	114600000	conserved
chr4	115220000	115260000	conserved
chr4	115720000	115760000	conserved
chr4	116920000	116960000	conserved
chr4	117380000	117440000	conserved
chr4	117700000	117700000	conserved
chr4	118220000	118320000	conserved
chr4	118820000	118860000	conserved
chr4	119780000	119800000	conserved
chr4	120820000	120840000	conserved
chr4	121260000	121280000	conserved
chr4	122180000	122320000	conserved
chr4	122600000	122640000	conserved
chr4	122860000	122940000	conserved
chr4	123320000	123380000	conserved
chr4	123900000	124020000	conserved
chr4	124440000	124460000	conserved
chr4	124760000	125040000	conserved
chr4	125500000	125520000	conserved
chr4	126020000	126040000	conserved
chr4	126640000	126680000	conserved
chr4	127160000	127180000	conserved
chr4	127500000	127520000	conserved
chr4	127740000	127840000	conserved
chr4	128200000	128240000	conserved
chr4	129080000	129100000	conserved
chr4	129320000	129360000	conserved
chr4	129800000	129840000	conserved
chr4	130260000	130300000	conserved
chr5	760000	840000	conserved
chr5	1540000	1560000	conserved
chr5	1580000	1600000	conserved
chr5	2380000	2400000	conserved
chr5	2780000	2880000	conserved
chr5	3220000	3240000	conserved
chr5	3500000	3520000	conserved
chr5	3860000	3880000	conserved
chr5	4180000	4220000	conserved
chr5	4460000	4500000	conserved
chr5	5160000	5180000	conserved
chr5	5500000	5540000	conserved
chr5	5680000	5720000	conserved
chr5	5980000	5980000	conserved
chr5	6220000	6240000	conserved
chr5	6560000	6680000	conserved
chr5	6900000	6900000	conserved
chr5	7120000	7280000	conserved
chr5	7580000	7660000	conserved
chr5	7980000	8020000	conserved
chr5	8300000	8320000	conserved
chr5	8720000	8760000	conserved
chr5	9260000	9340000	conserved
chr5	9880000	9900000	conserved
chr5	10220000	10320000	conserved
chr5	10620000	10760000	conserved
chr5	11220000	11260000	conserved
chr5	11580000	11600000	conserved
chr5	11940000	12020000	conserved
chr5	12520000	12720000	conserved
chr5	13280000	13400000	conserved
chr5	13920000	13980000	conserved
chr5	14700000	14720000	conserved
chr5	14880000	15060000	conserved
chr5	15260000	15280000	conserved
chr5	15480000	15580000	conserved
chr5	15780000	15820000	conserved
chr5	16280000	16360000	conserved
chr5	16760000	16820000	conserved
chr5	17440000	17480000	conserved
chr5	17580000	17640000	conserved
chr5	17660000	17680000	conserved
chr5	18260000	18280000	conserved
chr5	18520000	18540000	conserved
chr5	18720000	18740000	conserved
chr5	18900000	19180000	conserved
chr5	19700000	19840000	conserved
chr5	20300000	20360000	conserved
chr5	20780000	20800000	conserved
chr5	21060000	21140000	conserved
chr5	21460000	21500000	conserved
chr5	22020000	22060000	conserved
chr5	22320000	22340000	conserved
chr5	22780000	22800000	conserved
chr5	23240000	23300000	conserved
chr5	24320000	24380000	conserved
chr5	25120000	25140000	conserved
chr5	26940000	26960000	conserved
chr5	27460000	27720000	conserved
chr5	28240000	28280000	conserved
chr5	28820000	28940000	conserved
chr5	29140000	29260000	conserved
chr5	29640000	29680000	conserved
chr5	30460000	30480000	conserved
chr5	31720000	31780000	conserved
chr5	32340000	32360000	conserved
chr5	32520000	32660000	conserved
chr5	33080000	33180000	conserved
chr5	33440000	33620000	conserved
chr5	33860000	34080000	conserved
chr5	34720000	34740000	conserved
chr5	34880000	35060000	conserved
chr5	35460000	35480000	conserved
chr5	35900000	35940000	conserved
chr5	36960000	36980000	conserved
chr5	37400000	37420000	conserved
chr5	37440000	37460000	conserved
chr5	37880000	37920000	conserved
chr5	38120000	38140000	conserved
chr5	38580000	38780000	conserved
chr5	39340000	39360000	conserved
chr5	39800000	39900000	conserved
chr5	40140000	40180000	conserved
chr5	41560000	41620000	conserved
chr5	41860000	41940000	conserved
chr5	42200000	42240000	conserved
chr5	42560000	42600000	conserved
chr5	42860000	43000000	conserved
chr5	43120000	43140000	conserved
chr5	43160000	43180000	conserved
chr5	43800000	43820000	conserved
chr5	44240000	44260000	conserved
chr5	44640000	44700000	conserved
chr5	45160000	45180000	conserved
chr5	45900000	46040000	conserved
chr5	46360000	46500000	conserved
chr5	46720000	46840000	conserved
chr5	47720000	47740000	conserved
chr5	48380000	48400000	conserved
chr5	48560000	48620000	conserved
chr5	48960000	49000000	conserved
chr5	50520000	50580000	conserved
chr5	50860000	50940000	conserved
chr5	51440000	51460000	conserved
chr5	51780000	52140000	conserved
chr5	52440000	52460000	conserved
chr5	52720000	52760000	conserved
chr5	53440000	53480000	conserved
chr5	53880000	53900000	conserved
chr5	54340000	54360000	conserved
chr5	54940000	55140000	conserved
chr5	56120000	56140000	conserved
chr5	56220000	56260000	conserved
chr5	56600000	56700000	conserved
chr5	57060000	57080000	conserved
chr5	57300000	57320000	conserved
chr5	57440000	57540000	conserved
chr5	57760000	57900000	conserved
chr5	58280000	58340000	conserved
chr5	58800000	58840000	conserved
chr5	59180000	59220000	conserved
chr5	59620000	59680000	conserved
chr5	60060000	60080000	conserved
chr5	60360000	60400000	conserved
chr5	60880000	61100000	conserved
chr5	61220000	61300000	conserved
chr5	61760000	61760000	conserved
chr5	62100000	62120000	conserved
chr5	62440000	62480000	conserved
chr5	62820000	62880000	conserved
chr5	63200000	63220000	conserved
chr5	63240000	63260000	conserved
chr5	63520000	63560000	conserved
chr5	64120000	64160000	conserved
chr5	64340000	64360000	conserved
chr5	64580000	64660000	conserved
chr5	65140000	65380000	conserved
chr5	65780000	65800000	conserved
chr5	66440000	66480000	conserved
chr5	67260000	67320000	conserved
chr5	67660000	67700000	conserved
chr5	68060000	68320000	conserved
chr5	68720000	68820000	conserved
chr5	69420000	69500000	conserved
chr5	70200000	70220000	conserved
chr5	70880000	70920000	conserved
chr5	71320000	71360000	conserved
chr5	71920000	72380000	conserved
chr5	73300000	73340000	conserved
chr5	73680000	73720000	conserved
chr5	74520000	74580000	conserved
chr5	74820000	75040000	conserved
chr5	75960000	76020000	conserved
chr5	76400000	76420000	conserved
chr5	76880000	76920000	conserved
chr5	77580000	77600000	conserved
chr5	78060000	78080000	conserved
chr5	78320000	78340000	conserved
chr5	78700000	78740000	conserved
chr5	79180000	79260000	conserved
chr5	80160000	80180000	conserved
chr5	80320000	80340000	conserved
chr5	80580000	80900000	conserved
chr5	81400000	81420000	conserved
chr5	82380000	82460000	conserved
chr5	83820000	83860000	conserved
chr5	84160000	84200000	conserved
chr5	84860000	84900000	conserved
chr5	85320000	85460000	conserved
chr5	86300000	86340000	conserved
chr5	86620000	86660000	conserved
chr5	87040000	87080000	conserved
chr5	87480000	87620000	conserved
chr5	87820000	87900000	conserved
chr5	88220000	88280000	conserved
chr5	88700000	88720000	conserved
chr5	89060000	89080000	conserved
chr5	89100000	89120000	conserved
chr5	89660000	89680000	conserved
chr5	90260000	90380000	conserved
chr5	91520000	91540000	conserved
chr5	91880000	91920000	conserved
chr5	93140000	93180000	conserved
chr5	93620000	93640000	conserved
chr5	94460000	94500000	conserved
chr5	95400000	95420000	conserved
chr5	95460000	95480000	conserved
chr5	96180000	96240000	conserved
chr5	96700000	96960000	conserved
chr5	97080000	97160000	conserved
chr5	97180000	97200000	conserved
chr5	98560000	98600000	conserved
chr5	100260000	100280000	conserved
chr5	100660000	100700000	conserved
chr5	101080000	101240000	conserved
chr5	101840000	102040000	conserved
chr5	103120000	103260000	conserved
chr5	103560000	103600000	conserved
chr5	104120000	104140000	conserved
chr6	400000	420000	conserved
chr6	620000	640000	conserved
chr6	960000	1080000	conserved
chr6	1500000	1520000	conserved
chr6	1920000	2020000	conserved
chr6	2560000	2580000	conserved
chr6	2940000	2960000	conserved
chr6	3140000	3200000	conserved
chr6	3720000	3800000	conserved
chr6	4200000	4220000	conserved
chr6	4680000	4720000	conserved
chr6	6180000	6220000	conserved
chr6	6500000	6600000	conserved
chr6	7260000	7280000	conserved
chr6	7700000	7720000	conserved
chr6	8460000	8480000	conserved
chr6	9860000	9920000	conserved
chr6	10280000	10300000	conserved
chr6	10700000	10740000	conserved
chr6	12020000	12060000	conserved
chr6	12440000	12520000	conserved
chr6	12680000	12780000	conserved
chr6	12920000	12960000	conserved
chr6	13200000	13240000	conserved
chr6	13780000	13880000	conserved
chr6	14400000	14440000	conserved
chr6	14640000	14680000	conserved
chr6	15000000	15060000	conserved
chr6	15700000	15720000	conserved
chr6	16140000	16160000	conserved
chr6	17020000	17040000	conserved
chr6	17620000	17660000	conserved
chr6	18400000	18500000	conserved
chr6	19220000	19240000	conserved
chr6	19380000	19480000	conserved
chr6	19800000	19820000	conserved
chr6	20020000	20100000	conserved
chr6	20480000	20500000	conserved
chr6	21000000	21020000	conserved
chr6	21500000	21520000	conserved
chr6	22040000	22060000	conserved
chr6	25940000	25960000	conserved
chr6	27080000	27120000	conserved
chr6	27540000	27560000	conserved
chr6	27960000	28000000	conserved
chr6	28280000	28280000	conserved
chr6	28940000	29240000	conserved
chr6	29880000	29900000	conserved
chr6	30160000	30180000	conserved
chr6	30500000	30520000	conserved
chr6	31720000	31740000	conserved
chr6	32080000	32160000	conserved
chr6	32960000	32980000	conserved
chr6	33940000	34020000	conserved
chr6	34440000	34480000	conserved
chr6	34800000	34860000	conserved
chr6	35400000	35420000	conserved
chr6	36060000	36080000	conserved
chr6	36480000	36560000	conserved
chr6	36960000	36980000	conserved
chr6	37460000	37500000	conserved
chr6	37640000	37660000	conserved
chr6	38040000	38360000	conserved
chr6	38880000	39200000	conserved
chr6	39700000	39740000	conserved
chr6	40000000	40200000	conserved
chr6	40680000	40720000	conserved
chr6	41200000	41220000	conserved
chr6	42220000	42240000	conserved
chr6	42620000	42980000	conserved
chr6	43200000	43500000	conserved
chr6	43860000	43880000	conserved
chr6	44200000	44220000	conserved
chr6	44400000	44440000	conserved
chr6	44460000	44480000	conserved
chr6	44960000	45100000	conserved
chr6	45260000	45420000	conserved
chr6	45560000	45580000	conserved
chr6	46840000	46900000	conserved
chr6	47260000	47280000	conserved
chr6	47740000	47840000	conserved
chr6	48000000	48160000	conserved
chr6	48420000	48600000	conserved
chr6	48840000	48860000	conserved
chr6	49380000	49400000	conserved
chr6	49580000	49600000	conserved
chr6	49820000	50020000	conserved
chr6	50580000	50620000	conserved
chr6	51100000	51320000	conserved
chr6	51700000	51760000	conserved
chr6	52200000	52240000	conserved
chr6	52860000	52900000	conserved
chr6	53080000	53120000	conserved
chr6	53980000	54100000	conserved
chr6	54920000	54940000	conserved
chr6	55060000	55240000	conserved
chr6	55840000	55920000	conserved
chr6	56300000	56460000	conserved
chr6	56600000	56640000	conserved
chr6	56900000	56960000	conserved
chr6	57860000	57880000	conserved
chr6	58340000	58380000	conserved
chr6	58540000	58600000	conserved
chr6	59300000	59320000	conserved
chr6	59780000	59960000	conserved
chr6	60520000	60620000	conserved
chr6	61000000	61020000	conserved
chr6	61480000	61500000	conserved
chr6	62100000	62120000	conserved
chr6	62740000	62780000	conserved
chr6	63180000	63240000	conserved
chr6	63540000	63620000	conserved
chr6	63980000	64040000	conserved
chr6	64300000	64520000	conserved
chr6	65040000	65080000	conserved
chr6	65160000	65400000	conserved
chr6	65880000	65900000	conserved
chr6	65920000	65940000	conserved
chr6	66460000	66480000	conserved
chr6	66900000	67120000	conserved
chr6	67280000	67320000	conserved
chr6	67540000	67560000	conserved
chr6	68340000	68620000	conserved
chr6	68960000	69000000	conserved
chr6	69380000	69540000	conserved
chr6	69980000	70000000	conserved
chr6	70700000	70740000	conserved
chr6	71180000	71220000	conserved
chr6	71420000	71440000	conserved
chr6	71800000	72120000	conserved
chr6	72700000	72920000	conserved
chr6	73400000	73420000	conserved
chr6	73940000	73960000	conserved
chr6	74380000	74400000	conserved
chr6	74560000	74560000	conserved
chr6	74700000	74760000	conserved
chr6	75200000	75200000	conserved
chr6	75540000	75720000	conserved
chr6	75980000	76000000	conserved
chr6	76260000	76280000	conserved
chr6	76640000	76660000	conserved
chr6	77100000	77380000	conserved
chr6	77740000	77760000	conserved
chr6	78240000	78280000	conserved
chr6	78760000	78900000	conserved
chr6	79400000	79420000	conserved
chr6	79680000	79780000	conserved
chr6	80000000	80120000	conserved
chr6	80600000	80640000	conserved
chr6	80860000	80880000	conserved
chr6	81180000	81360000	conserved
chr6	81520000	81600000	conserved
chr6	81820000	81880000	conserved
chr6	82300000	82320000	conserved
chr6	82820000	82860000	conserved
chr6	83280000	83320000	conserved
chr6	83460000	83480000	conserved
chr6	83820000	83860000	conserved
chr6	84220000	84300000	conserved
chr6	84920000	84980000	conserved
chr6	85300000	85320000	conserved
chr6	85740000	85760000	conserved
chr6	86100000	86160000	conserved
chr6	86940000	86960000	conserved
chr6	87300000	87420000	conserved
chr6	87540000	87560000	conserved
chr6	87780000	87800000	conserved
chr6	87920000	88160000	conserved
chr6	88600000	88840000	conserved
chr6	89180000	89200000	conserved
chr6	89400000	89420000	conserved
chr6	89740000	89920000	conserved
chr6	90380000	90400000	conserved
chr6	90960000	91020000	conserved
chr6	92180000	92240000	conserved
chr6	92520000	92600000	conserved
chr6	93480000	93600000	conserved
chr6	94060000	94080000	conserved
chr6	94780000	94920000	conserved
chr6	95400000	95600000	conserved
chr6	95800000	95840000	conserved
chr6	96100000	96120000	conserved
chr6	96340000	96360000	conserved
chr6	96600000	96720000	conserved
chr6	96900000	96920000	conserved
chr6	97340000	97440000	conserved
chr6	97960000	97980000	conserved
chr6	98220000	98240000	conserved
chr6	98900000	98940000	conserved
chr6	99240000	99320000	conserved
chr6	100340000	100380000	conserved
chr6	100800000	100860000	conserved
chr6	101240000	101280000	conserved
chr6	101920000	101940000	conserved
chr6	102680000	102720000	conserved
chr6	103000000	103040000	conserved
chr6	103400000	103460000	conserved
chr6	104080000	104100000	conserved
chr6	104740000	104760000	conserved
chr6	105440000	105480000	conserved
chr6	105600000	105700000	conserved
chr6	106040000	106080000	conserved
chr6	106380000	106680000	conserved
chr6	107040000	107060000	conserved
chr6	107820000	108020000	conserved
chr6	108380000	108460000	conserved
chr6	109240000	109320000	conserved
chr6	109620000	109640000	conserved
chr6	109680000	109700000	conserved
chr6	110220000	110260000	conserved
chr6	110740000	110860000	conserved
chr6	111240000	111360000	conserved
chr6	112100000	112140000	conserved
chr6	112700000	112740000	conserved
chr6	112960000	113020000	conserved
chr6	113640000	113660000	conserved
chr6	115680000	115700000	conserved
chr6	116020000	116060000	conserved
chr6	116420000	116500000	conserved
chr6	117080000	117100000	conserved
chr6	117560000	117600000	conserved
chr6	118440000	118720000	conserved
chr6	119180000	119200000	conserved
chr6	119880000	119980000	conserved
chr6	120440000	120460000	conserved
chr6	120620000	120640000	conserved
chr6	121040000	121140000	conserved
chr6	121420000	121440000	conserved
chr6	121460000	121480000	conserved
chr6	122840000	122860000	conserved
chr6	123000000	123020000	conserved
chr6	123440000	123480000	conserved
chr6	126080000	126100000	conserved
chr6	126960000	126980000	conserved
chr6	127700000	127780000	conserved
chr6	128140000	128160000	conserved
chr6	128680000	128860000	conserved
chr6	129820000	129840000	conserved
chr6	131960000	131980000	conserved
chr6	132400000	132520000	conserved
chr6	133980000	134200000	conserved
chr6	134540000	134620000	conserved
chr6	135120000	135160000	conserved
chr6	135520000	135760000	conserved
chr6	136080000	136180000	conserved
chr6	137340000	137460000	conserved
chr6	137940000	137960000	conserved
chr6	138420000	138460000	conserved
chr6	139160000	139200000	conserved
chr6	140260000	140280000	conserved
chr6	140740000	140760000	conserved
chr6	141880000	141920000	conserved
chr6	142380000	142400000	conserved
chr6	142420000	142440000	conserved
chr6	142700000	142780000	conserved
chr6	144200000	144240000	conserved
chr6	144560000	144860000	conserved
chr6	145120000	145120000	conserved
chr6	145260000	145360000	conserved
chr6	145800000	145820000	conserved
chr6	146060000	146080000	conserved
chr6	146720000	146780000	conserved
chr6	147600000	147780000	conserved
chr6	148220000	148240000	conserved
chr6	148900000	148960000	conserved
chr6	149600000	149680000	conserved
chr6	149980000	150000000	conserved
chr6	150180000	150280000	conserved
chr6	150480000	150500000	conserved
chr6	150560000	150580000	conserved
chr6	151320000	151340000	conserved
chr6	153780000	153960000	conserved
chr6	155600000	155720000	conserved
chr6	157160000	157180000	conserved
chr6	157380000	157440000	conserved
chr6	157760000	157800000	conserved
chr6	158280000	158300000	conserved
chr6	158460000	158500000	conserved
chr6	158800000	158840000	conserved
chr6	158960000	159000000	conserved
chr6	159480000	159500000	conserved
chr6	159820000	159860000	conserved
chr6	160300000	160400000	conserved
chr6	160800000	161100000	conserved
chr6	161300000	161380000	conserved
chr6	161700000	161720000	conserved
chr6	162860000	162900000	conserved
chr6	163200000	163220000	conserved
chr6	163540000	163880000	conserved
chr6	164560000	164720000	conserved
chr6	165060000	165140000	conserved
chr6	165860000	165900000	conserved
chr6	166000000	166000000	conserved
chr6	166640000	166720000	conserved
chr6	167100000	167320000	conserved
chr6	168040000	168200000	conserved
chr6	168340000	168420000	conserved
chr6	168600000	168660000	conserved
chr6	169180000	169200000	conserved
chr6	169740000	169800000	conserved
chr6	170040000	170220000	conserved
chr7	400000	420000	conserved
chr7	780000	800000	conserved
chr7	1640000	1660000	conserved
chr7	1880000	1980000	conserved
chr7	2380000	2480000	conserved
chr7	3040000	3060000	conserved
chr7	3300000	3320000	conserved
chr7	3720000	3740000	conserved
chr7	4080000	4160000	conserved
chr7	4700000	4720000	conserved
chr7	4980000	5040000	conserved
chr7	5380000	5460000	conserved
chr7	7220000	7260000	conserved
chr7	7440000	7760000	conserved
chr7	8080000	8140000	conserved
chr7	9040000	9280000	conserved
chr7	9720000	10120000	conserved
chr7	10400000	10420000	conserved
chr7	11700000	11740000	conserved
chr7	12260000	12280000	conserved
chr7	13020000	13040000	conserved
chr7	13340000	13360000	conserved
chr7	13880000	13960000	conserved
chr7	14180000	14240000	conserved
chr7	15480000	15520000	conserved
chr7	15940000	15960000	conserved
chr7	16880000	16900000	conserved
chr7	17880000	17900000	conserved
chr7	18680000	18700000	conserved
chr7	19120000	19360000	conserved
chr7	19580000	19640000	conserved
chr7	19940000	19960000	conserved
chr7	20360000	20380000	conserved
chr7	20680000	20720000	conserved
chr7	21040000	21220000	conserved
chr7	21660000	21680000	conserved
chr7	21880000	21920000	conserved
chr7	22380000	22460000	conserved
chr7	22700000	22800000	conserved
chr7	23160000	23200000	conserved
chr7	23280000	23340000	conserved
chr7	23520000	23540000	conserved
chr7	24260000	24320000	conserved
chr7	24340000	24400000	conserved
chr7	24520000	24580000	conserved
chr7	25080000	25100000	conserved
chr7	25260000	25300000	conserved
chr7	25740000	25860000	conserved
chr7	26880000	26900000	conserved
chr7	27340000	27480000	conserved
chr7	27900000	27920000	conserved
chr7	28400000	28520000	conserved
chr7	28860000	28880000	conserved
chr7	29000000	29080000	conserved
chr7	29380000	29380000	conserved
chr7	29600000	29640000	conserved
chr7	29940000	29980000	conserved
chr7	30260000	30280000	conserved
chr7	31180000	31360000	conserved
chr7	31760000	32080000	conserved
chr7	32420000	32440000	conserved
chr7	32460000	32480000	conserved
chr7	32640000	32660000	conserved
chr7	32840000	32900000	conserved
chr7	33280000	33300000	conserved
chr7	34180000	34280000	conserved
chr7	34760000	34780000	conserved
chr7	35440000	35460000	conserved
chr7	35520000	35660000	conserved
chr7	36380000	36560000	conserved
chr7	36880000	36920000	conserved
chr7	37180000	37280000	conserved
chr7	38520000	38580000	conserved
chr7	39100000	39120000	conserved
chr7	39380000	39440000	conserved
chr7	40680000	40980000	conserved
chr7	41160000	41180000	conserved
chr7	41420000	41620000	conserved
chr7	41860000	41880000	conserved
chr7	42120000	42180000	conserved
chr7	42480000	42520000	conserved
chr7	43180000	43220000	conserved
chr7	43600000	43660000	conserved
chr7	43720000	43940000	conserved
chr7	44680000	44700000	conserved
chr7	45220000	45240000	conserved
chr7	45660000	45680000	conserved
chr7	45940000	46100000	conserved
chr7	46720000	46800000	conserved
chr7	47100000	47180000	conserved
chr7	47660000	47680000	conserved
chr7	47940000	48180000	conserved
chr7	48340000	48440000	conserved
chr7	48760000	48800000	conserved
chr7	49120000	49220000	conserved
chr7	49800000	49820000	conserved
chr7	50060000	50200000	conserved
chr7	50960000	51000000	conserved
chr7	51680000	51720000	conserved
chr7	51840000	51940000	conserved
chr7	52300000	52320000	conserved
chr7	52360000	52380000	conserved
chr7	52600000	52600000	conserved
chr7	52900000	52960000	conserved
chr7	53560000	53940000	conserved
chr7	54280000	54300000	conserved
chr7	54480000	54520000	conserved
chr7	55060000	55320000	conserved
chr7	55840000	55960000	conserved
chr7	56280000	56320000	conserved
chr7	57000000	57060000	conserved
chr7	57680000	57700000	conserved
chr7	57940000	57980000	conserved
chr7	58280000	58380000	conserved
chr7	58600000	58620000	conserved
chr7	59000000	59020000	conserved
chr7	59160000	59180000	conserved
chr7	59500000	59680000	conserved
chr7	60100000	60140000	conserved
chr7	60620000	60660000	conserved
chr7	61060000	61200000	conserved
chr7	62200000	62460000	conserved
chr7	62780000	62820000	conserved
chr7	63360000	63600000	conserved
chr7	64080000	64100000	conserved
chr7	64360000	64400000	conserved
chr7	64780000	64800000	conserved
chr7	65240000	65400000	conserved
chr7	65820000	65920000	conserved
chr7	67160000	67200000	conserved
chr7	68120000	68140000	conserved
chr7	68560000	68600000	conserved
chr7	68860000	68980000	conserved
chr7	69380000	69420000	conserved
chr7	69920000	69980000	conserved
chr7	70760000	70800000	conserved
chr7	71860000	71900000	conserved
chr7	72300000	72340000	conserved
chr7	72900000	72920000	conserved
chr7	72940000	72960000	conserved
chr7	73280000	73300000	conserved
chr7	73660000	73680000	conserved
chr7	74140000	74180000	conserved
chr7	74740000	74840000	conserved
chr7	75140000	75160000	conserved
chr7	75180000	75200000	conserved
chr7	75520000	75540000	conserved
chr7	76120000	76280000	conserved
chr7	76480000	76540000	conserved
chr7	76880000	76920000	conserved
chr7	77260000	77260000	conserved
chr7	77360000	77600000	conserved
chr7	78000000	78020000	conserved
chr7	78580000	78620000	conserved
chr7	79060000	79140000	conserved
chr7	79400000	79480000	conserved
chr7	79920000	80100000	conserved
chr7	80400000	80480000	conserved
chr7	80780000	80800000	conserved
chr7	81240000	81280000	conserved
chr7	81720000	81820000	conserved
chr7	82240000	82280000	conserved
chr7	83080000	83100000	conserved
chr7	84120000	84140000	conserved
chr7	84580000	84600000	conserved
chr7	85020000	85060000	conserved
chr7	85980000	86080000	conserved
chr7	86200000	86540000	conserved
chr7	86840000	86860000	conserved
chr7	87560000	87580000	conserved
chr7	87780000	87820000	conserved
chr7	88340000	88360000	conserved
chr7	88660000	88720000	conserved
chr7	89040000	89160000	conserved
chr7	89880000	90220000	conserved
chr7	90920000	90960000	conserved
chr7	91120000	91300000	conserved
chr7	91580000	91600000	conserved
chr7	91960000	91980000	conserved
chr7	92440000	92560000	conserved
chr7	92900000	92960000	conserved
chr7	93080000	93180000	conserved
chr7	93320000	93420000	conserved
chr7	93800000	93820000	conserved
chr7	93840000	93860000	conserved
chr7	94140000	94180000	conserved
chr7	94400000	94580000	conserved
chr7	95220000	95360000	conserved
chr7	95820000	95860000	conserved
chr7	96280000	96480000	conserved
chr7	96820000	96880000	conserved
chr7	97360000	97400000	conserved
chr7	97500000	97600000	conserved
chr7	97740000	98060000	conserved
chr7	98300000	98320000	conserved
chr7	98480000	98480000	conserved
chr7	98700000	98840000	conserved
chr7	99160000	99200000	conserved
chr7	99860000	99980000	conserved
chr7	100360000	100380000	conserved
chr7	100760000	100800000	conserved
chr7	101600000	101840000	conserved
chr7	102900000	102920000	conserved
chr7	103720000	103760000	conserved
chr7	104300000	104340000	conserved
chr7	105840000	105920000	conserved
chr7	106460000	106480000	conserved
chr7	106980000	107000000	conserved
chr7	108060000	108080000	conserved
chr7	108100000	108120000	conserved
chr7	108260000	108300000	conserved
chr7	109040000	109080000	conserved
chr7	109640000	109660000	conserved
chr7	109740000	109920000	conserved
chr7	110300000	110900000	conserved
chr7	111780000	111780000	conserved
chr7	112020000	112040000	conserved
chr7	112520000	112580000	conserved
chr7	113080000	113160000	conserved
chr7	113580000	113700000	conserved
chr7	113860000	113920000	conserved
chr7	114260000	114280000	conserved
chr7	114580000	114940000	conserved
chr7	115200000	115360000	conserved
chr7	115780000	115900000	conserved
chr7	116380000	116400000	conserved
chr7	116840000	116860000	conserved
chr7	117220000	117300000	conserved
chr7	117680000	117740000	conserved
chr7	117900000	117920000	conserved
chr7	118120000	118200000	conserved
chr7	118700000	118720000	conserved
[truncated: 2,193 more rows]
