# Supplementary material for: Reorganization of 3D genome architecture across wild boar and Bama pig adipose tissues
Source: J Anim Sci Biotechnol. 2022 Mar 12;13:32. doi: 10.1186/s40104-022-00679-2 (PMC8917667; doi:10.1186/s40104-022-00679-2)
Supplement: Supplementary file 6 — Additional file 6: Table S5. Identified PEIs in each adipose depot. [file 40104_2022_679_MOESM6_ESM.xlsx]

## Sheet: BM-GOM PEIs
Table S5. Identified PEIs in each adipose depot
PEI ID	Characteristic of promoters					Characteristic of enhancer
	Ensembl stable ID	Gene symbol	Chromosome	Start	End	Chromosome	Start	End
1	ENSSSCG00000029697	FAM120B	1	180000	190000	1	50000	60000
2	ENSSSCG00000004010	ERMARD	1	540000	550000	1	80000	90000
3	ENSSSCG00000004010	ERMARD	1	540000	550000	1	90000	100000
4	ENSSSCG00000004008		1	570000	580000	1	120000	130000
5	ENSSSCG00000038931	C6orf120	1	570000	580000	1	120000	130000
6	ENSSSCG00000004010	ERMARD	1	540000	550000	1	140000	150000
7	ENSSSCG00000030155	PHF10	1	550000	560000	1	160000	170000
8	ENSSSCG00000004010	ERMARD	1	540000	550000	1	170000	180000
9	ENSSSCG00000004009	TCTE3	1	530000	540000	1	200000	210000
10	ENSSSCG00000047845		1	480000	490000	1	200000	210000
11	ENSSSCG00000047845		1	480000	490000	1	220000	230000
12	ENSSSCG00000047845		1	480000	490000	1	250000	260000
13	ENSSSCG00000029697	FAM120B	1	180000	190000	1	330000	340000
14	ENSSSCG00000027726	DLL1	1	190000	200000	1	350000	360000
15	ENSSSCG00000027726	DLL1	1	190000	200000	1	400000	410000
16	ENSSSCG00000029697	FAM120B	1	180000	190000	1	420000	430000
17	ENSSSCG00000047845		1	480000	490000	1	420000	430000
18	ENSSSCG00000027726	DLL1	1	190000	200000	1	430000	440000
19	ENSSSCG00000029697	FAM120B	1	180000	190000	1	430000	440000
20	ENSSSCG00000027726	DLL1	1	190000	200000	1	440000	450000
21	ENSSSCG00000027726	DLL1	1	190000	200000	1	450000	460000
22	ENSSSCG00000027726	DLL1	1	190000	200000	1	460000	470000
23	ENSSSCG00000027726	DLL1	1	190000	200000	1	470000	480000
24	ENSSSCG00000027726	DLL1	1	190000	200000	1	500000	510000
25	ENSSSCG00000029697	FAM120B	1	180000	190000	1	500000	510000
26	ENSSSCG00000027726	DLL1	1	190000	200000	1	510000	520000
27	ENSSSCG00000027726	DLL1	1	190000	200000	1	520000	530000
28	ENSSSCG00000027726	DLL1	1	190000	200000	1	590000	600000
29	ENSSSCG00000004012	THBS2	1	850000	860000	1	750000	760000
30	ENSSSCG00000004012	THBS2	1	850000	860000	1	780000	790000
31	ENSSSCG00000004013	SMOC2	1	1330000	1340000	1	1080000	1090000
32	ENSSSCG00000027404	UNC93A	1	1930000	1940000	1	1480000	1490000
33	ENSSSCG00000027404	UNC93A	1	1930000	1940000	1	1490000	1500000
34	ENSSSCG00000027404	UNC93A	1	1930000	1940000	1	1520000	1530000
35	ENSSSCG00000032403		1	1990000	2000000	1	1520000	1530000
36	ENSSSCG00000004016		1	1530000	1540000	1	1580000	1590000
37	ENSSSCG00000027404	UNC93A	1	1930000	1940000	1	1580000	1590000
38	ENSSSCG00000004016		1	1530000	1540000	1	1590000	1600000
39	ENSSSCG00000027404	UNC93A	1	1930000	1940000	1	1600000	1610000
40	ENSSSCG00000027404	UNC93A	1	1930000	1940000	1	1610000	1620000
41	ENSSSCG00000032403		1	1990000	2000000	1	1610000	1620000
42	ENSSSCG00000027404	UNC93A	1	1930000	1940000	1	1620000	1630000
43	ENSSSCG00000027404	UNC93A	1	1930000	1940000	1	1630000	1640000
44	ENSSSCG00000027404	UNC93A	1	1930000	1940000	1	1650000	1660000
45	ENSSSCG00000004017		1	1510000	1520000	1	1670000	1680000
46	ENSSSCG00000027404	UNC93A	1	1930000	1940000	1	1680000	1690000
47	ENSSSCG00000027404	UNC93A	1	1930000	1940000	1	1720000	1730000
48	ENSSSCG00000004018	AFDN	1	1700000	1710000	1	1800000	1810000
49	ENSSSCG00000004018	AFDN	1	1700000	1710000	1	1840000	1850000
50	ENSSSCG00000004017		1	1510000	1520000	1	1860000	1870000
51	ENSSSCG00000004016		1	1530000	1540000	1	1870000	1880000
52	ENSSSCG00000004018	AFDN	1	1700000	1710000	1	1890000	1900000
53	ENSSSCG00000004016		1	1530000	1540000	1	1900000	1910000
54	ENSSSCG00000004018	AFDN	1	1700000	1710000	1	1900000	1910000
55	ENSSSCG00000004016		1	1530000	1540000	1	1910000	1920000
56	ENSSSCG00000004018	AFDN	1	1700000	1710000	1	1920000	1930000
57	ENSSSCG00000004017		1	1510000	1520000	1	1940000	1950000
58	ENSSSCG00000004016		1	1530000	1540000	1	1950000	1960000
59	ENSSSCG00000032403		1	1990000	2000000	1	2040000	2050000
60	ENSSSCG00000032916		1	2540000	2550000	1	2110000	2120000
61	ENSSSCG00000004023	CEP43	1	2120000	2130000	1	2240000	2250000
62	ENSSSCG00000004023	CEP43	1	2120000	2130000	1	2250000	2260000
63	ENSSSCG00000004020	SFT2D1	1	2570000	2580000	1	2260000	2270000
64	ENSSSCG00000004023	CEP43	1	2120000	2130000	1	2260000	2270000
65	ENSSSCG00000004023	CEP43	1	2120000	2130000	1	2270000	2280000
66	ENSSSCG00000004024		1	2140000	2150000	1	2270000	2280000
67	ENSSSCG00000004024		1	2140000	2150000	1	2320000	2330000
68	ENSSSCG00000004023	CEP43	1	2120000	2130000	1	2560000	2570000
69	ENSSSCG00000004024		1	2140000	2150000	1	2610000	2620000
70	ENSSSCG00000004027	PDE10A	1	3120000	3130000	1	3010000	3020000
71	ENSSSCG00000004027	PDE10A	1	3120000	3130000	1	3270000	3280000
72	ENSSSCG00000004029	QKI	1	4880000	4890000	1	4240000	4250000
73	ENSSSCG00000004029	QKI	1	4880000	4890000	1	4940000	4950000
74	ENSSSCG00000050842		1	5530000	5540000	1	5430000	5440000
75	ENSSSCG00000004032	PRKN	1	5460000	5470000	1	5640000	5650000
76	ENSSSCG00000038153	PACRG	1	5460000	5470000	1	5640000	5650000
77	ENSSSCG00000004032	PRKN	1	5460000	5470000	1	5670000	5680000
78	ENSSSCG00000038153	PACRG	1	5460000	5470000	1	5670000	5680000
79	ENSSSCG00000004032	PRKN	1	5460000	5470000	1	5730000	5740000
80	ENSSSCG00000038153	PACRG	1	5460000	5470000	1	5730000	5740000
81	ENSSSCG00000004037	MAP3K4	1	7040000	7050000	1	6680000	6690000
82	ENSSSCG00000004038	PLG	1	7060000	7070000	1	6690000	6700000
83	ENSSSCG00000004037	MAP3K4	1	7040000	7050000	1	6700000	6710000
84	ENSSSCG00000004038	PLG	1	7060000	7070000	1	6700000	6710000
85	ENSSSCG00000004037	MAP3K4	1	7040000	7050000	1	6710000	6720000
86	ENSSSCG00000004038	PLG	1	7060000	7070000	1	6710000	6720000
87	ENSSSCG00000004037	MAP3K4	1	7040000	7050000	1	6720000	6730000
88	ENSSSCG00000004037	MAP3K4	1	7040000	7050000	1	6730000	6740000
89	ENSSSCG00000004037	MAP3K4	1	7040000	7050000	1	6870000	6880000
90	ENSSSCG00000004040	SLC22A2	1	7290000	7300000	1	7170000	7180000
91	ENSSSCG00000004045	MAS1	1	7520000	7530000	1	7400000	7410000
92	ENSSSCG00000004044	IGF2R	1	7470000	7480000	1	7410000	7420000
93	ENSSSCG00000004045	MAS1	1	7520000	7530000	1	7410000	7420000
94	ENSSSCG00000004044	IGF2R	1	7470000	7480000	1	7420000	7430000
95	ENSSSCG00000004045	MAS1	1	7520000	7530000	1	7420000	7430000
96	ENSSSCG00000004045	MAS1	1	7520000	7530000	1	7430000	7440000
97	ENSSSCG00000004050	WTAP	1	7650000	7660000	1	7600000	7610000
98	ENSSSCG00000040317	SOD2	1	7650000	7660000	1	7600000	7610000
99	ENSSSCG00000004052	FNDC1	1	8080000	8090000	1	7730000	7740000
100	ENSSSCG00000004052	FNDC1	1	8080000	8090000	1	7860000	7870000
101	ENSSSCG00000004052	FNDC1	1	8080000	8090000	1	7890000	7900000
102	ENSSSCG00000004055	RSPH3	1	8240000	8250000	1	8120000	8130000
103	ENSSSCG00000004053	TAGAP	1	8200000	8210000	1	8130000	8140000
104	ENSSSCG00000004055	RSPH3	1	8240000	8250000	1	8130000	8140000
105	ENSSSCG00000004053	TAGAP	1	8200000	8210000	1	8140000	8150000
106	ENSSSCG00000004055	RSPH3	1	8240000	8250000	1	8140000	8150000
107	ENSSSCG00000004053	TAGAP	1	8200000	8210000	1	8150000	8160000
108	ENSSSCG00000004055	RSPH3	1	8240000	8250000	1	8150000	8160000
109	ENSSSCG00000004058	EZR	1	8400000	8410000	1	8150000	8160000
110	ENSSSCG00000004057	SYTL3	1	8540000	8550000	1	8260000	8270000
111	ENSSSCG00000004058	EZR	1	8400000	8410000	1	8270000	8280000
112	ENSSSCG00000004057	SYTL3	1	8540000	8550000	1	8280000	8290000
113	ENSSSCG00000004058	EZR	1	8400000	8410000	1	8290000	8300000
114	ENSSSCG00000004058	EZR	1	8400000	8410000	1	8300000	8310000
115	ENSSSCG00000004058	EZR	1	8400000	8410000	1	8310000	8320000
116	ENSSSCG00000004058	EZR	1	8400000	8410000	1	8320000	8330000
117	ENSSSCG00000004058	EZR	1	8400000	8410000	1	8340000	8350000
118	ENSSSCG00000004055	RSPH3	1	8240000	8250000	1	8440000	8450000
119	ENSSSCG00000004058	EZR	1	8400000	8410000	1	8450000	8460000
120	ENSSSCG00000004055	RSPH3	1	8240000	8250000	1	8470000	8480000
121	ENSSSCG00000004055	RSPH3	1	8240000	8250000	1	8480000	8490000
122	ENSSSCG00000004058	EZR	1	8400000	8410000	1	8480000	8490000
123	ENSSSCG00000043930		1	8890000	8900000	1	8500000	8510000
124	ENSSSCG00000004055	RSPH3	1	8240000	8250000	1	8510000	8520000
125	ENSSSCG00000004055	RSPH3	1	8240000	8250000	1	8530000	8540000
126	ENSSSCG00000004057	SYTL3	1	8540000	8550000	1	8590000	8600000
127	ENSSSCG00000043930		1	8890000	8900000	1	8620000	8630000
128	ENSSSCG00000024876	TMEM181	1	8630000	8640000	1	8900000	8910000
129	ENSSSCG00000024876	TMEM181	1	8630000	8640000	1	8920000	8930000
130	ENSSSCG00000033107	DYNLT1	1	8550000	8560000	1	9010000	9020000
131	ENSSSCG00000012315	SYNJ2	1	9110000	9120000	1	9030000	9040000
132	ENSSSCG00000012315	SYNJ2	1	9110000	9120000	1	9050000	9060000
133	ENSSSCG00000012315	SYNJ2	1	9110000	9120000	1	9060000	9070000
134	ENSSSCG00000048243		1	9270000	9280000	1	9190000	9200000
135	ENSSSCG00000004063	TMEM242	1	9660000	9670000	1	9330000	9340000
136	ENSSSCG00000004063	TMEM242	1	9660000	9670000	1	9360000	9370000
137	ENSSSCG00000035027	ZDHHC14	1	9610000	9620000	1	9360000	9370000
138	ENSSSCG00000038527		1	9610000	9620000	1	9360000	9370000
139	ENSSSCG00000004063	TMEM242	1	9660000	9670000	1	9370000	9380000
140	ENSSSCG00000035027	ZDHHC14	1	9610000	9620000	1	9370000	9380000
141	ENSSSCG00000038527		1	9610000	9620000	1	9370000	9380000
142	ENSSSCG00000035027	ZDHHC14	1	9610000	9620000	1	9380000	9390000
143	ENSSSCG00000038527		1	9610000	9620000	1	9380000	9390000
144	ENSSSCG00000004063	TMEM242	1	9660000	9670000	1	9410000	9420000
145	ENSSSCG00000004063	TMEM242	1	9660000	9670000	1	9440000	9450000
146	ENSSSCG00000035027	ZDHHC14	1	9610000	9620000	1	9460000	9470000
147	ENSSSCG00000038527		1	9610000	9620000	1	9460000	9470000
148	ENSSSCG00000004064	ARID1B	1	10220000	10230000	1	9820000	9830000
149	ENSSSCG00000004064	ARID1B	1	10220000	10230000	1	9950000	9960000
150	ENSSSCG00000004064	ARID1B	1	10220000	10230000	1	9980000	9990000
151	ENSSSCG00000004064	ARID1B	1	10220000	10230000	1	9990000	10000000
152	ENSSSCG00000004064	ARID1B	1	10220000	10230000	1	10010000	10020000
153	ENSSSCG00000004064	ARID1B	1	10220000	10230000	1	10030000	10040000
154	ENSSSCG00000004064	ARID1B	1	10220000	10230000	1	10050000	10060000
155	ENSSSCG00000004064	ARID1B	1	10220000	10230000	1	10070000	10080000
156	ENSSSCG00000004064	ARID1B	1	10220000	10230000	1	10090000	10100000
157	ENSSSCG00000004064	ARID1B	1	10220000	10230000	1	10310000	10320000
158	ENSSSCG00000004064	ARID1B	1	10220000	10230000	1	10380000	10390000
159	ENSSSCG00000004065	TIAM2	1	11800000	11810000	1	11920000	11930000
160	ENSSSCG00000004065	TIAM2	1	11800000	11810000	1	11970000	11980000
161	ENSSSCG00000004070	SCAF8	1	12120000	12130000	1	12050000	12060000
162	ENSSSCG00000004070	SCAF8	1	12120000	12130000	1	12060000	12070000
163	ENSSSCG00000004070	SCAF8	1	12120000	12130000	1	12070000	12080000
164	ENSSSCG00000004074	OPRM1	1	12700000	12710000	1	12760000	12770000
165	ENSSSCG00000004074	OPRM1	1	12700000	12710000	1	12770000	12780000
166	ENSSSCG00000004075	RGS17	1	13340000	13350000	1	13040000	13050000
167	ENSSSCG00000004078	VIP	1	13610000	13620000	1	13560000	13570000
168	ENSSSCG00000004081		1	13710000	13720000	1	13780000	13790000
169	ENSSSCG00000004081		1	13710000	13720000	1	13810000	13820000
170	ENSSSCG00000031536	MYCT1	1	13690000	13700000	1	13810000	13820000
171	ENSSSCG00000004081		1	13710000	13720000	1	13820000	13830000
172	ENSSSCG00000031536	MYCT1	1	13690000	13700000	1	13820000	13830000
173	ENSSSCG00000004081		1	13710000	13720000	1	13840000	13850000
174	ENSSSCG00000004081		1	13710000	13720000	1	13850000	13860000
175	ENSSSCG00000031536	MYCT1	1	13690000	13700000	1	13850000	13860000
176	ENSSSCG00000004081		1	13710000	13720000	1	13860000	13870000
177	ENSSSCG00000004081		1	13710000	13720000	1	13870000	13880000
178	ENSSSCG00000031536	MYCT1	1	13690000	13700000	1	13870000	13880000
179	ENSSSCG00000031536	MYCT1	1	13690000	13700000	1	13880000	13890000
180	ENSSSCG00000004081		1	13710000	13720000	1	13890000	13900000
181	ENSSSCG00000031536	MYCT1	1	13690000	13700000	1	13890000	13900000
182	ENSSSCG00000031536	MYCT1	1	13690000	13700000	1	13940000	13950000
183	ENSSSCG00000004087	CCDC170	1	14750000	14760000	1	14180000	14190000
184	ENSSSCG00000025777	ESR1	1	14490000	14500000	1	14180000	14190000
185	ENSSSCG00000025777	ESR1	1	14490000	14500000	1	14220000	14230000
186	ENSSSCG00000025777	ESR1	1	14490000	14500000	1	14330000	14340000
187	ENSSSCG00000025777	ESR1	1	14490000	14500000	1	14400000	14410000
188	ENSSSCG00000004087	CCDC170	1	14750000	14760000	1	14600000	14610000
189	ENSSSCG00000004092	MTHFD1L	1	15320000	15330000	1	14880000	14890000
190	ENSSSCG00000004092	MTHFD1L	1	15320000	15330000	1	14890000	14900000
191	ENSSSCG00000004092	MTHFD1L	1	15320000	15330000	1	14900000	14910000
192	ENSSSCG00000004092	MTHFD1L	1	15320000	15330000	1	14910000	14920000
193	ENSSSCG00000004092	MTHFD1L	1	15320000	15330000	1	14920000	14930000
194	ENSSSCG00000004092	MTHFD1L	1	15320000	15330000	1	14930000	14940000
195	ENSSSCG00000031733	AKAP12	1	15010000	15020000	1	14930000	14940000
196	ENSSSCG00000031733	AKAP12	1	15010000	15020000	1	15090000	15100000
197	ENSSSCG00000031733	AKAP12	1	15010000	15020000	1	15150000	15160000
198	ENSSSCG00000031733	AKAP12	1	15010000	15020000	1	15290000	15300000
199	ENSSSCG00000031733	AKAP12	1	15010000	15020000	1	15300000	15310000
200	ENSSSCG00000031733	AKAP12	1	15010000	15020000	1	15310000	15320000
201	ENSSSCG00000040966		1	15730000	15740000	1	15330000	15340000
202	ENSSSCG00000040966		1	15730000	15740000	1	15350000	15360000
203	ENSSSCG00000040966		1	15730000	15740000	1	15360000	15370000
204	ENSSSCG00000040966		1	15730000	15740000	1	15440000	15450000
205	ENSSSCG00000040966		1	15730000	15740000	1	15490000	15500000
206	ENSSSCG00000040966		1	15730000	15740000	1	15500000	15510000
207	ENSSSCG00000040966		1	15730000	15740000	1	15560000	15570000
208	ENSSSCG00000033578		1	16040000	16050000	1	15650000	15660000
209	ENSSSCG00000040966		1	15730000	15740000	1	15650000	15660000
210	ENSSSCG00000032778	PLEKHG1	1	15580000	15590000	1	15710000	15720000
211	ENSSSCG00000004101	LRP11	1	16130000	16140000	1	15750000	15760000
212	ENSSSCG00000004094	PPP1R14C	1	15940000	15950000	1	15760000	15770000
213	ENSSSCG00000004096		1	16050000	16060000	1	15760000	15770000
214	ENSSSCG00000033578		1	16040000	16050000	1	15760000	15770000
215	ENSSSCG00000004096		1	16050000	16060000	1	15790000	15800000
216	ENSSSCG00000035574		1	16000000	16010000	1	15790000	15800000
217	ENSSSCG00000032525		1	16020000	16030000	1	15800000	15810000
218	ENSSSCG00000035574		1	16000000	16010000	1	15810000	15820000
219	ENSSSCG00000004094	PPP1R14C	1	15940000	15950000	1	15830000	15840000
220	ENSSSCG00000004094	PPP1R14C	1	15940000	15950000	1	15860000	15870000
221	ENSSSCG00000004094	PPP1R14C	1	15940000	15950000	1	15880000	15890000
222	ENSSSCG00000004093	IYD	1	15770000	15780000	1	15970000	15980000
223	ENSSSCG00000004093	IYD	1	15770000	15780000	1	15980000	15990000
224	ENSSSCG00000004093	IYD	1	15770000	15780000	1	16010000	16020000
225	ENSSSCG00000004093	IYD	1	15770000	15780000	1	16110000	16120000
226	ENSSSCG00000004096		1	16050000	16060000	1	16140000	16150000
227	ENSSSCG00000035574		1	16000000	16010000	1	16150000	16160000
228	ENSSSCG00000004093	IYD	1	15770000	15780000	1	16170000	16180000
229	ENSSSCG00000032525		1	16020000	16030000	1	16170000	16180000
230	ENSSSCG00000004096		1	16050000	16060000	1	16180000	16190000
231	ENSSSCG00000033578		1	16040000	16050000	1	16180000	16190000
232	ENSSSCG00000004096		1	16050000	16060000	1	16190000	16200000
233	ENSSSCG00000028867	PPIL4	1	16390000	16400000	1	16220000	16230000
234	ENSSSCG00000033578		1	16040000	16050000	1	16280000	16290000
235	ENSSSCG00000004109	ZC3H12D	1	16460000	16470000	1	16740000	16750000
236	ENSSSCG00000004109	ZC3H12D	1	16460000	16470000	1	16750000	16760000
237	ENSSSCG00000004109	ZC3H12D	1	16460000	16470000	1	16790000	16800000
238	ENSSSCG00000004109	ZC3H12D	1	16460000	16470000	1	16810000	16820000
239	ENSSSCG00000004109	ZC3H12D	1	16460000	16470000	1	16820000	16830000
240	ENSSSCG00000004109	ZC3H12D	1	16460000	16470000	1	16860000	16870000
241	ENSSSCG00000004109	ZC3H12D	1	16460000	16470000	1	16870000	16880000
242	ENSSSCG00000028867	PPIL4	1	16390000	16400000	1	16870000	16880000
243	ENSSSCG00000004109	ZC3H12D	1	16460000	16470000	1	16880000	16890000
244	ENSSSCG00000028867	PPIL4	1	16390000	16400000	1	16880000	16890000
245	ENSSSCG00000030067	GINM1	1	16380000	16390000	1	16880000	16890000
246	ENSSSCG00000004109	ZC3H12D	1	16460000	16470000	1	16910000	16920000
247	ENSSSCG00000028974	UST	1	17140000	17150000	1	16940000	16950000
248	ENSSSCG00000028974	UST	1	17140000	17150000	1	16960000	16970000
249	ENSSSCG00000028974	UST	1	17140000	17150000	1	17020000	17030000
250	ENSSSCG00000028974	UST	1	17140000	17150000	1	17200000	17210000
251	ENSSSCG00000028974	UST	1	17140000	17150000	1	17230000	17240000
252	ENSSSCG00000028974	UST	1	17140000	17150000	1	17240000	17250000
253	ENSSSCG00000028974	UST	1	17140000	17150000	1	17260000	17270000
254	ENSSSCG00000028974	UST	1	17140000	17150000	1	17290000	17300000
255	ENSSSCG00000033175	SASH1	1	17660000	17670000	1	17330000	17340000
256	ENSSSCG00000028974	UST	1	17140000	17150000	1	17340000	17350000
257	ENSSSCG00000033175	SASH1	1	17660000	17670000	1	17370000	17380000
258	ENSSSCG00000033175	SASH1	1	17660000	17670000	1	17380000	17390000
259	ENSSSCG00000033175	SASH1	1	17660000	17670000	1	17390000	17400000
260	ENSSSCG00000033175	SASH1	1	17660000	17670000	1	17410000	17420000
261	ENSSSCG00000033175	SASH1	1	17660000	17670000	1	17420000	17430000
262	ENSSSCG00000033175	SASH1	1	17660000	17670000	1	17440000	17450000
263	ENSSSCG00000033175	SASH1	1	17660000	17670000	1	17470000	17480000
264	ENSSSCG00000033175	SASH1	1	17660000	17670000	1	17580000	17590000
265	ENSSSCG00000033175	SASH1	1	17660000	17670000	1	17610000	17620000
266	ENSSSCG00000048240	SAMD5	1	18280000	18290000	1	17680000	17690000
267	ENSSSCG00000048240	SAMD5	1	18280000	18290000	1	17690000	17700000
268	ENSSSCG00000048240	SAMD5	1	18280000	18290000	1	17700000	17710000
269	ENSSSCG00000048240	SAMD5	1	18280000	18290000	1	17730000	17740000
270	ENSSSCG00000048240	SAMD5	1	18280000	18290000	1	17810000	17820000
271	ENSSSCG00000048240	SAMD5	1	18280000	18290000	1	17920000	17930000
272	ENSSSCG00000046147		1	17950000	17960000	1	18080000	18090000
273	ENSSSCG00000048240	SAMD5	1	18280000	18290000	1	18170000	18180000
274	ENSSSCG00000033175	SASH1	1	17660000	17670000	1	18330000	18340000
275	ENSSSCG00000004114	RAB32	1	19090000	19100000	1	18940000	18950000
276	ENSSSCG00000004114	RAB32	1	19090000	19100000	1	18950000	18960000
277	ENSSSCG00000004114	RAB32	1	19090000	19100000	1	18990000	19000000
278	ENSSSCG00000004114	RAB32	1	19090000	19100000	1	19000000	19010000
279	ENSSSCG00000004114	RAB32	1	19090000	19100000	1	19010000	19020000
280	ENSSSCG00000004114	RAB32	1	19090000	19100000	1	19020000	19030000
281	ENSSSCG00000043624		1	19440000	19450000	1	19320000	19330000
282	ENSSSCG00000043624		1	19440000	19450000	1	19380000	19390000
283	ENSSSCG00000004123	UTRN	1	21040000	21050000	1	20850000	20860000
284	ENSSSCG00000004123	UTRN	1	21040000	21050000	1	20900000	20910000
285	ENSSSCG00000004123	UTRN	1	21040000	21050000	1	20910000	20920000
286	ENSSSCG00000004123	UTRN	1	21040000	21050000	1	20920000	20930000
287	ENSSSCG00000004123	UTRN	1	21040000	21050000	1	20930000	20940000
288	ENSSSCG00000004123	UTRN	1	21040000	21050000	1	20940000	20950000
289	ENSSSCG00000004125	STX11	1	21150000	21160000	1	20950000	20960000
290	ENSSSCG00000004123	UTRN	1	21040000	21050000	1	20960000	20970000
291	ENSSSCG00000004123	UTRN	1	21040000	21050000	1	20980000	20990000
292	ENSSSCG00000004125	STX11	1	21150000	21160000	1	21210000	21220000
293	ENSSSCG00000004125	STX11	1	21150000	21160000	1	21220000	21230000
294	ENSSSCG00000004132	PHACTR2	1	21720000	21730000	1	21360000	21370000
295	ENSSSCG00000004133	FUCA2	1	21740000	21750000	1	21510000	21520000
296	ENSSSCG00000039614		1	21420000	21430000	1	21600000	21610000
297	ENSSSCG00000040918		1	21430000	21440000	1	21610000	21620000
298	ENSSSCG00000040918		1	21430000	21440000	1	21660000	21670000
299	ENSSSCG00000040918		1	21430000	21440000	1	21670000	21680000
300	ENSSSCG00000040918		1	21430000	21440000	1	21680000	21690000
301	ENSSSCG00000039614		1	21420000	21430000	1	21690000	21700000
302	ENSSSCG00000040918		1	21430000	21440000	1	21690000	21700000
303	ENSSSCG00000040918		1	21430000	21440000	1	21710000	21720000
304	ENSSSCG00000004138	HIVEP2	1	22240000	22250000	1	21980000	21990000
305	ENSSSCG00000004138	HIVEP2	1	22240000	22250000	1	22300000	22310000
306	ENSSSCG00000004138	HIVEP2	1	22240000	22250000	1	22320000	22330000
307	ENSSSCG00000004138	HIVEP2	1	22240000	22250000	1	22360000	22370000
308	ENSSSCG00000004136	AIG1	1	22160000	22170000	1	22440000	22450000
309	ENSSSCG00000004138	HIVEP2	1	22240000	22250000	1	22440000	22450000
310	ENSSSCG00000004134	PEX3	1	21800000	21810000	1	22470000	22480000
311	ENSSSCG00000004138	HIVEP2	1	22240000	22250000	1	22470000	22480000
312	ENSSSCG00000039598	ADAT2	1	21800000	21810000	1	22470000	22480000
313	ENSSSCG00000044542		1	22330000	22340000	1	22470000	22480000
314	ENSSSCG00000004136	AIG1	1	22160000	22170000	1	22480000	22490000
315	ENSSSCG00000004138	HIVEP2	1	22240000	22250000	1	22480000	22490000
316	ENSSSCG00000004136	AIG1	1	22160000	22170000	1	22490000	22500000
317	ENSSSCG00000004134	PEX3	1	21800000	21810000	1	22620000	22630000
318	ENSSSCG00000039598	ADAT2	1	21800000	21810000	1	22620000	22630000
319	ENSSSCG00000004140	VTA1	1	22920000	22930000	1	22690000	22700000
320	ENSSSCG00000004140	VTA1	1	22920000	22930000	1	22700000	22710000
321	ENSSSCG00000036250	NMBR	1	22970000	22980000	1	22700000	22710000
322	ENSSSCG00000004140	VTA1	1	22920000	22930000	1	22710000	22720000
323	ENSSSCG00000034307	GJE1	1	22930000	22940000	1	22710000	22720000
324	ENSSSCG00000004140	VTA1	1	22920000	22930000	1	22720000	22730000
325	ENSSSCG00000034307	GJE1	1	22930000	22940000	1	22720000	22730000
326	ENSSSCG00000034307	GJE1	1	22930000	22940000	1	22740000	22750000
327	ENSSSCG00000004140	VTA1	1	22920000	22930000	1	22750000	22760000
328	ENSSSCG00000004140	VTA1	1	22920000	22930000	1	22760000	22770000
329	ENSSSCG00000043584		1	24130000	24140000	1	23400000	23410000
330	ENSSSCG00000043584		1	24130000	24140000	1	23440000	23450000
331	ENSSSCG00000043584		1	24130000	24140000	1	24200000	24210000
332	ENSSSCG00000004142	CITED2	1	25150000	25160000	1	24260000	24270000
333	ENSSSCG00000004142	CITED2	1	25150000	25160000	1	24350000	24360000
334	ENSSSCG00000004142	CITED2	1	25150000	25160000	1	24370000	24380000
335	ENSSSCG00000004142	CITED2	1	25150000	25160000	1	24460000	24470000
336	ENSSSCG00000043584		1	24130000	24140000	1	24510000	24520000
337	ENSSSCG00000004142	CITED2	1	25150000	25160000	1	24580000	24590000
338	ENSSSCG00000004142	CITED2	1	25150000	25160000	1	24590000	24600000
339	ENSSSCG00000043584		1	24130000	24140000	1	24630000	24640000
340	ENSSSCG00000004142	CITED2	1	25150000	25160000	1	24650000	24660000
341	ENSSSCG00000004142	CITED2	1	25150000	25160000	1	24670000	24680000
342	ENSSSCG00000004142	CITED2	1	25150000	25160000	1	25000000	25010000
343	ENSSSCG00000004142	CITED2	1	25150000	25160000	1	25010000	25020000
344	ENSSSCG00000004142	CITED2	1	25150000	25160000	1	25020000	25030000
345	ENSSSCG00000004147	ECT2L	1	25640000	25650000	1	25370000	25380000
346	ENSSSCG00000004147	ECT2L	1	25640000	25650000	1	25490000	25500000
347	ENSSSCG00000004149	NHSL1	1	25730000	25740000	1	25670000	25680000
348	ENSSSCG00000004150		1	26010000	26020000	1	25670000	25680000
349	ENSSSCG00000004149	NHSL1	1	25730000	25740000	1	25780000	25790000
350	ENSSSCG00000048346	SMIM28	1	26030000	26040000	1	26260000	26270000
351	ENSSSCG00000004147	ECT2L	1	25640000	25650000	1	26270000	26280000
352	ENSSSCG00000004157	IL20RA	1	27130000	27140000	1	26380000	26390000
353	ENSSSCG00000038420	PERP	1	26300000	26310000	1	26380000	26390000
354	ENSSSCG00000004154	TNFAIP3	1	26480000	26490000	1	26390000	26400000
355	ENSSSCG00000004154	TNFAIP3	1	26480000	26490000	1	26400000	26410000
356	ENSSSCG00000004157	IL20RA	1	27130000	27140000	1	26400000	26410000
357	ENSSSCG00000004154	TNFAIP3	1	26480000	26490000	1	26410000	26420000
358	ENSSSCG00000004154	TNFAIP3	1	26480000	26490000	1	26550000	26560000
359	ENSSSCG00000004154	TNFAIP3	1	26480000	26490000	1	26640000	26650000
360	ENSSSCG00000004154	TNFAIP3	1	26480000	26490000	1	26650000	26660000
361	ENSSSCG00000004156	IFNGR1	1	27030000	27040000	1	26920000	26930000
362	ENSSSCG00000004157	IL20RA	1	27130000	27140000	1	26920000	26930000
363	ENSSSCG00000004157	IL20RA	1	27130000	27140000	1	26930000	26940000
364	ENSSSCG00000004157	IL20RA	1	27130000	27140000	1	26940000	26950000
365	ENSSSCG00000004158	IL22RA2	1	27070000	27080000	1	26940000	26950000
366	ENSSSCG00000004156	IFNGR1	1	27030000	27040000	1	26960000	26970000
367	ENSSSCG00000004157	IL20RA	1	27130000	27140000	1	26960000	26970000
368	ENSSSCG00000004156	IFNGR1	1	27030000	27040000	1	26980000	26990000
369	ENSSSCG00000004158	IL22RA2	1	27070000	27080000	1	26980000	26990000
370	ENSSSCG00000004158	IL22RA2	1	27070000	27080000	1	27000000	27010000
371	ENSSSCG00000004158	IL22RA2	1	27070000	27080000	1	27020000	27030000
372	ENSSSCG00000004156	IFNGR1	1	27030000	27040000	1	27100000	27110000
373	ENSSSCG00000004157	IL20RA	1	27130000	27140000	1	27220000	27230000
374	ENSSSCG00000004160	PEX7	1	27340000	27350000	1	27290000	27300000
375	ENSSSCG00000004157	IL20RA	1	27130000	27140000	1	27330000	27340000
376	ENSSSCG00000026041	MAP3K5	1	27380000	27390000	1	27470000	27480000
377	ENSSSCG00000026041	MAP3K5	1	27380000	27390000	1	27480000	27490000
378	ENSSSCG00000026041	MAP3K5	1	27380000	27390000	1	27490000	27500000
379	ENSSSCG00000026041	MAP3K5	1	27380000	27390000	1	27500000	27510000
380	ENSSSCG00000026041	MAP3K5	1	27380000	27390000	1	27510000	27520000
381	ENSSSCG00000026041	MAP3K5	1	27380000	27390000	1	27520000	27530000
382	ENSSSCG00000026041	MAP3K5	1	27380000	27390000	1	27540000	27550000
383	ENSSSCG00000004160	PEX7	1	27340000	27350000	1	27550000	27560000
384	ENSSSCG00000026041	MAP3K5	1	27380000	27390000	1	27550000	27560000
385	ENSSSCG00000004160	PEX7	1	27340000	27350000	1	27570000	27580000
386	ENSSSCG00000026041	MAP3K5	1	27380000	27390000	1	27570000	27580000
387	ENSSSCG00000026041	MAP3K5	1	27380000	27390000	1	27580000	27590000
388	ENSSSCG00000004160	PEX7	1	27340000	27350000	1	27610000	27620000
389	ENSSSCG00000004166	AHI1	1	28560000	28570000	1	27810000	27820000
390	ENSSSCG00000004166	AHI1	1	28560000	28570000	1	27830000	27840000
391	ENSSSCG00000004166	AHI1	1	28560000	28570000	1	27840000	27850000
392	ENSSSCG00000004166	AHI1	1	28560000	28570000	1	27930000	27940000
393	ENSSSCG00000004166	AHI1	1	28560000	28570000	1	27970000	27980000
394	ENSSSCG00000004166	AHI1	1	28560000	28570000	1	28060000	28070000
395	ENSSSCG00000004165	PDE7B	1	28300000	28310000	1	28080000	28090000
396	ENSSSCG00000004163	BCLAF1	1	27860000	27870000	1	28360000	28370000
397	ENSSSCG00000004165	PDE7B	1	28300000	28310000	1	28390000	28400000
398	ENSSSCG00000004165	PDE7B	1	28300000	28310000	1	28450000	28460000
399	ENSSSCG00000004164	MTFR2	1	27900000	27910000	1	28500000	28510000
400	ENSSSCG00000004164	MTFR2	1	27900000	27910000	1	28520000	28530000
401	ENSSSCG00000004164	MTFR2	1	27900000	27910000	1	28540000	28550000
402	ENSSSCG00000004163	BCLAF1	1	27860000	27870000	1	28550000	28560000
403	ENSSSCG00000004164	MTFR2	1	27900000	27910000	1	28550000	28560000
404	ENSSSCG00000004163	BCLAF1	1	27860000	27870000	1	28570000	28580000
405	ENSSSCG00000004164	MTFR2	1	27900000	27910000	1	28570000	28580000
406	ENSSSCG00000004164	MTFR2	1	27900000	27910000	1	28630000	28640000
407	ENSSSCG00000041469		1	28900000	28910000	1	28630000	28640000
408	ENSSSCG00000028115	ALDH8A1	1	29060000	29070000	1	28990000	29000000
409	ENSSSCG00000004172	SLC2A12	1	29830000	29840000	1	29130000	29140000
410	ENSSSCG00000004172	SLC2A12	1	29830000	29840000	1	29140000	29150000
411	ENSSSCG00000021443	SGK1	1	29620000	29630000	1	29150000	29160000
412	ENSSSCG00000004170		1	29100000	29110000	1	29160000	29170000
413	ENSSSCG00000021443	SGK1	1	29620000	29630000	1	29190000	29200000
414	ENSSSCG00000022387	TBPL1	1	29930000	29940000	1	29200000	29210000
415	ENSSSCG00000021443	SGK1	1	29620000	29630000	1	29320000	29330000
416	ENSSSCG00000021443	SGK1	1	29620000	29630000	1	29510000	29520000
417	ENSSSCG00000021443	SGK1	1	29620000	29630000	1	29530000	29540000
418	ENSSSCG00000021443	SGK1	1	29620000	29630000	1	29540000	29550000
419	ENSSSCG00000021443	SGK1	1	29620000	29630000	1	29570000	29580000
420	ENSSSCG00000004170		1	29100000	29110000	1	29700000	29710000
421	ENSSSCG00000004170		1	29100000	29110000	1	29720000	29730000
422	ENSSSCG00000004170		1	29100000	29110000	1	29740000	29750000
423	ENSSSCG00000021443	SGK1	1	29620000	29630000	1	29740000	29750000
424	ENSSSCG00000004170		1	29100000	29110000	1	29750000	29760000
425	ENSSSCG00000028115	ALDH8A1	1	29060000	29070000	1	29750000	29760000
426	ENSSSCG00000004170		1	29100000	29110000	1	29760000	29770000
427	ENSSSCG00000028115	ALDH8A1	1	29060000	29070000	1	29760000	29770000
428	ENSSSCG00000004170		1	29100000	29110000	1	29770000	29780000
429	ENSSSCG00000028115	ALDH8A1	1	29060000	29070000	1	29770000	29780000
430	ENSSSCG00000004170		1	29100000	29110000	1	29780000	29790000
431	ENSSSCG00000022387	TBPL1	1	29930000	29940000	1	29780000	29790000
432	ENSSSCG00000022387	TBPL1	1	29930000	29940000	1	29790000	29800000
433	ENSSSCG00000028115	ALDH8A1	1	29060000	29070000	1	29790000	29800000
434	ENSSSCG00000004170		1	29100000	29110000	1	29800000	29810000
435	ENSSSCG00000004187		1	31140000	31150000	1	29820000	29830000
436	ENSSSCG00000004187		1	31140000	31150000	1	29840000	29850000
437	ENSSSCG00000004172	SLC2A12	1	29830000	29840000	1	29880000	29890000
438	ENSSSCG00000034139	EYA4	1	30570000	30580000	1	30010000	30020000
439	ENSSSCG00000033258	TCF21	1	29980000	29990000	1	30030000	30040000
440	ENSSSCG00000047444		1	30050000	30060000	1	30110000	30120000
441	ENSSSCG00000004187		1	31140000	31150000	1	30140000	30150000
442	ENSSSCG00000033258	TCF21	1	29980000	29990000	1	30140000	30150000
443	ENSSSCG00000033258	TCF21	1	29980000	29990000	1	30150000	30160000
444	ENSSSCG00000047444		1	30050000	30060000	1	30150000	30160000
445	ENSSSCG00000004187		1	31140000	31150000	1	30190000	30200000
446	ENSSSCG00000022387	TBPL1	1	29930000	29940000	1	30210000	30220000
447	ENSSSCG00000022387	TBPL1	1	29930000	29940000	1	30220000	30230000
448	ENSSSCG00000033258	TCF21	1	29980000	29990000	1	30220000	30230000
449	ENSSSCG00000047444		1	30050000	30060000	1	30220000	30230000
450	ENSSSCG00000004177	RPS12	1	30920000	30930000	1	30230000	30240000
451	ENSSSCG00000004178	SLC18B1	1	30920000	30930000	1	30230000	30240000
452	ENSSSCG00000033258	TCF21	1	29980000	29990000	1	30230000	30240000
453	ENSSSCG00000034139	EYA4	1	30570000	30580000	1	30270000	30280000
454	ENSSSCG00000004187		1	31140000	31150000	1	30290000	30300000
455	ENSSSCG00000034139	EYA4	1	30570000	30580000	1	30320000	30330000
456	ENSSSCG00000004187		1	31140000	31150000	1	30360000	30370000
457	ENSSSCG00000037590		1	31110000	31120000	1	30580000	30590000
458	ENSSSCG00000047444		1	30050000	30060000	1	30590000	30600000
459	ENSSSCG00000004187		1	31140000	31150000	1	30940000	30950000
460	ENSSSCG00000004189	TAAR9	1	31160000	31170000	1	30990000	31000000
461	ENSSSCG00000040065		1	31120000	31130000	1	31010000	31020000
462	ENSSSCG00000004186		1	31150000	31160000	1	31030000	31040000
463	ENSSSCG00000004187		1	31140000	31150000	1	31030000	31040000
464	ENSSSCG00000004186		1	31150000	31160000	1	31040000	31050000
465	ENSSSCG00000004186		1	31150000	31160000	1	31050000	31060000
466	ENSSSCG00000004189	TAAR9	1	31160000	31170000	1	31050000	31060000
467	ENSSSCG00000004186		1	31150000	31160000	1	31060000	31070000
468	ENSSSCG00000004187		1	31140000	31150000	1	31060000	31070000
469	ENSSSCG00000004186		1	31150000	31160000	1	31100000	31110000
470	ENSSSCG00000004190	STX7	1	31180000	31190000	1	31100000	31110000
471	ENSSSCG00000004180		1	30970000	30980000	1	31170000	31180000
472	ENSSSCG00000037870		1	31080000	31090000	1	31170000	31180000
473	ENSSSCG00000037590		1	31110000	31120000	1	31250000	31260000
474	ENSSSCG00000004187		1	31140000	31150000	1	31290000	31300000
475	ENSSSCG00000037590		1	31110000	31120000	1	31340000	31350000
476	ENSSSCG00000004184		1	31090000	31100000	1	31360000	31370000
477	ENSSSCG00000004191	MOXD1	1	31280000	31290000	1	31360000	31370000
478	ENSSSCG00000004192	CCN2	1	31670000	31680000	1	31360000	31370000
479	ENSSSCG00000004187		1	31140000	31150000	1	31370000	31380000
480	ENSSSCG00000004192	CCN2	1	31670000	31680000	1	31420000	31430000
481	ENSSSCG00000004192	CCN2	1	31670000	31680000	1	31430000	31440000
482	ENSSSCG00000004192	CCN2	1	31670000	31680000	1	31440000	31450000
483	ENSSSCG00000004192	CCN2	1	31670000	31680000	1	31460000	31470000
484	ENSSSCG00000004192	CCN2	1	31670000	31680000	1	31470000	31480000
485	ENSSSCG00000004192	CCN2	1	31670000	31680000	1	31500000	31510000
486	ENSSSCG00000004192	CCN2	1	31670000	31680000	1	31510000	31520000
487	ENSSSCG00000004192	CCN2	1	31670000	31680000	1	31520000	31530000
488	ENSSSCG00000004192	CCN2	1	31670000	31680000	1	31530000	31540000
489	ENSSSCG00000004192	CCN2	1	31670000	31680000	1	31540000	31550000
490	ENSSSCG00000004192	CCN2	1	31670000	31680000	1	31610000	31620000
491	ENSSSCG00000004196	MED23	1	31950000	31960000	1	31710000	31720000
492	ENSSSCG00000025992	ENPP3	1	31950000	31960000	1	31710000	31720000
493	ENSSSCG00000004193	ENPP1	1	31790000	31800000	1	31720000	31730000
494	ENSSSCG00000004193	ENPP1	1	31790000	31800000	1	31840000	31850000
495	ENSSSCG00000004193	ENPP1	1	31790000	31800000	1	31850000	31860000
496	ENSSSCG00000004193	ENPP1	1	31790000	31800000	1	31860000	31870000
497	ENSSSCG00000004193	ENPP1	1	31790000	31800000	1	31870000	31880000
498	ENSSSCG00000004193	ENPP1	1	31790000	31800000	1	31880000	31890000
499	ENSSSCG00000004196	MED23	1	31950000	31960000	1	31880000	31890000
500	ENSSSCG00000025992	ENPP3	1	31950000	31960000	1	31880000	31890000
501	ENSSSCG00000036790	AKAP7	1	32360000	32370000	1	32090000	32100000
502	ENSSSCG00000004195	ARG1	1	32030000	32040000	1	32250000	32260000
503	ENSSSCG00000004195	ARG1	1	32030000	32040000	1	32260000	32270000
504	ENSSSCG00000004195	ARG1	1	32030000	32040000	1	32290000	32300000
505	ENSSSCG00000004195	ARG1	1	32030000	32040000	1	32320000	32330000
506	ENSSSCG00000004199	EPB41L2	1	32410000	32420000	1	32470000	32480000
507	ENSSSCG00000004199	EPB41L2	1	32410000	32420000	1	32500000	32510000
508	ENSSSCG00000036790	AKAP7	1	32360000	32370000	1	32510000	32520000
509	ENSSSCG00000004199	EPB41L2	1	32410000	32420000	1	32550000	32560000
510	ENSSSCG00000036790	AKAP7	1	32360000	32370000	1	32560000	32570000
511	ENSSSCG00000004199	EPB41L2	1	32410000	32420000	1	32570000	32580000
512	ENSSSCG00000036790	AKAP7	1	32360000	32370000	1	32570000	32580000
513	ENSSSCG00000004199	EPB41L2	1	32410000	32420000	1	32580000	32590000
514	ENSSSCG00000036790	AKAP7	1	32360000	32370000	1	32580000	32590000
515	ENSSSCG00000004195	ARG1	1	32030000	32040000	1	32630000	32640000
516	ENSSSCG00000004203	L3MBTL3	1	33310000	33320000	1	33420000	33430000
517	ENSSSCG00000004205	ARHGAP18	1	33520000	33530000	1	33680000	33690000
518	ENSSSCG00000004205	ARHGAP18	1	33520000	33530000	1	33690000	33700000
519	ENSSSCG00000004205	ARHGAP18	1	33520000	33530000	1	33700000	33710000
520	ENSSSCG00000004205	ARHGAP18	1	33520000	33530000	1	33710000	33720000
521	ENSSSCG00000004205	ARHGAP18	1	33520000	33530000	1	33730000	33740000
522	ENSSSCG00000004205	ARHGAP18	1	33520000	33530000	1	33770000	33780000
523	ENSSSCG00000004205	ARHGAP18	1	33520000	33530000	1	33780000	33790000
524	ENSSSCG00000048279		1	34440000	34450000	1	33930000	33940000
525	ENSSSCG00000048279		1	34440000	34450000	1	34110000	34120000
526	ENSSSCG00000004207		1	34350000	34360000	1	34190000	34200000
527	ENSSSCG00000033894		1	34350000	34360000	1	34190000	34200000
528	ENSSSCG00000048279		1	34440000	34450000	1	34190000	34200000
529	ENSSSCG00000004207		1	34350000	34360000	1	34210000	34220000
530	ENSSSCG00000033894		1	34350000	34360000	1	34210000	34220000
531	ENSSSCG00000004207		1	34350000	34360000	1	34240000	34250000
532	ENSSSCG00000033894		1	34350000	34360000	1	34240000	34250000
533	ENSSSCG00000048279		1	34440000	34450000	1	34280000	34290000
534	ENSSSCG00000024392	THEMIS	1	35330000	35340000	1	34410000	34420000
535	ENSSSCG00000024392	THEMIS	1	35330000	35340000	1	34470000	34480000
536	ENSSSCG00000024392	THEMIS	1	35330000	35340000	1	34510000	34520000
537	ENSSSCG00000039900		1	35290000	35300000	1	34580000	34590000
538	ENSSSCG00000004209	PTPRK	1	34690000	34700000	1	34760000	34770000
539	ENSSSCG00000004209	PTPRK	1	34690000	34700000	1	34820000	34830000
540	ENSSSCG00000048279		1	34440000	34450000	1	35000000	35010000
541	ENSSSCG00000004209	PTPRK	1	34690000	34700000	1	35170000	35180000
542	ENSSSCG00000039900		1	35290000	35300000	1	35240000	35250000
543	ENSSSCG00000048279		1	34440000	34450000	1	35420000	35430000
544	ENSSSCG00000048279		1	34440000	34450000	1	35510000	35520000
545	ENSSSCG00000004213		1	35640000	35650000	1	35540000	35550000
546	ENSSSCG00000004216	ECHDC1	1	35850000	35860000	1	35670000	35680000
547	ENSSSCG00000004217	RNF146	1	35920000	35930000	1	35680000	35690000
548	ENSSSCG00000004215	KIAA0408	1	35690000	35700000	1	35900000	35910000
549	ENSSSCG00000038602		1	35690000	35700000	1	35900000	35910000
550	ENSSSCG00000004215	KIAA0408	1	35690000	35700000	1	35960000	35970000
551	ENSSSCG00000038602		1	35690000	35700000	1	35960000	35970000
552	ENSSSCG00000004220	TRMT11	1	37000000	37010000	1	35970000	35980000
553	ENSSSCG00000042355		1	36280000	36290000	1	36030000	36040000
554	ENSSSCG00000042355		1	36280000	36290000	1	36040000	36050000
555	ENSSSCG00000042355		1	36280000	36290000	1	36090000	36100000
556	ENSSSCG00000045632	CENPW	1	36690000	36700000	1	36220000	36230000
557	ENSSSCG00000004218	RSPO3	1	36060000	36070000	1	36320000	36330000
558	ENSSSCG00000004218	RSPO3	1	36060000	36070000	1	36330000	36340000
559	ENSSSCG00000004218	RSPO3	1	36060000	36070000	1	36340000	36350000
560	ENSSSCG00000004218	RSPO3	1	36060000	36070000	1	36350000	36360000
561	ENSSSCG00000042355		1	36280000	36290000	1	36360000	36370000
562	ENSSSCG00000045632	CENPW	1	36690000	36700000	1	36740000	36750000
563	ENSSSCG00000004218	RSPO3	1	36060000	36070000	1	36920000	36930000
564	ENSSSCG00000004220	TRMT11	1	37000000	37010000	1	36940000	36950000
565	ENSSSCG00000004218	RSPO3	1	36060000	36070000	1	36960000	36970000
566	ENSSSCG00000004218	RSPO3	1	36060000	36070000	1	36990000	37000000
567	ENSSSCG00000004224	HDDC2	1	37630000	37640000	1	37010000	37020000
568	ENSSSCG00000004222	NCOA7	1	37190000	37200000	1	37040000	37050000
569	ENSSSCG00000004221	HINT3	1	37020000	37030000	1	37070000	37080000
570	ENSSSCG00000004222	NCOA7	1	37190000	37200000	1	37070000	37080000
571	ENSSSCG00000004221	HINT3	1	37020000	37030000	1	37100000	37110000
572	ENSSSCG00000004221	HINT3	1	37020000	37030000	1	37110000	37120000
573	ENSSSCG00000004221	HINT3	1	37020000	37030000	1	37120000	37130000
574	ENSSSCG00000004222	NCOA7	1	37190000	37200000	1	37120000	37130000
575	ENSSSCG00000004222	NCOA7	1	37190000	37200000	1	37130000	37140000
576	ENSSSCG00000004221	HINT3	1	37020000	37030000	1	37160000	37170000
577	ENSSSCG00000004224	HDDC2	1	37630000	37640000	1	37200000	37210000
578	ENSSSCG00000004224	HDDC2	1	37630000	37640000	1	37240000	37250000
579	ENSSSCG00000004223	HEY2	1	37230000	37240000	1	37490000	37500000
580	ENSSSCG00000004223	HEY2	1	37230000	37240000	1	37570000	37580000
581	ENSSSCG00000004223	HEY2	1	37230000	37240000	1	37600000	37610000
582	ENSSSCG00000004223	HEY2	1	37230000	37240000	1	37610000	37620000
583	ENSSSCG00000004221	HINT3	1	37020000	37030000	1	37620000	37630000
584	ENSSSCG00000004223	HEY2	1	37230000	37240000	1	37620000	37630000
585	ENSSSCG00000004223	HEY2	1	37230000	37240000	1	37650000	37660000
586	ENSSSCG00000004223	HEY2	1	37230000	37240000	1	37660000	37670000
587	ENSSSCG00000004220	TRMT11	1	37000000	37010000	1	37690000	37700000
588	ENSSSCG00000004223	HEY2	1	37230000	37240000	1	37750000	37760000
589	ENSSSCG00000021149	RNF217	1	37910000	37920000	1	37810000	37820000
590	ENSSSCG00000004225	TPD52L1	1	37760000	37770000	1	37900000	37910000
591	ENSSSCG00000004225	TPD52L1	1	37760000	37770000	1	37950000	37960000
592	ENSSSCG00000004225	TPD52L1	1	37760000	37770000	1	37960000	37970000
593	ENSSSCG00000004225	TPD52L1	1	37760000	37770000	1	37970000	37980000
594	ENSSSCG00000004225	TPD52L1	1	37760000	37770000	1	37980000	37990000
595	ENSSSCG00000004225	TPD52L1	1	37760000	37770000	1	37990000	38000000
596	ENSSSCG00000004225	TPD52L1	1	37760000	37770000	1	38000000	38010000
597	ENSSSCG00000036607	NKAIN2	1	39040000	39050000	1	38020000	38030000
598	ENSSSCG00000027613	TRDN	1	39180000	39190000	1	38520000	38530000
599	ENSSSCG00000004232	CLVS2	1	39750000	39760000	1	39650000	39660000
600	ENSSSCG00000004237	SERINC1	1	40090000	40100000	1	39820000	39830000
601	ENSSSCG00000004233	SMPDL3A	1	39860000	39870000	1	39910000	39920000
602	ENSSSCG00000004238	HSF2	1	40180000	40190000	1	40050000	40060000
603	ENSSSCG00000004233	SMPDL3A	1	39860000	39870000	1	40060000	40070000
604	ENSSSCG00000004237	SERINC1	1	40090000	40100000	1	40200000	40210000
605	ENSSSCG00000004241	GJA1	1	41000000	41010000	1	40280000	40290000
606	ENSSSCG00000004241	GJA1	1	41000000	41010000	1	40360000	40370000
607	ENSSSCG00000004241	GJA1	1	41000000	41010000	1	40370000	40380000
608	ENSSSCG00000004241	GJA1	1	41000000	41010000	1	40380000	40390000
609	ENSSSCG00000050086		1	40900000	40910000	1	40390000	40400000
610	ENSSSCG00000050086		1	40900000	40910000	1	40430000	40440000
611	ENSSSCG00000004241	GJA1	1	41000000	41010000	1	40450000	40460000
612	ENSSSCG00000004241	GJA1	1	41000000	41010000	1	40470000	40480000
613	ENSSSCG00000004241	GJA1	1	41000000	41010000	1	40490000	40500000
614	ENSSSCG00000004241	GJA1	1	41000000	41010000	1	40510000	40520000
615	ENSSSCG00000004241	GJA1	1	41000000	41010000	1	40530000	40540000
616	ENSSSCG00000050086		1	40900000	40910000	1	40550000	40560000
617	ENSSSCG00000004241	GJA1	1	41000000	41010000	1	40560000	40570000
618	ENSSSCG00000050086		1	40900000	40910000	1	40620000	40630000
619	ENSSSCG00000004241	GJA1	1	41000000	41010000	1	40640000	40650000
620	ENSSSCG00000004241	GJA1	1	41000000	41010000	1	40670000	40680000
621	ENSSSCG00000004241	GJA1	1	41000000	41010000	1	40720000	40730000
622	ENSSSCG00000004241	GJA1	1	41000000	41010000	1	40730000	40740000
623	ENSSSCG00000028308		1	40850000	40860000	1	40730000	40740000
624	ENSSSCG00000028308		1	40850000	40860000	1	40780000	40790000
625	ENSSSCG00000004241	GJA1	1	41000000	41010000	1	40800000	40810000
626	ENSSSCG00000004241	GJA1	1	41000000	41010000	1	40820000	40830000
627	ENSSSCG00000028308		1	40850000	40860000	1	40910000	40920000
628	ENSSSCG00000028308		1	40850000	40860000	1	40930000	40940000
629	ENSSSCG00000028308		1	40850000	40860000	1	40940000	40950000
630	ENSSSCG00000028308		1	40850000	40860000	1	40960000	40970000
631	ENSSSCG00000028308		1	40850000	40860000	1	40990000	41000000
632	ENSSSCG00000050086		1	40900000	40910000	1	41010000	41020000
633	ENSSSCG00000050086		1	40900000	40910000	1	41230000	41240000
634	ENSSSCG00000041950		1	41900000	41910000	1	41660000	41670000
635	ENSSSCG00000050869		1	41800000	41810000	1	41860000	41870000
636	ENSSSCG00000041950		1	41900000	41910000	1	42200000	42210000
637	ENSSSCG00000042072		1	43930000	43940000	1	42350000	42360000
638	ENSSSCG00000004245	FAM184A	1	43000000	43010000	1	42420000	42430000
639	ENSSSCG00000004244	MAN1A1	1	42720000	42730000	1	42490000	42500000
640	ENSSSCG00000004244	MAN1A1	1	42720000	42730000	1	42500000	42510000
641	ENSSSCG00000004244	MAN1A1	1	42720000	42730000	1	42600000	42610000
642	ENSSSCG00000004243		1	42540000	42550000	1	42610000	42620000
643	ENSSSCG00000004244	MAN1A1	1	42720000	42730000	1	42610000	42620000
644	ENSSSCG00000004244	MAN1A1	1	42720000	42730000	1	42630000	42640000
645	ENSSSCG00000004243		1	42540000	42550000	1	42660000	42670000
646	ENSSSCG00000004243		1	42540000	42550000	1	42670000	42680000
647	ENSSSCG00000004244	MAN1A1	1	42720000	42730000	1	42670000	42680000
648	ENSSSCG00000004243		1	42540000	42550000	1	42700000	42710000
649	ENSSSCG00000004243		1	42540000	42550000	1	42890000	42900000
650	ENSSSCG00000004243		1	42540000	42550000	1	42910000	42920000
651	ENSSSCG00000004244	MAN1A1	1	42720000	42730000	1	42910000	42920000
652	ENSSSCG00000004243		1	42540000	42550000	1	42920000	42930000
653	ENSSSCG00000004244	MAN1A1	1	42720000	42730000	1	42920000	42930000
654	ENSSSCG00000004243		1	42540000	42550000	1	42930000	42940000
655	ENSSSCG00000004243		1	42540000	42550000	1	42940000	42950000
656	ENSSSCG00000004243		1	42540000	42550000	1	42950000	42960000
657	ENSSSCG00000004243		1	42540000	42550000	1	42960000	42970000
658	ENSSSCG00000042072		1	43930000	43940000	1	42970000	42980000
659	ENSSSCG00000050966		1	43230000	43240000	1	42970000	42980000
660	ENSSSCG00000042072		1	43930000	43940000	1	43020000	43030000
661	ENSSSCG00000004245	FAM184A	1	43000000	43010000	1	43100000	43110000
662	ENSSSCG00000004249	CEP85L	1	43390000	43400000	1	43200000	43210000
663	ENSSSCG00000004249	CEP85L	1	43390000	43400000	1	43270000	43280000
664	ENSSSCG00000004249	CEP85L	1	43390000	43400000	1	43280000	43290000
665	ENSSSCG00000004249	CEP85L	1	43390000	43400000	1	43290000	43300000
666	ENSSSCG00000004249	CEP85L	1	43390000	43400000	1	43300000	43310000
667	ENSSSCG00000004249	CEP85L	1	43390000	43400000	1	43310000	43320000
668	ENSSSCG00000004249	CEP85L	1	43390000	43400000	1	43320000	43330000
669	ENSSSCG00000004249	CEP85L	1	43390000	43400000	1	43330000	43340000
670	ENSSSCG00000004247	ASF1A	1	43210000	43220000	1	43380000	43390000
671	ENSSSCG00000050966		1	43230000	43240000	1	43430000	43440000
672	ENSSSCG00000004247	ASF1A	1	43210000	43220000	1	43440000	43450000
673	ENSSSCG00000050966		1	43230000	43240000	1	43440000	43450000
674	ENSSSCG00000004247	ASF1A	1	43210000	43220000	1	43450000	43460000
675	ENSSSCG00000050966		1	43230000	43240000	1	43450000	43460000
676	ENSSSCG00000050966		1	43230000	43240000	1	43470000	43480000
677	ENSSSCG00000050966		1	43230000	43240000	1	43480000	43490000
678	ENSSSCG00000050966		1	43230000	43240000	1	43500000	43510000
679	ENSSSCG00000004249	CEP85L	1	43390000	43400000	1	43680000	43690000
680	ENSSSCG00000050966		1	43230000	43240000	1	43700000	43710000
681	ENSSSCG00000004250	SLC35F1	1	43830000	43840000	1	43730000	43740000
682	ENSSSCG00000042072		1	43930000	43940000	1	43730000	43740000
683	ENSSSCG00000042072		1	43930000	43940000	1	43820000	43830000
684	ENSSSCG00000042072		1	43930000	43940000	1	43860000	43870000
685	ENSSSCG00000004250	SLC35F1	1	43830000	43840000	1	43890000	43900000
686	ENSSSCG00000026978	ROS1	1	44400000	44410000	1	44210000	44220000
687	ENSSSCG00000026978	ROS1	1	44400000	44410000	1	44220000	44230000
688	ENSSSCG00000004254	DCBLD1	1	44370000	44380000	1	44250000	44260000
689	ENSSSCG00000026978	ROS1	1	44400000	44410000	1	44250000	44260000
690	ENSSSCG00000026978	ROS1	1	44400000	44410000	1	44260000	44270000
691	ENSSSCG00000004254	DCBLD1	1	44370000	44380000	1	44290000	44300000
692	ENSSSCG00000026978	ROS1	1	44400000	44410000	1	44290000	44300000
693	ENSSSCG00000004254	DCBLD1	1	44370000	44380000	1	44300000	44310000
694	ENSSSCG00000020885	NUS1	1	44180000	44190000	1	44310000	44320000
695	ENSSSCG00000004252		1	44230000	44240000	1	44380000	44390000
696	ENSSSCG00000004253		1	44230000	44240000	1	44380000	44390000
697	ENSSSCG00000004252		1	44230000	44240000	1	44390000	44400000
698	ENSSSCG00000004253		1	44230000	44240000	1	44390000	44400000
699	ENSSSCG00000004252		1	44230000	44240000	1	44410000	44420000
700	ENSSSCG00000004253		1	44230000	44240000	1	44410000	44420000
701	ENSSSCG00000004252		1	44230000	44240000	1	44420000	44430000
702	ENSSSCG00000004253		1	44230000	44240000	1	44420000	44430000
703	ENSSSCG00000004252		1	44230000	44240000	1	44430000	44440000
704	ENSSSCG00000004253		1	44230000	44240000	1	44430000	44440000
705	ENSSSCG00000004252		1	44230000	44240000	1	44460000	44470000
706	ENSSSCG00000004253		1	44230000	44240000	1	44460000	44470000
707	ENSSSCG00000004252		1	44230000	44240000	1	44470000	44480000
708	ENSSSCG00000004253		1	44230000	44240000	1	44470000	44480000
709	ENSSSCG00000004252		1	44230000	44240000	1	44480000	44490000
710	ENSSSCG00000004253		1	44230000	44240000	1	44480000	44490000
711	ENSSSCG00000045461		1	44540000	44550000	1	44740000	44750000
712	ENSSSCG00000025941	PTP4A1	1	45160000	45170000	1	45080000	45090000
713	ENSSSCG00000025941	PTP4A1	1	45160000	45170000	1	45220000	45230000
714	ENSSSCG00000035259	PHF3	1	45210000	45220000	1	45300000	45310000
715	ENSSSCG00000025941	PTP4A1	1	45160000	45170000	1	45310000	45320000
716	ENSSSCG00000032533		1	45020000	45030000	1	45330000	45340000
717	ENSSSCG00000032533		1	45020000	45030000	1	45340000	45350000
718	ENSSSCG00000023834	RSPH4A	1	44980000	44990000	1	45350000	45360000
719	ENSSSCG00000032533		1	45020000	45030000	1	45350000	45360000
720	ENSSSCG00000049526		1	46070000	46080000	1	46000000	46010000
721	ENSSSCG00000049526		1	46070000	46080000	1	46020000	46030000
722	ENSSSCG00000049526		1	46070000	46080000	1	46120000	46130000
723	ENSSSCG00000049526		1	46070000	46080000	1	46280000	46290000
724	ENSSSCG00000004269		1	46640000	46650000	1	46550000	46560000
725	ENSSSCG00000004269		1	46640000	46650000	1	46590000	46600000
726	ENSSSCG00000004270	ADGRB3	1	48880000	48890000	1	49050000	49060000
727	ENSSSCG00000044472	COL19A1	1	50040000	50050000	1	49840000	49850000
728	ENSSSCG00000004272	LMBRD1	1	49970000	49980000	1	49900000	49910000
729	ENSSSCG00000004272	LMBRD1	1	49970000	49980000	1	49920000	49930000
730	ENSSSCG00000044472	COL19A1	1	50040000	50050000	1	50100000	50110000
731	ENSSSCG00000044120		1	51100000	51110000	1	50380000	50390000
732	ENSSSCG00000004274	COL9A1	1	50500000	50510000	1	50410000	50420000
733	ENSSSCG00000046534		1	50620000	50630000	1	50430000	50440000
734	ENSSSCG00000004275	FAM135A	1	50580000	50590000	1	50630000	50640000
735	ENSSSCG00000043325		1	51270000	51280000	1	50630000	50640000
736	ENSSSCG00000004275	FAM135A	1	50580000	50590000	1	50650000	50660000
737	ENSSSCG00000046534		1	50620000	50630000	1	50730000	50740000
738	ENSSSCG00000004274	COL9A1	1	50500000	50510000	1	50770000	50780000
739	ENSSSCG00000004274	COL9A1	1	50500000	50510000	1	50830000	50840000
740	ENSSSCG00000004274	COL9A1	1	50500000	50510000	1	50940000	50950000
741	ENSSSCG00000004274	COL9A1	1	50500000	50510000	1	51070000	51080000
742	ENSSSCG00000004274	COL9A1	1	50500000	50510000	1	51120000	51130000
743	ENSSSCG00000043325		1	51270000	51280000	1	51510000	51520000
744	ENSSSCG00000043325		1	51270000	51280000	1	51530000	51540000
745	ENSSSCG00000004280	RIMS1	1	51780000	51790000	1	51610000	51620000
746	ENSSSCG00000046159		1	51710000	51720000	1	51630000	51640000
747	ENSSSCG00000004280	RIMS1	1	51780000	51790000	1	51680000	51690000
748	ENSSSCG00000046159		1	51710000	51720000	1	52040000	52050000
749	ENSSSCG00000004281	KCNQ5	1	52430000	52440000	1	52650000	52660000
750	ENSSSCG00000044858		1	53270000	53280000	1	52940000	52950000
751	ENSSSCG00000004289	CEP162	1	53440000	53450000	1	53120000	53130000
752	ENSSSCG00000044858		1	53270000	53280000	1	53220000	53230000
753	ENSSSCG00000004290	TBX18	1	53860000	53870000	1	53720000	53730000
754	ENSSSCG00000004290	TBX18	1	53860000	53870000	1	53750000	53760000
755	ENSSSCG00000004290	TBX18	1	53860000	53870000	1	54050000	54060000
756	ENSSSCG00000044215		1	54120000	54130000	1	54300000	54310000
757	ENSSSCG00000043097		1	54860000	54870000	1	54760000	54770000
758	ENSSSCG00000043097		1	54860000	54870000	1	55210000	55220000
759	ENSSSCG00000035251	HTR1E	1	55400000	55410000	1	55310000	55320000
760	ENSSSCG00000004301	C6orf163	1	55760000	55770000	1	55460000	55470000
761	ENSSSCG00000025434	CGA	1	55570000	55580000	1	55660000	55670000
762	ENSSSCG00000035281	ZNF292	1	55610000	55620000	1	55660000	55670000
763	ENSSSCG00000004303	RARS2	1	55980000	55990000	1	55690000	55700000
764	ENSSSCG00000025434	CGA	1	55570000	55580000	1	55700000	55710000
765	ENSSSCG00000004314	PM20D2	1	57180000	57190000	1	55720000	55730000
766	ENSSSCG00000004303	RARS2	1	55980000	55990000	1	55850000	55860000
767	ENSSSCG00000004302		1	55820000	55830000	1	56070000	56080000
768	ENSSSCG00000004307		1	56060000	56070000	1	56180000	56190000
769	ENSSSCG00000004308	SPACA1	1	56370000	56380000	1	56230000	56240000
770	ENSSSCG00000029003		1	56680000	56690000	1	56590000	56600000
771	ENSSSCG00000050040		1	56460000	56470000	1	56650000	56660000
772	ENSSSCG00000050040		1	56460000	56470000	1	56740000	56750000
773	ENSSSCG00000050040		1	56460000	56470000	1	56820000	56830000
774	ENSSSCG00000004311	RNGTT	1	57060000	57070000	1	56990000	57000000
775	ENSSSCG00000004300	SMIM8	1	55750000	55760000	1	57000000	57010000
776	ENSSSCG00000004301	C6orf163	1	55760000	55770000	1	57010000	57020000
777	ENSSSCG00000004317	UBE2J1	1	57360000	57370000	1	57020000	57030000
778	ENSSSCG00000004322	ANKRD6	1	57430000	57440000	1	57030000	57040000
779	ENSSSCG00000004314	PM20D2	1	57180000	57190000	1	57070000	57080000
780	ENSSSCG00000004328	MDN1	1	57820000	57830000	1	57070000	57080000
781	ENSSSCG00000032781	SRSF12	1	57160000	57170000	1	57070000	57080000
782	ENSSSCG00000039953	PNRC1	1	57120000	57130000	1	57070000	57080000
783	ENSSSCG00000046419		1	57140000	57150000	1	57070000	57080000
784	ENSSSCG00000032781	SRSF12	1	57160000	57170000	1	57080000	57090000
785	ENSSSCG00000004311	RNGTT	1	57060000	57070000	1	57130000	57140000
786	ENSSSCG00000004311	RNGTT	1	57060000	57070000	1	57150000	57160000
787	ENSSSCG00000004311	RNGTT	1	57060000	57070000	1	57170000	57180000
788	ENSSSCG00000004311	RNGTT	1	57060000	57070000	1	57190000	57200000
789	ENSSSCG00000004311	RNGTT	1	57060000	57070000	1	57200000	57210000
790	ENSSSCG00000004311	RNGTT	1	57060000	57070000	1	57240000	57250000
791	ENSSSCG00000004311	RNGTT	1	57060000	57070000	1	57260000	57270000
792	ENSSSCG00000032781	SRSF12	1	57160000	57170000	1	57260000	57270000
793	ENSSSCG00000046419		1	57140000	57150000	1	57260000	57270000
794	ENSSSCG00000004311	RNGTT	1	57060000	57070000	1	57270000	57280000
795	ENSSSCG00000004314	PM20D2	1	57180000	57190000	1	57270000	57280000
796	ENSSSCG00000004311	RNGTT	1	57060000	57070000	1	57280000	57290000
797	ENSSSCG00000004328	MDN1	1	57820000	57830000	1	57340000	57350000
798	ENSSSCG00000046419		1	57140000	57150000	1	57340000	57350000
799	ENSSSCG00000004311	RNGTT	1	57060000	57070000	1	57370000	57380000
800	ENSSSCG00000004318	RRAGD	1	57420000	57430000	1	57560000	57570000
801	ENSSSCG00000004322	ANKRD6	1	57430000	57440000	1	57570000	57580000
802	ENSSSCG00000004322	ANKRD6	1	57430000	57440000	1	57590000	57600000
803	ENSSSCG00000004322	ANKRD6	1	57430000	57440000	1	57600000	57610000
804	ENSSSCG00000004322	ANKRD6	1	57430000	57440000	1	57610000	57620000
805	ENSSSCG00000004318	RRAGD	1	57420000	57430000	1	57620000	57630000
806	ENSSSCG00000004322	ANKRD6	1	57430000	57440000	1	57620000	57630000
807	ENSSSCG00000004318	RRAGD	1	57420000	57430000	1	57630000	57640000
808	ENSSSCG00000004322	ANKRD6	1	57430000	57440000	1	57630000	57640000
809	ENSSSCG00000004322	ANKRD6	1	57430000	57440000	1	57650000	57660000
810	ENSSSCG00000004318	RRAGD	1	57420000	57430000	1	57660000	57670000
811	ENSSSCG00000004322	ANKRD6	1	57430000	57440000	1	57660000	57670000
812	ENSSSCG00000004322	ANKRD6	1	57430000	57440000	1	57670000	57680000
813	ENSSSCG00000004318	RRAGD	1	57420000	57430000	1	57680000	57690000
814	ENSSSCG00000004322	ANKRD6	1	57430000	57440000	1	57680000	57690000
815	ENSSSCG00000004318	RRAGD	1	57420000	57430000	1	57690000	57700000
816	ENSSSCG00000004322	ANKRD6	1	57430000	57440000	1	57690000	57700000
817	ENSSSCG00000004318	RRAGD	1	57420000	57430000	1	57700000	57710000
818	ENSSSCG00000004318	RRAGD	1	57420000	57430000	1	57710000	57720000
819	ENSSSCG00000004322	ANKRD6	1	57430000	57440000	1	57720000	57730000
820	ENSSSCG00000004318	RRAGD	1	57420000	57430000	1	57730000	57740000
821	ENSSSCG00000004318	RRAGD	1	57420000	57430000	1	57740000	57750000
822	ENSSSCG00000004318	RRAGD	1	57420000	57430000	1	57790000	57800000
823	ENSSSCG00000004332	BACH2	1	58200000	58210000	1	57900000	57910000
824	ENSSSCG00000044269		1	58210000	58220000	1	57910000	57920000
825	ENSSSCG00000044269		1	58210000	58220000	1	57940000	57950000
826	ENSSSCG00000044269		1	58210000	58220000	1	57950000	57960000
827	ENSSSCG00000004332	BACH2	1	58200000	58210000	1	57980000	57990000
828	ENSSSCG00000044269		1	58210000	58220000	1	58030000	58040000
829	ENSSSCG00000004332	BACH2	1	58200000	58210000	1	58050000	58060000
830	ENSSSCG00000044269		1	58210000	58220000	1	58100000	58110000
831	ENSSSCG00000004332	BACH2	1	58200000	58210000	1	58110000	58120000
832	ENSSSCG00000004332	BACH2	1	58200000	58210000	1	58270000	58280000
833	ENSSSCG00000004332	BACH2	1	58200000	58210000	1	58280000	58290000
834	ENSSSCG00000044269		1	58210000	58220000	1	58280000	58290000
835	ENSSSCG00000004332	BACH2	1	58200000	58210000	1	58310000	58320000
836	ENSSSCG00000044269		1	58210000	58220000	1	58330000	58340000
837	ENSSSCG00000004332	BACH2	1	58200000	58210000	1	58360000	58370000
838	ENSSSCG00000004330	GJA10	1	57880000	57890000	1	58390000	58400000
839	ENSSSCG00000004330	GJA10	1	57880000	57890000	1	58400000	58410000
840	ENSSSCG00000004330	GJA10	1	57880000	57890000	1	58440000	58450000
841	ENSSSCG00000004330	GJA10	1	57880000	57890000	1	58450000	58460000
842	ENSSSCG00000004334	MAP3K7	1	58540000	58550000	1	58480000	58490000
843	ENSSSCG00000004317	UBE2J1	1	57360000	57370000	1	58490000	58500000
844	ENSSSCG00000004334	MAP3K7	1	58540000	58550000	1	58490000	58500000
845	ENSSSCG00000004328	MDN1	1	57820000	57830000	1	58550000	58560000
846	ENSSSCG00000004334	MAP3K7	1	58540000	58550000	1	58740000	58750000
847	ENSSSCG00000040939		1	58770000	58780000	1	59810000	59820000
848	ENSSSCG00000040939		1	58770000	58780000	1	60140000	60150000
849	ENSSSCG00000040939		1	58770000	58780000	1	60150000	60160000
850	ENSSSCG00000041606		1	61010000	61020000	1	60480000	60490000
851	ENSSSCG00000040939		1	58770000	58780000	1	60570000	60580000
852	ENSSSCG00000040939		1	58770000	58780000	1	60750000	60760000
853	ENSSSCG00000050706		1	61600000	61610000	1	61490000	61500000
854	ENSSSCG00000050706		1	61600000	61610000	1	61530000	61540000
855	ENSSSCG00000050706		1	61600000	61610000	1	61840000	61850000
856	ENSSSCG00000050706		1	61600000	61610000	1	61880000	61890000
857	ENSSSCG00000035648	MANEA	1	62880000	62890000	1	62970000	62980000
858	ENSSSCG00000004342	NDUFAF4	1	64040000	64050000	1	63760000	63770000
859	ENSSSCG00000027002	KLHL32	1	64070000	64080000	1	63780000	63790000
860	ENSSSCG00000035240	GPR63	1	63970000	63980000	1	63790000	63800000
861	ENSSSCG00000035240	GPR63	1	63970000	63980000	1	63800000	63810000
862	ENSSSCG00000004342	NDUFAF4	1	64040000	64050000	1	63820000	63830000
863	ENSSSCG00000035240	GPR63	1	63970000	63980000	1	63890000	63900000
864	ENSSSCG00000004342	NDUFAF4	1	64040000	64050000	1	64140000	64150000
865	ENSSSCG00000004342	NDUFAF4	1	64040000	64050000	1	64180000	64190000
866	ENSSSCG00000027002	KLHL32	1	64070000	64080000	1	64180000	64190000
867	ENSSSCG00000027002	KLHL32	1	64070000	64080000	1	64190000	64200000
868	ENSSSCG00000004342	NDUFAF4	1	64040000	64050000	1	64230000	64240000
869	ENSSSCG00000049009		1	65440000	65450000	1	65180000	65190000
870	ENSSSCG00000049009		1	65440000	65450000	1	65340000	65350000
871	ENSSSCG00000004355		1	66580000	66590000	1	65920000	65930000
872	ENSSSCG00000050732		1	66370000	66380000	1	66720000	66730000
873	ENSSSCG00000004356	MCHR2	1	66850000	66860000	1	67320000	67330000
874	ENSSSCG00000004357	SIM1	1	67290000	67300000	1	67360000	67370000
875	ENSSSCG00000004358	ASCC3	1	67650000	67660000	1	67520000	67530000
876	ENSSSCG00000004361	GRIK2	1	68050000	68060000	1	67960000	67970000
877	ENSSSCG00000004361	GRIK2	1	68050000	68060000	1	68140000	68150000
878	ENSSSCG00000004361	GRIK2	1	68050000	68060000	1	68220000	68230000
879	ENSSSCG00000046266		1	69800000	69810000	1	70410000	70420000
880	ENSSSCG00000046266		1	69800000	69810000	1	70480000	70490000
881	ENSSSCG00000047827		1	69900000	69910000	1	70500000	70510000
882	ENSSSCG00000041890		1	70540000	70550000	1	70630000	70640000
883	ENSSSCG00000004366	BVES	1	71360000	71370000	1	71310000	71320000
884	ENSSSCG00000045756		1	71450000	71460000	1	71320000	71330000
885	ENSSSCG00000004368	PREP	1	71700000	71710000	1	71490000	71500000
886	ENSSSCG00000004371	CRYBG1	1	72510000	72520000	1	71680000	71690000
887	ENSSSCG00000004368	PREP	1	71700000	71710000	1	71780000	71790000
888	ENSSSCG00000004369	PRDM1	1	72310000	72320000	1	71950000	71960000
889	ENSSSCG00000004368	PREP	1	71700000	71710000	1	72100000	72110000
890	ENSSSCG00000004368	PREP	1	71700000	71710000	1	72110000	72120000
891	ENSSSCG00000004368	PREP	1	71700000	71710000	1	72230000	72240000
892	ENSSSCG00000004369	PRDM1	1	72310000	72320000	1	72430000	72440000
893	ENSSSCG00000004369	PRDM1	1	72310000	72320000	1	72440000	72450000
894	ENSSSCG00000004369	PRDM1	1	72310000	72320000	1	72460000	72470000
895	ENSSSCG00000004368	PREP	1	71700000	71710000	1	72470000	72480000
896	ENSSSCG00000037071		1	73130000	73140000	1	72600000	72610000
897	ENSSSCG00000031023		1	73120000	73130000	1	72620000	72630000
898	ENSSSCG00000037071		1	73130000	73140000	1	72650000	72660000
899	ENSSSCG00000031023		1	73120000	73130000	1	72750000	72760000
900	ENSSSCG00000031023		1	73120000	73130000	1	72770000	72780000
901	ENSSSCG00000037071		1	73130000	73140000	1	72770000	72780000
902	ENSSSCG00000031023		1	73120000	73130000	1	72780000	72790000
903	ENSSSCG00000037071		1	73130000	73140000	1	72780000	72790000
904	ENSSSCG00000031023		1	73120000	73130000	1	72800000	72810000
905	ENSSSCG00000004373	RTN4IP1	1	72810000	72820000	1	73100000	73110000
906	ENSSSCG00000004374	QRSL1	1	72810000	72820000	1	73100000	73110000
907	ENSSSCG00000004370	ATG5	1	72520000	72530000	1	73140000	73150000
908	ENSSSCG00000037071		1	73130000	73140000	1	73190000	73200000
909	ENSSSCG00000037985	MTRES1	1	73160000	73170000	1	73210000	73220000
910	ENSSSCG00000036168	PDSS2	1	73510000	73520000	1	73380000	73390000
911	ENSSSCG00000031159	BEND3	1	73360000	73370000	1	73440000	73450000
912	ENSSSCG00000033392	SCML4	1	73960000	73970000	1	73880000	73890000
913	ENSSSCG00000033392	SCML4	1	73960000	73970000	1	73890000	73900000
914	ENSSSCG00000033392	SCML4	1	73960000	73970000	1	73910000	73920000
915	ENSSSCG00000048970		1	73870000	73880000	1	73950000	73960000
916	ENSSSCG00000048970		1	73870000	73880000	1	73970000	73980000
917	ENSSSCG00000033392	SCML4	1	73960000	73970000	1	74020000	74030000
918	ENSSSCG00000033392	SCML4	1	73960000	73970000	1	74100000	74110000
919	ENSSSCG00000040199	AFG1L	1	74360000	74370000	1	74190000	74200000
920	ENSSSCG00000004385	SNX3	1	74340000	74350000	1	74290000	74300000
921	ENSSSCG00000004415		1	75220000	75230000	1	74460000	74470000
922	ENSSSCG00000004384	NR2E1	1	74270000	74280000	1	74550000	74560000
923	ENSSSCG00000004383	OSTM1	1	74180000	74190000	1	74580000	74590000
924	ENSSSCG00000004415		1	75220000	75230000	1	74580000	74590000
925	ENSSSCG00000004383	OSTM1	1	74180000	74190000	1	74590000	74600000
926	ENSSSCG00000004388	ARMC2	1	74920000	74930000	1	74590000	74600000
927	ENSSSCG00000004388	ARMC2	1	74920000	74930000	1	74600000	74610000
928	ENSSSCG00000004390	SESN1	1	75160000	75170000	1	74600000	74610000
929	ENSSSCG00000004391	CEP57L1	1	75160000	75170000	1	74600000	74610000
930	ENSSSCG00000004388	ARMC2	1	74920000	74930000	1	74610000	74620000
931	ENSSSCG00000004389		1	75110000	75120000	1	74610000	74620000
932	ENSSSCG00000004390	SESN1	1	75160000	75170000	1	74610000	74620000
933	ENSSSCG00000004391	CEP57L1	1	75160000	75170000	1	74610000	74620000
934	ENSSSCG00000004388	ARMC2	1	74920000	74930000	1	74630000	74640000
935	ENSSSCG00000004387		1	74620000	74630000	1	74690000	74700000
936	ENSSSCG00000004387		1	74620000	74630000	1	74700000	74710000
937	ENSSSCG00000004387		1	74620000	74630000	1	74710000	74720000
938	ENSSSCG00000004387		1	74620000	74630000	1	74720000	74730000
939	ENSSSCG00000004387		1	74620000	74630000	1	74730000	74740000
940	ENSSSCG00000004387		1	74620000	74630000	1	74740000	74750000
941	ENSSSCG00000004388	ARMC2	1	74920000	74930000	1	74740000	74750000
942	ENSSSCG00000004387		1	74620000	74630000	1	74750000	74760000
943	ENSSSCG00000004387		1	74620000	74630000	1	74760000	74770000
944	ENSSSCG00000004387		1	74620000	74630000	1	74770000	74780000
945	ENSSSCG00000004387		1	74620000	74630000	1	74780000	74790000
946	ENSSSCG00000004387		1	74620000	74630000	1	74790000	74800000
947	ENSSSCG00000004388	ARMC2	1	74920000	74930000	1	74800000	74810000
948	ENSSSCG00000004387		1	74620000	74630000	1	74810000	74820000
949	ENSSSCG00000004390	SESN1	1	75160000	75170000	1	74810000	74820000
950	ENSSSCG00000004391	CEP57L1	1	75160000	75170000	1	74810000	74820000
951	ENSSSCG00000004387		1	74620000	74630000	1	74820000	74830000
952	ENSSSCG00000004387		1	74620000	74630000	1	74830000	74840000
953	ENSSSCG00000004387		1	74620000	74630000	1	74860000	74870000
954	ENSSSCG00000004387		1	74620000	74630000	1	74870000	74880000
955	ENSSSCG00000004390	SESN1	1	75160000	75170000	1	74870000	74880000
956	ENSSSCG00000004391	CEP57L1	1	75160000	75170000	1	74870000	74880000
957	ENSSSCG00000004387		1	74620000	74630000	1	74880000	74890000
958	ENSSSCG00000004387		1	74620000	74630000	1	74890000	74900000
959	ENSSSCG00000004387		1	74620000	74630000	1	74900000	74910000
960	ENSSSCG00000004387		1	74620000	74630000	1	74910000	74920000
961	ENSSSCG00000004387		1	74620000	74630000	1	74930000	74940000
962	ENSSSCG00000004387		1	74620000	74630000	1	74940000	74950000
963	ENSSSCG00000004387		1	74620000	74630000	1	74950000	74960000
964	ENSSSCG00000004389		1	75110000	75120000	1	74950000	74960000
965	ENSSSCG00000004387		1	74620000	74630000	1	74960000	74970000
966	ENSSSCG00000004389		1	75110000	75120000	1	74960000	74970000
967	ENSSSCG00000004387		1	74620000	74630000	1	75030000	75040000
968	ENSSSCG00000004390	SESN1	1	75160000	75170000	1	75040000	75050000
969	ENSSSCG00000004391	CEP57L1	1	75160000	75170000	1	75040000	75050000
970	ENSSSCG00000004415		1	75220000	75230000	1	75040000	75050000
971	ENSSSCG00000004387		1	74620000	74630000	1	75060000	75070000
972	ENSSSCG00000004387		1	74620000	74630000	1	75080000	75090000
973	ENSSSCG00000004387		1	74620000	74630000	1	75090000	75100000
974	ENSSSCG00000004388	ARMC2	1	74920000	74930000	1	75090000	75100000
975	ENSSSCG00000004387		1	74620000	74630000	1	75120000	75130000
976	ENSSSCG00000004388	ARMC2	1	74920000	74930000	1	75130000	75140000
977	ENSSSCG00000004387		1	74620000	74630000	1	75140000	75150000
978	ENSSSCG00000004387		1	74620000	74630000	1	75150000	75160000
979	ENSSSCG00000004411	ZBTB24	1	75540000	75550000	1	75170000	75180000
980	ENSSSCG00000004410		1	75560000	75570000	1	75260000	75270000
981	ENSSSCG00000004414	CD164	1	75450000	75460000	1	75260000	75270000
982	ENSSSCG00000004411	ZBTB24	1	75540000	75550000	1	75270000	75280000
983	ENSSSCG00000004414	CD164	1	75450000	75460000	1	75270000	75280000
984	ENSSSCG00000004408	SMPD2	1	75500000	75510000	1	75280000	75290000
985	ENSSSCG00000004413	PPIL6	1	75500000	75510000	1	75280000	75290000
986	ENSSSCG00000004414	CD164	1	75450000	75460000	1	75280000	75290000
987	ENSSSCG00000004414	CD164	1	75450000	75460000	1	75290000	75300000
988	ENSSSCG00000004414	CD164	1	75450000	75460000	1	75330000	75340000
989	ENSSSCG00000004414	CD164	1	75450000	75460000	1	75340000	75350000
990	ENSSSCG00000004415		1	75220000	75230000	1	75370000	75380000
991	ENSSSCG00000004410		1	75560000	75570000	1	75470000	75480000
992	ENSSSCG00000049571		1	76350000	76360000	1	75580000	75590000
993	ENSSSCG00000049983		1	75740000	75750000	1	75800000	75810000
994	ENSSSCG00000049983		1	75740000	75750000	1	75920000	75930000
995	ENSSSCG00000004402	METTL24	1	76360000	76370000	1	76190000	76200000
996	ENSSSCG00000049571		1	76350000	76360000	1	76200000	76210000
997	ENSSSCG00000004402	METTL24	1	76360000	76370000	1	76210000	76220000
998	ENSSSCG00000004402	METTL24	1	76360000	76370000	1	76230000	76240000
999	ENSSSCG00000049571		1	76350000	76360000	1	76230000	76240000
1000	ENSSSCG00000004402	METTL24	1	76360000	76370000	1	76240000	76250000
1001	ENSSSCG00000049571		1	76350000	76360000	1	76240000	76250000
1002	ENSSSCG00000049571		1	76350000	76360000	1	76270000	76280000
1003	ENSSSCG00000004402	METTL24	1	76360000	76370000	1	76280000	76290000
1004	ENSSSCG00000004402	METTL24	1	76360000	76370000	1	76290000	76300000
1005	ENSSSCG00000049571		1	76350000	76360000	1	76300000	76310000
1006	ENSSSCG00000004402	METTL24	1	76360000	76370000	1	76310000	76320000
1007	ENSSSCG00000049571		1	76350000	76360000	1	76470000	76480000
1008	ENSSSCG00000004393	GTF3C6	1	76890000	76900000	1	76500000	76510000
1009	ENSSSCG00000004393	GTF3C6	1	76890000	76900000	1	76510000	76520000
1010	ENSSSCG00000004393	GTF3C6	1	76890000	76900000	1	76520000	76530000
1011	ENSSSCG00000004394	RPF2	1	76910000	76920000	1	76520000	76530000
1012	ENSSSCG00000004393	GTF3C6	1	76890000	76900000	1	76530000	76540000
1013	ENSSSCG00000004393	GTF3C6	1	76890000	76900000	1	76550000	76560000
1014	ENSSSCG00000004394	RPF2	1	76910000	76920000	1	76550000	76560000
1015	ENSSSCG00000004392	AMD1	1	76830000	76840000	1	76560000	76570000
1016	ENSSSCG00000004394	RPF2	1	76910000	76920000	1	76560000	76570000
1017	ENSSSCG00000004393	GTF3C6	1	76890000	76900000	1	76570000	76580000
1018	ENSSSCG00000004393	GTF3C6	1	76890000	76900000	1	76590000	76600000
1019	ENSSSCG00000049039		1	76760000	76770000	1	76600000	76610000
1020	ENSSSCG00000004393	GTF3C6	1	76890000	76900000	1	76620000	76630000
1021	ENSSSCG00000049039		1	76760000	76770000	1	76620000	76630000
1022	ENSSSCG00000004393	GTF3C6	1	76890000	76900000	1	76630000	76640000
1023	ENSSSCG00000004394	RPF2	1	76910000	76920000	1	76630000	76640000
1024	ENSSSCG00000037424	CDK19	1	76790000	76800000	1	76630000	76640000
1025	ENSSSCG00000004392	AMD1	1	76830000	76840000	1	76640000	76650000
1026	ENSSSCG00000004393	GTF3C6	1	76890000	76900000	1	76640000	76650000
1027	ENSSSCG00000004399	SLC22A16	1	76460000	76470000	1	76640000	76650000
1028	ENSSSCG00000049039		1	76760000	76770000	1	76640000	76650000
1029	ENSSSCG00000004392	AMD1	1	76830000	76840000	1	76650000	76660000
1030	ENSSSCG00000004393	GTF3C6	1	76890000	76900000	1	76660000	76670000
1031	ENSSSCG00000004392	AMD1	1	76830000	76840000	1	76680000	76690000
1032	ENSSSCG00000004394	RPF2	1	76910000	76920000	1	76680000	76690000
1033	ENSSSCG00000004392	AMD1	1	76830000	76840000	1	76690000	76700000
1034	ENSSSCG00000037424	CDK19	1	76790000	76800000	1	76690000	76700000
1035	ENSSSCG00000049039		1	76760000	76770000	1	76690000	76700000
1036	ENSSSCG00000037424	CDK19	1	76790000	76800000	1	76700000	76710000
1037	ENSSSCG00000049039		1	76760000	76770000	1	76700000	76710000
1038	ENSSSCG00000004394	RPF2	1	76910000	76920000	1	76710000	76720000
1039	ENSSSCG00000004392	AMD1	1	76830000	76840000	1	76720000	76730000
1040	ENSSSCG00000004392	AMD1	1	76830000	76840000	1	76730000	76740000
1041	ENSSSCG00000004394	RPF2	1	76910000	76920000	1	76730000	76740000
1042	ENSSSCG00000004393	GTF3C6	1	76890000	76900000	1	76740000	76750000
1043	ENSSSCG00000004396		1	76670000	76680000	1	76750000	76760000
1044	ENSSSCG00000004396		1	76670000	76680000	1	76780000	76790000
1045	ENSSSCG00000004396		1	76670000	76680000	1	76810000	76820000
1046	ENSSSCG00000037424	CDK19	1	76790000	76800000	1	76840000	76850000
1047	ENSSSCG00000049039		1	76760000	76770000	1	76840000	76850000
1048	ENSSSCG00000004396		1	76670000	76680000	1	76850000	76860000
1049	ENSSSCG00000037424	CDK19	1	76790000	76800000	1	76850000	76860000
1050	ENSSSCG00000004394	RPF2	1	76910000	76920000	1	76860000	76870000
1051	ENSSSCG00000004396		1	76670000	76680000	1	76860000	76870000
1052	ENSSSCG00000004396		1	76670000	76680000	1	76870000	76880000
1053	ENSSSCG00000004392	AMD1	1	76830000	76840000	1	76880000	76890000
1054	ENSSSCG00000004396		1	76670000	76680000	1	76880000	76890000
1055	ENSSSCG00000041409	MFSD4B	1	77150000	77160000	1	76930000	76940000
1056	ENSSSCG00000004419	SLC16A10	1	76990000	77000000	1	76940000	76950000
1057	ENSSSCG00000041409	MFSD4B	1	77150000	77160000	1	76950000	76960000
1058	ENSSSCG00000004419	SLC16A10	1	76990000	77000000	1	77090000	77100000
1059	ENSSSCG00000004419	SLC16A10	1	76990000	77000000	1	77100000	77110000
1060	ENSSSCG00000004419	SLC16A10	1	76990000	77000000	1	77120000	77130000
1061	ENSSSCG00000004393	GTF3C6	1	76890000	76900000	1	77130000	77140000
1062	ENSSSCG00000004394	RPF2	1	76910000	76920000	1	77130000	77140000
1063	ENSSSCG00000004394	RPF2	1	76910000	76920000	1	77140000	77150000
1064	ENSSSCG00000004393	GTF3C6	1	76890000	76900000	1	77170000	77180000
1065	ENSSSCG00000041409	MFSD4B	1	77150000	77160000	1	77250000	77260000
1066	ENSSSCG00000025703	REV3L	1	77390000	77400000	1	77270000	77280000
1067	ENSSSCG00000004422	CCN6	1	78000000	78010000	1	77300000	77310000
1068	ENSSSCG00000004423	TUBE1	1	78040000	78050000	1	77360000	77370000
1069	ENSSSCG00000025703	REV3L	1	77390000	77400000	1	77470000	77480000
1070	ENSSSCG00000025703	REV3L	1	77390000	77400000	1	77490000	77500000
1071	ENSSSCG00000025703	REV3L	1	77390000	77400000	1	77580000	77590000
1072	ENSSSCG00000004422	CCN6	1	78000000	78010000	1	77590000	77600000
1073	ENSSSCG00000025703	REV3L	1	77390000	77400000	1	77590000	77600000
1074	ENSSSCG00000004421	FYN	1	77810000	77820000	1	77630000	77640000
1075	ENSSSCG00000004422	CCN6	1	78000000	78010000	1	77630000	77640000
1076	ENSSSCG00000004421	FYN	1	77810000	77820000	1	77640000	77650000
1077	ENSSSCG00000004422	CCN6	1	78000000	78010000	1	77640000	77650000
1078	ENSSSCG00000004421	FYN	1	77810000	77820000	1	77860000	77870000
1079	ENSSSCG00000004421	FYN	1	77810000	77820000	1	77900000	77910000
1080	ENSSSCG00000004421	FYN	1	77810000	77820000	1	77930000	77940000
1081	ENSSSCG00000025703	REV3L	1	77390000	77400000	1	77990000	78000000
1082	ENSSSCG00000041409	MFSD4B	1	77150000	77160000	1	77990000	78000000
1083	ENSSSCG00000004425	LAMA4	1	78220000	78230000	1	78140000	78150000
1084	ENSSSCG00000025703	REV3L	1	77390000	77400000	1	78210000	78220000
1085	ENSSSCG00000004425	LAMA4	1	78220000	78230000	1	78270000	78280000
1086	ENSSSCG00000037803	MARCKS	1	79790000	79800000	1	78310000	78320000
1087	ENSSSCG00000047473		1	79360000	79370000	1	79250000	79260000
1088	ENSSSCG00000037803	MARCKS	1	79790000	79800000	1	79260000	79270000
1089	ENSSSCG00000037803	MARCKS	1	79790000	79800000	1	79280000	79290000
1090	ENSSSCG00000037803	MARCKS	1	79790000	79800000	1	79470000	79480000
1091	ENSSSCG00000037803	MARCKS	1	79790000	79800000	1	79500000	79510000
1092	ENSSSCG00000047971		1	81500000	81510000	1	80250000	80260000
1093	ENSSSCG00000004433	HS3ST5	1	80240000	80250000	1	80530000	80540000
1094	ENSSSCG00000042456		1	81330000	81340000	1	81160000	81170000
1095	ENSSSCG00000042456		1	81330000	81340000	1	81430000	81440000
1096	ENSSSCG00000047971		1	81500000	81510000	1	81600000	81610000
1097	ENSSSCG00000004445	CALHM4	1	82150000	82160000	1	81870000	81880000
1098	ENSSSCG00000004446	RWDD1	1	82150000	82160000	1	81870000	81880000
1099	ENSSSCG00000004445	CALHM4	1	82150000	82160000	1	81880000	81890000
1100	ENSSSCG00000004446	RWDD1	1	82150000	82160000	1	81880000	81890000
1101	ENSSSCG00000031898	CALHM5	1	82100000	82110000	1	81880000	81890000
1102	ENSSSCG00000004445	CALHM4	1	82150000	82160000	1	81890000	81900000
1103	ENSSSCG00000004446	RWDD1	1	82150000	82160000	1	81890000	81900000
1104	ENSSSCG00000031898	CALHM5	1	82100000	82110000	1	81890000	81900000
1105	ENSSSCG00000036064	CALHM6	1	82080000	82090000	1	81890000	81900000
1106	ENSSSCG00000040660	TRAPPC3L	1	82140000	82150000	1	81890000	81900000
1107	ENSSSCG00000004445	CALHM4	1	82150000	82160000	1	81900000	81910000
1108	ENSSSCG00000004446	RWDD1	1	82150000	82160000	1	81900000	81910000
1109	ENSSSCG00000036064	CALHM6	1	82080000	82090000	1	81900000	81910000
1110	ENSSSCG00000031898	CALHM5	1	82100000	82110000	1	81940000	81950000
1111	ENSSSCG00000036064	CALHM6	1	82080000	82090000	1	81940000	81950000
1112	ENSSSCG00000004441		1	81930000	81940000	1	81980000	81990000
1113	ENSSSCG00000004438	TSPYL1	1	81910000	81920000	1	81990000	82000000
1114	ENSSSCG00000004441		1	81930000	81940000	1	81990000	82000000
1115	ENSSSCG00000004438	TSPYL1	1	81910000	81920000	1	82000000	82010000
1116	ENSSSCG00000004438	TSPYL1	1	81910000	81920000	1	82020000	82030000
1117	ENSSSCG00000004441		1	81930000	81940000	1	82020000	82030000
1118	ENSSSCG00000004438	TSPYL1	1	81910000	81920000	1	82030000	82040000
1119	ENSSSCG00000004438	TSPYL1	1	81910000	81920000	1	82050000	82060000
1120	ENSSSCG00000004441		1	81930000	81940000	1	82050000	82060000
1121	ENSSSCG00000004438	TSPYL1	1	81910000	81920000	1	82060000	82070000
1122	ENSSSCG00000004441		1	81930000	81940000	1	82060000	82070000
1123	ENSSSCG00000004438	TSPYL1	1	81910000	81920000	1	82070000	82080000
1124	ENSSSCG00000004438	TSPYL1	1	81910000	81920000	1	82110000	82120000
1125	ENSSSCG00000004438	TSPYL1	1	81910000	81920000	1	82120000	82130000
1126	ENSSSCG00000004438	TSPYL1	1	81910000	81920000	1	82130000	82140000
1127	ENSSSCG00000004441		1	81930000	81940000	1	82130000	82140000
1128	ENSSSCG00000004438	TSPYL1	1	81910000	81920000	1	82170000	82180000
1129	ENSSSCG00000036064	CALHM6	1	82080000	82090000	1	82190000	82200000
1130	ENSSSCG00000040797		1	82320000	82330000	1	82530000	82540000
1131	ENSSSCG00000040797		1	82320000	82330000	1	82580000	82590000
1132	ENSSSCG00000004452	PRSS35	1	82730000	82740000	1	82820000	82830000
1133	ENSSSCG00000004452	PRSS35	1	82730000	82740000	1	82830000	82840000
1134	ENSSSCG00000004452	PRSS35	1	82730000	82740000	1	82930000	82940000
1135	ENSSSCG00000004452	PRSS35	1	82730000	82740000	1	82940000	82950000
1136	ENSSSCG00000004454	ME1	1	82790000	82800000	1	82940000	82950000
1137	ENSSSCG00000004452	PRSS35	1	82730000	82740000	1	82950000	82960000
1138	ENSSSCG00000004452	PRSS35	1	82730000	82740000	1	82960000	82970000
1139	ENSSSCG00000004452	PRSS35	1	82730000	82740000	1	82970000	82980000
1140	ENSSSCG00000004452	PRSS35	1	82730000	82740000	1	82980000	82990000
1141	ENSSSCG00000004460	IBTK	1	83970000	83980000	1	83030000	83040000
1142	ENSSSCG00000004458	TPBG	1	83850000	83860000	1	83150000	83160000
1143	ENSSSCG00000032485		1	83900000	83910000	1	83150000	83160000
1144	ENSSSCG00000004458	TPBG	1	83850000	83860000	1	83170000	83180000
1145	ENSSSCG00000004458	TPBG	1	83850000	83860000	1	83230000	83240000
1146	ENSSSCG00000004458	TPBG	1	83850000	83860000	1	83280000	83290000
1147	ENSSSCG00000004458	TPBG	1	83850000	83860000	1	83310000	83320000
1148	ENSSSCG00000026346	UBE3D	1	83140000	83150000	1	83880000	83890000
1149	ENSSSCG00000026346	UBE3D	1	83140000	83150000	1	83930000	83940000
1150	ENSSSCG00000026346	UBE3D	1	83140000	83150000	1	83940000	83950000
1151	ENSSSCG00000026346	UBE3D	1	83140000	83150000	1	84000000	84010000
1152	ENSSSCG00000031482		1	84370000	84380000	1	84170000	84180000
1153	ENSSSCG00000049631		1	85410000	85420000	1	84580000	84590000
1154	ENSSSCG00000046012		1	85540000	85550000	1	85290000	85300000
1155	ENSSSCG00000049631		1	85410000	85420000	1	85530000	85540000
1156	ENSSSCG00000028080	ELOVL4	1	86160000	86170000	1	86030000	86040000
1157	ENSSSCG00000028080	ELOVL4	1	86160000	86170000	1	86050000	86060000
1158	ENSSSCG00000004466	TTK	1	86120000	86130000	1	86170000	86180000
1159	ENSSSCG00000044875		1	87280000	87290000	1	86680000	86690000
1160	ENSSSCG00000044964		1	87280000	87290000	1	86680000	86690000
1161	ENSSSCG00000004472	IRAK1BP1	1	87320000	87330000	1	86750000	86760000
1162	ENSSSCG00000048044		1	87530000	87540000	1	86770000	86780000
1163	ENSSSCG00000050526		1	86850000	86860000	1	86940000	86950000
1164	ENSSSCG00000044875		1	87280000	87290000	1	87060000	87070000
1165	ENSSSCG00000044964		1	87280000	87290000	1	87060000	87070000
1166	ENSSSCG00000044875		1	87280000	87290000	1	87080000	87090000
1167	ENSSSCG00000044964		1	87280000	87290000	1	87080000	87090000
1168	ENSSSCG00000004472	IRAK1BP1	1	87320000	87330000	1	87270000	87280000
1169	ENSSSCG00000046076		1	86760000	86770000	1	87370000	87380000
1170	ENSSSCG00000044875		1	87280000	87290000	1	87380000	87390000
1171	ENSSSCG00000044964		1	87280000	87290000	1	87380000	87390000
1172	ENSSSCG00000044875		1	87280000	87290000	1	87430000	87440000
1173	ENSSSCG00000044964		1	87280000	87290000	1	87430000	87440000
1174	ENSSSCG00000048044		1	87530000	87540000	1	88110000	88120000
1175	ENSSSCG00000048044		1	87530000	87540000	1	88130000	88140000
1176	ENSSSCG00000044832		1	87810000	87820000	1	88860000	88870000
1177	ENSSSCG00000046698		1	89260000	89270000	1	89180000	89190000
1178	ENSSSCG00000046698		1	89260000	89270000	1	89200000	89210000
1179	ENSSSCG00000044832		1	87810000	87820000	1	89640000	89650000
1180	ENSSSCG00000033155	TMEM30A	1	90650000	90660000	1	90340000	90350000
1181	ENSSSCG00000004480	COX7A2	1	90690000	90700000	1	90350000	90360000
1182	ENSSSCG00000033155	TMEM30A	1	90650000	90660000	1	90360000	90370000
1183	ENSSSCG00000033155	TMEM30A	1	90650000	90660000	1	90390000	90400000
1184	ENSSSCG00000033155	TMEM30A	1	90650000	90660000	1	90400000	90410000
1185	ENSSSCG00000033155	TMEM30A	1	90650000	90660000	1	90450000	90460000
1186	ENSSSCG00000004479	FILIP1	1	90380000	90390000	1	90530000	90540000
1187	ENSSSCG00000004479	FILIP1	1	90380000	90390000	1	90560000	90570000
1188	ENSSSCG00000004479	FILIP1	1	90380000	90390000	1	90570000	90580000
1189	ENSSSCG00000020702	SENP6	1	90290000	90300000	1	90590000	90600000
1190	ENSSSCG00000004479	FILIP1	1	90380000	90390000	1	90630000	90640000
1191	ENSSSCG00000004480	COX7A2	1	90690000	90700000	1	90630000	90640000
1192	ENSSSCG00000044069		1	91620000	91630000	1	91570000	91580000
1193	ENSSSCG00000044069		1	91620000	91630000	1	91670000	91680000
1194	ENSSSCG00000004484	COL12A1	1	90740000	90750000	1	91970000	91980000
1195	ENSSSCG00000004484	COL12A1	1	90740000	90750000	1	91990000	92000000
1196	ENSSSCG00000004484	COL12A1	1	90740000	90750000	1	92030000	92040000
1197	ENSSSCG00000004484	COL12A1	1	90740000	90750000	1	92150000	92160000
1198	ENSSSCG00000004485	CD109	1	92280000	92290000	1	92150000	92160000
1199	ENSSSCG00000004486	SLC17A5	1	92280000	92290000	1	92150000	92160000
1200	ENSSSCG00000004485	CD109	1	92280000	92290000	1	92200000	92210000
1201	ENSSSCG00000004486	SLC17A5	1	92280000	92290000	1	92200000	92210000
1202	ENSSSCG00000004487	MTO1	1	92480000	92490000	1	92210000	92220000
1203	ENSSSCG00000021383	CGAS	1	92480000	92490000	1	92210000	92220000
1204	ENSSSCG00000004485	CD109	1	92280000	92290000	1	92220000	92230000
1205	ENSSSCG00000004486	SLC17A5	1	92280000	92290000	1	92220000	92230000
1206	ENSSSCG00000004487	MTO1	1	92480000	92490000	1	92290000	92300000
1207	ENSSSCG00000021383	CGAS	1	92480000	92490000	1	92290000	92300000
1208	ENSSSCG00000037674		1	92420000	92430000	1	92310000	92320000
1209	ENSSSCG00000037674		1	92420000	92430000	1	92320000	92330000
1210	ENSSSCG00000037674		1	92420000	92430000	1	92330000	92340000
1211	ENSSSCG00000037674		1	92420000	92430000	1	92340000	92350000
1212	ENSSSCG00000004489		1	92410000	92420000	1	92350000	92360000
1213	ENSSSCG00000037674		1	92420000	92430000	1	92350000	92360000
1214	ENSSSCG00000004489		1	92410000	92420000	1	92360000	92370000
1215	ENSSSCG00000037674		1	92420000	92430000	1	92370000	92380000
1216	ENSSSCG00000004485	CD109	1	92280000	92290000	1	92450000	92460000
1217	ENSSSCG00000004486	SLC17A5	1	92280000	92290000	1	92450000	92460000
1218	ENSSSCG00000004485	CD109	1	92280000	92290000	1	92460000	92470000
1219	ENSSSCG00000004486	SLC17A5	1	92280000	92290000	1	92460000	92470000
1220	ENSSSCG00000050469		1	92270000	92280000	1	92460000	92470000
1221	ENSSSCG00000004489		1	92410000	92420000	1	92580000	92590000
1222	ENSSSCG00000050469		1	92270000	92280000	1	92610000	92620000
1223	ENSSSCG00000033160		1	92950000	92960000	1	93000000	93010000
1224	ENSSSCG00000005790		1	93140000	93150000	1	93090000	93100000
1225	ENSSSCG00000005790		1	93140000	93150000	1	93210000	93220000
1226	ENSSSCG00000051179		1	93160000	93170000	1	93210000	93220000
1227	ENSSSCG00000031966		1	93100000	93110000	1	93280000	93290000
1228	ENSSSCG00000005790		1	93140000	93150000	1	93420000	93430000
1229	ENSSSCG00000041974		1	94170000	94180000	1	93920000	93930000
1230	ENSSSCG00000044547		1	94060000	94070000	1	93920000	93930000
1231	ENSSSCG00000041974		1	94170000	94180000	1	93940000	93950000
1232	ENSSSCG00000041974		1	94170000	94180000	1	93950000	93960000
1233	ENSSSCG00000004490	SETBP1	1	94290000	94300000	1	93970000	93980000
1234	ENSSSCG00000044547		1	94060000	94070000	1	93970000	93980000
1235	ENSSSCG00000050905		1	94920000	94930000	1	93970000	93980000
1236	ENSSSCG00000044547		1	94060000	94070000	1	94000000	94010000
1237	ENSSSCG00000050379		1	94730000	94740000	1	94160000	94170000
1238	ENSSSCG00000044547		1	94060000	94070000	1	94180000	94190000
1239	ENSSSCG00000041974		1	94170000	94180000	1	94270000	94280000
1240	ENSSSCG00000004490	SETBP1	1	94290000	94300000	1	94430000	94440000
1241	ENSSSCG00000004490	SETBP1	1	94290000	94300000	1	94610000	94620000
1242	ENSSSCG00000050905		1	94920000	94930000	1	94700000	94710000
1243	ENSSSCG00000004491	SLC14A2	1	95250000	95260000	1	95190000	95200000
1244	ENSSSCG00000004492	SLC14A1	1	95350000	95360000	1	95280000	95290000
1245	ENSSSCG00000021072	EPG5	1	95610000	95620000	1	95310000	95320000
1246	ENSSSCG00000021072	EPG5	1	95610000	95620000	1	95330000	95340000
1247	ENSSSCG00000004493	SIGLEC15	1	95470000	95480000	1	95360000	95370000
1248	ENSSSCG00000004493	SIGLEC15	1	95470000	95480000	1	95410000	95420000
1249	ENSSSCG00000004492	SLC14A1	1	95350000	95360000	1	95510000	95520000
1250	ENSSSCG00000004492	SLC14A1	1	95350000	95360000	1	95520000	95530000
1251	ENSSSCG00000004493	SIGLEC15	1	95470000	95480000	1	95520000	95530000
1252	ENSSSCG00000021072	EPG5	1	95610000	95620000	1	95710000	95720000
1253	ENSSSCG00000004503	LOXHD1	1	96270000	96280000	1	95780000	95790000
1254	ENSSSCG00000004503	LOXHD1	1	96270000	96280000	1	95790000	95800000
1255	ENSSSCG00000004502	RNF165	1	95940000	95950000	1	96080000	96090000
1256	ENSSSCG00000004502	RNF165	1	95940000	95950000	1	96110000	96120000
1257	ENSSSCG00000004502	RNF165	1	95940000	95950000	1	96120000	96130000
1258	ENSSSCG00000004500	C18orf25	1	95800000	95810000	1	96160000	96170000
1259	ENSSSCG00000004502	RNF165	1	95940000	95950000	1	96170000	96180000
1260	ENSSSCG00000004503	LOXHD1	1	96270000	96280000	1	96190000	96200000
1261	ENSSSCG00000004498	HAUS1	1	95750000	95760000	1	96280000	96290000
1262	ENSSSCG00000004499	ATP5F1A	1	95750000	95760000	1	96280000	96290000
1263	ENSSSCG00000004500	C18orf25	1	95800000	95810000	1	96280000	96290000
1264	ENSSSCG00000005767	SKOR2	1	96840000	96850000	1	96890000	96900000
1265	ENSSSCG00000005768		1	96760000	96770000	1	97360000	97370000
1266	ENSSSCG00000028076	ZBTB7C	1	98010000	98020000	1	97600000	97610000
1267	ENSSSCG00000028076	ZBTB7C	1	98010000	98020000	1	97610000	97620000
1268	ENSSSCG00000028076	ZBTB7C	1	98010000	98020000	1	97620000	97630000
1269	ENSSSCG00000028076	ZBTB7C	1	98010000	98020000	1	97710000	97720000
1270	ENSSSCG00000028076	ZBTB7C	1	98010000	98020000	1	97770000	97780000
1271	ENSSSCG00000028076	ZBTB7C	1	98010000	98020000	1	97780000	97790000
1272	ENSSSCG00000004506	CTIF	1	98130000	98140000	1	98180000	98190000
1273	ENSSSCG00000004506	CTIF	1	98130000	98140000	1	98240000	98250000
1274	ENSSSCG00000004507	SMAD7	1	98540000	98550000	1	98280000	98290000
1275	ENSSSCG00000004507	SMAD7	1	98540000	98550000	1	98350000	98360000
1276	ENSSSCG00000004507	SMAD7	1	98540000	98550000	1	98430000	98440000
1277	ENSSSCG00000004507	SMAD7	1	98540000	98550000	1	98460000	98470000
1278	ENSSSCG00000004508	DYM	1	99020000	99030000	1	98970000	98980000
1279	ENSSSCG00000035007	RPL17-C18orf32	1	99040000	99050000	1	98990000	99000000
1280	ENSSSCG00000004511		1	99800000	99810000	1	99050000	99060000
1281	ENSSSCG00000043017		1	99270000	99280000	1	99060000	99070000
1282	ENSSSCG00000043017		1	99270000	99280000	1	99070000	99080000
1283	ENSSSCG00000043017		1	99270000	99280000	1	99100000	99110000
1284	ENSSSCG00000004509	LIPG	1	99080000	99090000	1	99210000	99220000
1285	ENSSSCG00000004509	LIPG	1	99080000	99090000	1	99250000	99260000
1286	ENSSSCG00000004511		1	99800000	99810000	1	99440000	99450000
1287	ENSSSCG00000004511		1	99800000	99810000	1	99450000	99460000
1288	ENSSSCG00000041158		1	99840000	99850000	1	99530000	99540000
1289	ENSSSCG00000004511		1	99800000	99810000	1	99600000	99610000
1290	ENSSSCG00000004518	SKA1	1	99970000	99980000	1	99820000	99830000
1291	ENSSSCG00000004518	SKA1	1	99970000	99980000	1	100320000	100330000
1292	ENSSSCG00000004521	MRO	1	100510000	100520000	1	100440000	100450000
1293	ENSSSCG00000004524	SMAD4	1	100510000	100520000	1	100440000	100450000
1294	ENSSSCG00000024479	ELAC1	1	100510000	100520000	1	100440000	100450000
1295	ENSSSCG00000004522	ME2	1	100410000	100420000	1	100480000	100490000
1296	ENSSSCG00000041603		1	100970000	100980000	1	100480000	100490000
1297	ENSSSCG00000004521	MRO	1	100510000	100520000	1	100560000	100570000
1298	ENSSSCG00000004524	SMAD4	1	100510000	100520000	1	100560000	100570000
1299	ENSSSCG00000024479	ELAC1	1	100510000	100520000	1	100560000	100570000
1300	ENSSSCG00000004521	MRO	1	100510000	100520000	1	100580000	100590000
1301	ENSSSCG00000004524	SMAD4	1	100510000	100520000	1	100580000	100590000
1302	ENSSSCG00000024479	ELAC1	1	100510000	100520000	1	100580000	100590000
1303	ENSSSCG00000004521	MRO	1	100510000	100520000	1	100590000	100600000
1304	ENSSSCG00000004524	SMAD4	1	100510000	100520000	1	100590000	100600000
1305	ENSSSCG00000024479	ELAC1	1	100510000	100520000	1	100590000	100600000
1306	ENSSSCG00000004521	MRO	1	100510000	100520000	1	100600000	100610000
1307	ENSSSCG00000004524	SMAD4	1	100510000	100520000	1	100600000	100610000
1308	ENSSSCG00000024479	ELAC1	1	100510000	100520000	1	100600000	100610000
1309	ENSSSCG00000004521	MRO	1	100510000	100520000	1	100610000	100620000
1310	ENSSSCG00000004524	SMAD4	1	100510000	100520000	1	100610000	100620000
1311	ENSSSCG00000024479	ELAC1	1	100510000	100520000	1	100610000	100620000
1312	ENSSSCG00000041603		1	100970000	100980000	1	100650000	100660000
1313	ENSSSCG00000041603		1	100970000	100980000	1	100780000	100790000
1314	ENSSSCG00000041603		1	100970000	100980000	1	101240000	101250000
1315	ENSSSCG00000040836	DCC	1	102080000	102090000	1	102170000	102180000
1316	ENSSSCG00000043936		1	102760000	102770000	1	102320000	102330000
1317	ENSSSCG00000043936		1	102760000	102770000	1	102520000	102530000
1318	ENSSSCG00000043936		1	102760000	102770000	1	102620000	102630000
1319	ENSSSCG00000043936		1	102760000	102770000	1	102700000	102710000
1320	ENSSSCG00000041749		1	103940000	103950000	1	103010000	103020000
1321	ENSSSCG00000041749		1	103940000	103950000	1	103250000	103260000
1322	ENSSSCG00000041749		1	103940000	103950000	1	103350000	103360000
1323	ENSSSCG00000043936		1	102760000	102770000	1	103440000	103450000
1324	ENSSSCG00000048009		1	104040000	104050000	1	103590000	103600000
1325	ENSSSCG00000004530	STARD6	1	103850000	103860000	1	103610000	103620000
1326	ENSSSCG00000004531	C18orf54	1	103850000	103860000	1	103610000	103620000
1327	ENSSSCG00000041749		1	103940000	103950000	1	103610000	103620000
1328	ENSSSCG00000004530	STARD6	1	103850000	103860000	1	103620000	103630000
1329	ENSSSCG00000004531	C18orf54	1	103850000	103860000	1	103620000	103630000
1330	ENSSSCG00000004530	STARD6	1	103850000	103860000	1	103630000	103640000
1331	ENSSSCG00000004531	C18orf54	1	103850000	103860000	1	103630000	103640000
1332	ENSSSCG00000004530	STARD6	1	103850000	103860000	1	103650000	103660000
1333	ENSSSCG00000004531	C18orf54	1	103850000	103860000	1	103650000	103660000
1334	ENSSSCG00000041749		1	103940000	103950000	1	103660000	103670000
1335	ENSSSCG00000004529	POLI	1	103790000	103800000	1	103670000	103680000
1336	ENSSSCG00000004528	MBD2	1	103750000	103760000	1	103690000	103700000
1337	ENSSSCG00000004529	POLI	1	103790000	103800000	1	103690000	103700000
1338	ENSSSCG00000004530	STARD6	1	103850000	103860000	1	103690000	103700000
1339	ENSSSCG00000004531	C18orf54	1	103850000	103860000	1	103690000	103700000
1340	ENSSSCG00000041749		1	103940000	103950000	1	103700000	103710000
1341	ENSSSCG00000004528	MBD2	1	103750000	103760000	1	103800000	103810000
1342	ENSSSCG00000041749		1	103940000	103950000	1	103880000	103890000
1343	ENSSSCG00000039443		1	104150000	104160000	1	103960000	103970000
1344	ENSSSCG00000048009		1	104040000	104050000	1	103990000	104000000
1345	ENSSSCG00000039443		1	104150000	104160000	1	104010000	104020000
1346	ENSSSCG00000039443		1	104150000	104160000	1	104030000	104040000
1347	ENSSSCG00000041749		1	103940000	103950000	1	104070000	104080000
1348	ENSSSCG00000041749		1	103940000	103950000	1	104080000	104090000
1349	ENSSSCG00000041749		1	103940000	103950000	1	104100000	104110000
1350	ENSSSCG00000038606		1	103900000	103910000	1	104120000	104130000
1351	ENSSSCG00000041749		1	103940000	103950000	1	104130000	104140000
1352	ENSSSCG00000041749		1	103940000	103950000	1	104160000	104170000
1353	ENSSSCG00000038606		1	103900000	103910000	1	104190000	104200000
1354	ENSSSCG00000048009		1	104040000	104050000	1	104220000	104230000
1355	ENSSSCG00000004534	CCDC68	1	104470000	104480000	1	104250000	104260000
1356	ENSSSCG00000004534	CCDC68	1	104470000	104480000	1	104270000	104280000
1357	ENSSSCG00000041749		1	103940000	103950000	1	104340000	104350000
1358	ENSSSCG00000041749		1	103940000	103950000	1	104350000	104360000
1359	ENSSSCG00000004534	CCDC68	1	104470000	104480000	1	104360000	104370000
1360	ENSSSCG00000041749		1	103940000	103950000	1	104400000	104410000
1361	ENSSSCG00000041749		1	103940000	103950000	1	104410000	104420000
1362	ENSSSCG00000039443		1	104150000	104160000	1	104430000	104440000
1363	ENSSSCG00000035243	RAB27B	1	104240000	104250000	1	104490000	104500000
1364	ENSSSCG00000035243	RAB27B	1	104240000	104250000	1	104500000	104510000
1365	ENSSSCG00000041749		1	103940000	103950000	1	104510000	104520000
1366	ENSSSCG00000041749		1	103940000	103950000	1	104520000	104530000
1367	ENSSSCG00000004535	TCF4	1	105070000	105080000	1	104890000	104900000
1368	ENSSSCG00000032236		1	105070000	105080000	1	104890000	104900000
1369	ENSSSCG00000004535	TCF4	1	105070000	105080000	1	104910000	104920000
1370	ENSSSCG00000032236		1	105070000	105080000	1	104910000	104920000
1371	ENSSSCG00000004535	TCF4	1	105070000	105080000	1	104960000	104970000
1372	ENSSSCG00000032236		1	105070000	105080000	1	104960000	104970000
1373	ENSSSCG00000004535	TCF4	1	105070000	105080000	1	105000000	105010000
1374	ENSSSCG00000032236		1	105070000	105080000	1	105000000	105010000
1375	ENSSSCG00000004537	TXNL1	1	106010000	106020000	1	105060000	105070000
1376	ENSSSCG00000004535	TCF4	1	105070000	105080000	1	105230000	105240000
1377	ENSSSCG00000032236		1	105070000	105080000	1	105230000	105240000
1378	ENSSSCG00000004535	TCF4	1	105070000	105080000	1	105310000	105320000
1379	ENSSSCG00000032236		1	105070000	105080000	1	105310000	105320000
1380	ENSSSCG00000004535	TCF4	1	105070000	105080000	1	105970000	105980000
1381	ENSSSCG00000032236		1	105070000	105080000	1	105970000	105980000
1382	ENSSSCG00000004537	TXNL1	1	106010000	106020000	1	106060000	106070000
1383	ENSSSCG00000004537	TXNL1	1	106010000	106020000	1	106080000	106090000
1384	ENSSSCG00000004538	WDR7	1	106030000	106040000	1	106080000	106090000
1385	ENSSSCG00000004537	TXNL1	1	106010000	106020000	1	106090000	106100000
1386	ENSSSCG00000004538	WDR7	1	106030000	106040000	1	106090000	106100000
1387	ENSSSCG00000004537	TXNL1	1	106010000	106020000	1	106100000	106110000
1388	ENSSSCG00000004538	WDR7	1	106030000	106040000	1	106100000	106110000
1389	ENSSSCG00000033063		1	106880000	106890000	1	106150000	106160000
1390	ENSSSCG00000004540	ONECUT2	1	106750000	106760000	1	106160000	106170000
1391	ENSSSCG00000033063		1	106880000	106890000	1	106160000	106170000
1392	ENSSSCG00000033063		1	106880000	106890000	1	106220000	106230000
1393	ENSSSCG00000004540	ONECUT2	1	106750000	106760000	1	106260000	106270000
1394	ENSSSCG00000004541	FECH	1	106890000	106900000	1	106400000	106410000
1395	ENSSSCG00000046392		1	106530000	106540000	1	106450000	106460000
1396	ENSSSCG00000046392		1	106530000	106540000	1	106480000	106490000
1397	ENSSSCG00000004540	ONECUT2	1	106750000	106760000	1	106490000	106500000
1398	ENSSSCG00000004554	PCLAF	1	107660000	107670000	1	107010000	107020000
1399	ENSSSCG00000037998		1	107100000	107110000	1	107050000	107060000
1400	ENSSSCG00000004547		1	107220000	107230000	1	107150000	107160000
1401	ENSSSCG00000004548	PIF1	1	107210000	107220000	1	107150000	107160000
1402	ENSSSCG00000004548	PIF1	1	107210000	107220000	1	107160000	107170000
1403	ENSSSCG00000004552	TRIP4	1	107650000	107660000	1	107230000	107240000
1404	ENSSSCG00000004548	PIF1	1	107210000	107220000	1	107280000	107290000
1405	ENSSSCG00000004545	ANKDD1A	1	107140000	107150000	1	107290000	107300000
1406	ENSSSCG00000004545	ANKDD1A	1	107140000	107150000	1	107300000	107310000
1407	ENSSSCG00000004547		1	107220000	107230000	1	107300000	107310000
1408	ENSSSCG00000004551	ZNF609	1	107580000	107590000	1	107300000	107310000
1409	ENSSSCG00000004548	PIF1	1	107210000	107220000	1	107310000	107320000
1410	ENSSSCG00000004552	TRIP4	1	107650000	107660000	1	107310000	107320000
1411	ENSSSCG00000034137	PPIB	1	107880000	107890000	1	107310000	107320000
1412	ENSSSCG00000004548	PIF1	1	107210000	107220000	1	107330000	107340000
1413	ENSSSCG00000004551	ZNF609	1	107580000	107590000	1	107330000	107340000
1414	ENSSSCG00000004552	TRIP4	1	107650000	107660000	1	107330000	107340000
1415	ENSSSCG00000004554	PCLAF	1	107660000	107670000	1	107330000	107340000
1416	ENSSSCG00000004551	ZNF609	1	107580000	107590000	1	107340000	107350000
1417	ENSSSCG00000004554	PCLAF	1	107660000	107670000	1	107340000	107350000
1418	ENSSSCG00000004551	ZNF609	1	107580000	107590000	1	107350000	107360000
1419	ENSSSCG00000004558	CSNK1G1	1	107680000	107690000	1	107350000	107360000
1420	ENSSSCG00000004551	ZNF609	1	107580000	107590000	1	107360000	107370000
1421	ENSSSCG00000004551	ZNF609	1	107580000	107590000	1	107380000	107390000
1422	ENSSSCG00000004552	TRIP4	1	107650000	107660000	1	107380000	107390000
1423	ENSSSCG00000004554	PCLAF	1	107660000	107670000	1	107380000	107390000
1424	ENSSSCG00000004558	CSNK1G1	1	107680000	107690000	1	107380000	107390000
1425	ENSSSCG00000004551	ZNF609	1	107580000	107590000	1	107390000	107400000
1426	ENSSSCG00000004552	TRIP4	1	107650000	107660000	1	107390000	107400000
1427	ENSSSCG00000045500		1	107670000	107680000	1	107390000	107400000
1428	ENSSSCG00000004551	ZNF609	1	107580000	107590000	1	107410000	107420000
1429	ENSSSCG00000004551	ZNF609	1	107580000	107590000	1	107420000	107430000
1430	ENSSSCG00000004551	ZNF609	1	107580000	107590000	1	107430000	107440000
1431	ENSSSCG00000004551	ZNF609	1	107580000	107590000	1	107440000	107450000
1432	ENSSSCG00000004551	ZNF609	1	107580000	107590000	1	107470000	107480000
1433	ENSSSCG00000004554	PCLAF	1	107660000	107670000	1	107480000	107490000
1434	ENSSSCG00000004551	ZNF609	1	107580000	107590000	1	107500000	107510000
1435	ENSSSCG00000004551	ZNF609	1	107580000	107590000	1	107520000	107530000
1436	ENSSSCG00000004550	OAZ2	1	107320000	107330000	1	107570000	107580000
1437	ENSSSCG00000004548	PIF1	1	107210000	107220000	1	107590000	107600000
1438	ENSSSCG00000041571		1	107450000	107460000	1	107590000	107600000
1439	ENSSSCG00000004550	OAZ2	1	107320000	107330000	1	107600000	107610000
1440	ENSSSCG00000004547		1	107220000	107230000	1	107610000	107620000
1441	ENSSSCG00000004550	OAZ2	1	107320000	107330000	1	107610000	107620000
1442	ENSSSCG00000041571		1	107450000	107460000	1	107610000	107620000
1443	ENSSSCG00000004545	ANKDD1A	1	107140000	107150000	1	107620000	107630000
1444	ENSSSCG00000004550	OAZ2	1	107320000	107330000	1	107620000	107630000
1445	ENSSSCG00000041571		1	107450000	107460000	1	107620000	107630000
1446	ENSSSCG00000004548	PIF1	1	107210000	107220000	1	107640000	107650000
1447	ENSSSCG00000004550	OAZ2	1	107320000	107330000	1	107640000	107650000
1448	ENSSSCG00000041571		1	107450000	107460000	1	107700000	107710000
1449	ENSSSCG00000028737	USP3	1	108510000	108520000	1	107710000	107720000
1450	ENSSSCG00000004558	CSNK1G1	1	107680000	107690000	1	107730000	107740000
1451	ENSSSCG00000045500		1	107670000	107680000	1	107740000	107750000
1452	ENSSSCG00000045500		1	107670000	107680000	1	107750000	107760000
1453	ENSSSCG00000004554	PCLAF	1	107660000	107670000	1	107770000	107780000
1454	ENSSSCG00000004552	TRIP4	1	107650000	107660000	1	107780000	107790000
1455	ENSSSCG00000004554	PCLAF	1	107660000	107670000	1	107780000	107790000
1456	ENSSSCG00000004552	TRIP4	1	107650000	107660000	1	107810000	107820000
1457	ENSSSCG00000004558	CSNK1G1	1	107680000	107690000	1	107810000	107820000
1458	ENSSSCG00000041571		1	107450000	107460000	1	107810000	107820000
1459	ENSSSCG00000004558	CSNK1G1	1	107680000	107690000	1	107820000	107830000
1460	ENSSSCG00000004554	PCLAF	1	107660000	107670000	1	107830000	107840000
1461	ENSSSCG00000004558	CSNK1G1	1	107680000	107690000	1	107830000	107840000
1462	ENSSSCG00000045500		1	107670000	107680000	1	107830000	107840000
1463	ENSSSCG00000004552	TRIP4	1	107650000	107660000	1	107840000	107850000
1464	ENSSSCG00000004554	PCLAF	1	107660000	107670000	1	107840000	107850000
1465	ENSSSCG00000004558	CSNK1G1	1	107680000	107690000	1	107840000	107850000
1466	ENSSSCG00000045500		1	107670000	107680000	1	107840000	107850000
1467	ENSSSCG00000004558	CSNK1G1	1	107680000	107690000	1	107850000	107860000
1468	ENSSSCG00000045500		1	107670000	107680000	1	107850000	107860000
1469	ENSSSCG00000004558	CSNK1G1	1	107680000	107690000	1	107860000	107870000
1470	ENSSSCG00000045500		1	107670000	107680000	1	107860000	107870000
1471	ENSSSCG00000004554	PCLAF	1	107660000	107670000	1	107870000	107880000
1472	ENSSSCG00000034124	CIAO2A	1	107950000	107960000	1	107900000	107910000
1473	ENSSSCG00000042703		1	107950000	107960000	1	107900000	107910000
1474	ENSSSCG00000048062		1	107950000	107960000	1	107900000	107910000
1475	ENSSSCG00000004554	PCLAF	1	107660000	107670000	1	107930000	107940000
1476	ENSSSCG00000004561	HERC1	1	108200000	108210000	1	107980000	107990000
1477	ENSSSCG00000028737	USP3	1	108510000	108520000	1	108010000	108020000
1478	ENSSSCG00000004561	HERC1	1	108200000	108210000	1	108020000	108030000
1479	ENSSSCG00000021588	DAPK2	1	107990000	108000000	1	108140000	108150000
1480	ENSSSCG00000034124	CIAO2A	1	107950000	107960000	1	108190000	108200000
1481	ENSSSCG00000042703		1	107950000	107960000	1	108190000	108200000
1482	ENSSSCG00000048062		1	107950000	107960000	1	108190000	108200000
1483	ENSSSCG00000021588	DAPK2	1	107990000	108000000	1	108210000	108220000
1484	ENSSSCG00000021588	DAPK2	1	107990000	108000000	1	108230000	108240000
1485	ENSSSCG00000021588	DAPK2	1	107990000	108000000	1	108250000	108260000
1486	ENSSSCG00000004561	HERC1	1	108200000	108210000	1	108260000	108270000
1487	ENSSSCG00000021588	DAPK2	1	107990000	108000000	1	108260000	108270000
1488	ENSSSCG00000047502		1	107940000	107950000	1	108260000	108270000
1489	ENSSSCG00000021588	DAPK2	1	107990000	108000000	1	108270000	108280000
1490	ENSSSCG00000021588	DAPK2	1	107990000	108000000	1	108280000	108290000
1491	ENSSSCG00000034124	CIAO2A	1	107950000	107960000	1	108280000	108290000
1492	ENSSSCG00000042703		1	107950000	107960000	1	108280000	108290000
1493	ENSSSCG00000048062		1	107950000	107960000	1	108280000	108290000
1494	ENSSSCG00000004561	HERC1	1	108200000	108210000	1	108300000	108310000
1495	ENSSSCG00000021588	DAPK2	1	107990000	108000000	1	108300000	108310000
1496	ENSSSCG00000021588	DAPK2	1	107990000	108000000	1	108310000	108320000
1497	ENSSSCG00000021588	DAPK2	1	107990000	108000000	1	108320000	108330000
1498	ENSSSCG00000047502		1	107940000	107950000	1	108320000	108330000
1499	ENSSSCG00000021588	DAPK2	1	107990000	108000000	1	108330000	108340000
1500	ENSSSCG00000021588	DAPK2	1	107990000	108000000	1	108340000	108350000
1501	ENSSSCG00000037275	SNX22	1	107890000	107900000	1	108350000	108360000
1502	ENSSSCG00000037275	SNX22	1	107890000	107900000	1	108360000	108370000
1503	ENSSSCG00000021588	DAPK2	1	107990000	108000000	1	108380000	108390000
1504	ENSSSCG00000028737	USP3	1	108510000	108520000	1	108400000	108410000
1505	ENSSSCG00000034124	CIAO2A	1	107950000	107960000	1	108400000	108410000
1506	ENSSSCG00000042703		1	107950000	107960000	1	108400000	108410000
1507	ENSSSCG00000048062		1	107950000	107960000	1	108400000	108410000
1508	ENSSSCG00000034124	CIAO2A	1	107950000	107960000	1	108460000	108470000
1509	ENSSSCG00000042703		1	107950000	107960000	1	108460000	108470000
1510	ENSSSCG00000048062		1	107950000	107960000	1	108460000	108470000
1511	ENSSSCG00000034124	CIAO2A	1	107950000	107960000	1	108490000	108500000
1512	ENSSSCG00000042703		1	107950000	107960000	1	108490000	108500000
1513	ENSSSCG00000048062		1	107950000	107960000	1	108490000	108500000
1514	ENSSSCG00000021588	DAPK2	1	107990000	108000000	1	108540000	108550000
1515	ENSSSCG00000021588	DAPK2	1	107990000	108000000	1	108550000	108560000
1516	ENSSSCG00000021588	DAPK2	1	107990000	108000000	1	108560000	108570000
1517	ENSSSCG00000023158		1	108880000	108890000	1	108620000	108630000
1518	ENSSSCG00000023158		1	108880000	108890000	1	108660000	108670000
1519	ENSSSCG00000004565	CA12	1	108640000	108650000	1	108710000	108720000
1520	ENSSSCG00000004570	TPM1	1	109020000	109030000	1	108720000	108730000
1521	ENSSSCG00000004565	CA12	1	108640000	108650000	1	108740000	108750000
1522	ENSSSCG00000021588	DAPK2	1	107990000	108000000	1	108740000	108750000
1523	ENSSSCG00000004565	CA12	1	108640000	108650000	1	108750000	108760000
1524	ENSSSCG00000023158		1	108880000	108890000	1	108770000	108780000
1525	ENSSSCG00000026571	RAB8B	1	108830000	108840000	1	108780000	108790000
1526	ENSSSCG00000032949	APH1B	1	108830000	108840000	1	108780000	108790000
1527	ENSSSCG00000023158		1	108880000	108890000	1	108790000	108800000
1528	ENSSSCG00000023158		1	108880000	108890000	1	108800000	108810000
1529	ENSSSCG00000034124	CIAO2A	1	107950000	107960000	1	108810000	108820000
1530	ENSSSCG00000042703		1	107950000	107960000	1	108810000	108820000
1531	ENSSSCG00000048062		1	107950000	107960000	1	108810000	108820000
1532	ENSSSCG00000023158		1	108880000	108890000	1	108820000	108830000
1533	ENSSSCG00000004570	TPM1	1	109020000	109030000	1	108970000	108980000
1534	ENSSSCG00000004570	TPM1	1	109020000	109030000	1	109070000	109080000
1535	ENSSSCG00000004570	TPM1	1	109020000	109030000	1	109110000	109120000
1536	ENSSSCG00000004570	TPM1	1	109020000	109030000	1	109130000	109140000
1537	ENSSSCG00000004570	TPM1	1	109020000	109030000	1	109150000	109160000
1538	ENSSSCG00000004570	TPM1	1	109020000	109030000	1	109160000	109170000
1539	ENSSSCG00000004570	TPM1	1	109020000	109030000	1	109170000	109180000
1540	ENSSSCG00000004569	LACTB	1	108920000	108930000	1	109200000	109210000
1541	ENSSSCG00000004570	TPM1	1	109020000	109030000	1	109220000	109230000
1542	ENSSSCG00000004569	LACTB	1	108920000	108930000	1	109230000	109240000
1543	ENSSSCG00000004570	TPM1	1	109020000	109030000	1	109260000	109270000
1544	ENSSSCG00000024088	TLN2	1	109680000	109690000	1	109270000	109280000
1545	ENSSSCG00000024088	TLN2	1	109680000	109690000	1	109300000	109310000
1546	ENSSSCG00000024088	TLN2	1	109680000	109690000	1	109340000	109350000
1547	ENSSSCG00000024088	TLN2	1	109680000	109690000	1	109350000	109360000
1548	ENSSSCG00000024088	TLN2	1	109680000	109690000	1	109370000	109380000
1549	ENSSSCG00000024088	TLN2	1	109680000	109690000	1	109390000	109400000
1550	ENSSSCG00000046767		1	109610000	109620000	1	109410000	109420000
1551	ENSSSCG00000024088	TLN2	1	109680000	109690000	1	109480000	109490000
1552	ENSSSCG00000046767		1	109610000	109620000	1	109480000	109490000
1553	ENSSSCG00000024088	TLN2	1	109680000	109690000	1	109490000	109500000
1554	ENSSSCG00000046767		1	109610000	109620000	1	109500000	109510000
1555	ENSSSCG00000046767		1	109610000	109620000	1	109510000	109520000
1556	ENSSSCG00000024088	TLN2	1	109680000	109690000	1	109520000	109530000
1557	ENSSSCG00000024088	TLN2	1	109680000	109690000	1	109560000	109570000
1558	ENSSSCG00000046767		1	109610000	109620000	1	109560000	109570000
1559	ENSSSCG00000036431	VPS13C	1	109930000	109940000	1	109800000	109810000
1560	ENSSSCG00000036431	VPS13C	1	109930000	109940000	1	109990000	110000000
1561	ENSSSCG00000004577	ICE2	1	111480000	111490000	1	110000000	110010000
1562	ENSSSCG00000004573		1	109920000	109930000	1	110020000	110030000
1563	ENSSSCG00000004573		1	109920000	109930000	1	110050000	110060000
1564	ENSSSCG00000036431	VPS13C	1	109930000	109940000	1	110060000	110070000
1565	ENSSSCG00000004573		1	109920000	109930000	1	110100000	110110000
1566	ENSSSCG00000036431	VPS13C	1	109930000	109940000	1	110120000	110130000
1567	ENSSSCG00000004577	ICE2	1	111480000	111490000	1	110780000	110790000
1568	ENSSSCG00000004576	RORA	1	110710000	110720000	1	110820000	110830000
1569	ENSSSCG00000004576	RORA	1	110710000	110720000	1	110830000	110840000
1570	ENSSSCG00000004577	ICE2	1	111480000	111490000	1	111530000	111540000
1571	ENSSSCG00000004577	ICE2	1	111480000	111490000	1	111560000	111570000
1572	ENSSSCG00000004577	ICE2	1	111480000	111490000	1	111610000	111620000
1573	ENSSSCG00000004577	ICE2	1	111480000	111490000	1	111620000	111630000
1574	ENSSSCG00000004577	ICE2	1	111480000	111490000	1	111630000	111640000
1575	ENSSSCG00000004577	ICE2	1	111480000	111490000	1	111640000	111650000
1576	ENSSSCG00000004578		1	111580000	111590000	1	111640000	111650000
1577	ENSSSCG00000035244	FOXB1	1	112000000	112010000	1	112070000	112080000
1578	ENSSSCG00000004578		1	111580000	111590000	1	112350000	112360000
1579	ENSSSCG00000004584	GCNT3	1	112540000	112550000	1	112390000	112400000
1580	ENSSSCG00000004584	GCNT3	1	112540000	112550000	1	112410000	112420000
1581	ENSSSCG00000004587	MYO1E	1	112670000	112680000	1	112580000	112590000
1582	ENSSSCG00000004586	FAM81A	1	112620000	112630000	1	112710000	112720000
1583	ENSSSCG00000004586	FAM81A	1	112620000	112630000	1	112750000	112760000
1584	ENSSSCG00000004586	FAM81A	1	112620000	112630000	1	112760000	112770000
1585	ENSSSCG00000004588	CCNB2	1	112940000	112950000	1	112760000	112770000
1586	ENSSSCG00000004587	MYO1E	1	112670000	112680000	1	112780000	112790000
1587	ENSSSCG00000004587	MYO1E	1	112670000	112680000	1	112800000	112810000
1588	ENSSSCG00000004587	MYO1E	1	112670000	112680000	1	112810000	112820000
1589	ENSSSCG00000004587	MYO1E	1	112670000	112680000	1	112860000	112870000
1590	ENSSSCG00000004584	GCNT3	1	112540000	112550000	1	112870000	112880000
1591	ENSSSCG00000004586	FAM81A	1	112620000	112630000	1	112870000	112880000
1592	ENSSSCG00000004586	FAM81A	1	112620000	112630000	1	112890000	112900000
1593	ENSSSCG00000004589	RNF111	1	113050000	113060000	1	112890000	112900000
1594	ENSSSCG00000004584	GCNT3	1	112540000	112550000	1	112900000	112910000
1595	ENSSSCG00000004586	FAM81A	1	112620000	112630000	1	112900000	112910000
1596	ENSSSCG00000004592	SLTM	1	113080000	113090000	1	112920000	112930000
1597	ENSSSCG00000004596	LIPC	1	113600000	113610000	1	112960000	112970000
1598	ENSSSCG00000004584	GCNT3	1	112540000	112550000	1	112970000	112980000
1599	ENSSSCG00000004589	RNF111	1	113050000	113060000	1	112970000	112980000
1600	ENSSSCG00000004592	SLTM	1	113080000	113090000	1	113160000	113170000
1601	ENSSSCG00000004596	LIPC	1	113600000	113610000	1	113180000	113190000
1602	ENSSSCG00000025578	ALDH1A2	1	113710000	113720000	1	113190000	113200000
1603	ENSSSCG00000025578	ALDH1A2	1	113710000	113720000	1	113200000	113210000
1604	ENSSSCG00000004595	ADAM10	1	113280000	113290000	1	113220000	113230000
1605	ENSSSCG00000004596	LIPC	1	113600000	113610000	1	113230000	113240000
1606	ENSSSCG00000004596	LIPC	1	113600000	113610000	1	113270000	113280000
1607	ENSSSCG00000004596	LIPC	1	113600000	113610000	1	113290000	113300000
1608	ENSSSCG00000004596	LIPC	1	113600000	113610000	1	113310000	113320000
1609	ENSSSCG00000025578	ALDH1A2	1	113710000	113720000	1	113360000	113370000
1610	ENSSSCG00000004595	ADAM10	1	113280000	113290000	1	113390000	113400000
1611	ENSSSCG00000004596	LIPC	1	113600000	113610000	1	113410000	113420000
1612	ENSSSCG00000024660		1	113340000	113350000	1	113420000	113430000
1613	ENSSSCG00000004596	LIPC	1	113600000	113610000	1	113440000	113450000
1614	ENSSSCG00000004596	LIPC	1	113600000	113610000	1	113500000	113510000
1615	ENSSSCG00000004595	ADAM10	1	113280000	113290000	1	113550000	113560000
1616	ENSSSCG00000004595	ADAM10	1	113280000	113290000	1	113560000	113570000
1617	ENSSSCG00000004595	ADAM10	1	113280000	113290000	1	113570000	113580000
1618	ENSSSCG00000024660		1	113340000	113350000	1	113570000	113580000
1619	ENSSSCG00000024131	MINDY2	1	113250000	113260000	1	113650000	113660000
1620	ENSSSCG00000025578	ALDH1A2	1	113710000	113720000	1	113800000	113810000
1621	ENSSSCG00000004598		1	114380000	114390000	1	113810000	113820000
1622	ENSSSCG00000004598		1	114380000	114390000	1	113820000	113830000
1623	ENSSSCG00000004598		1	114380000	114390000	1	114230000	114240000
1624	ENSSSCG00000046774		1	113870000	113880000	1	114280000	114290000
1625	ENSSSCG00000004598		1	114380000	114390000	1	114320000	114330000
1626	ENSSSCG00000004598		1	114380000	114390000	1	114330000	114340000
1627	ENSSSCG00000035038	CGNL1	1	114600000	114610000	1	114450000	114460000
1628	ENSSSCG00000035038	CGNL1	1	114600000	114610000	1	114480000	114490000
1629	ENSSSCG00000035038	CGNL1	1	114600000	114610000	1	114500000	114510000
1630	ENSSSCG00000035038	CGNL1	1	114600000	114610000	1	114520000	114530000
1631	ENSSSCG00000041181		1	114820000	114830000	1	114530000	114540000
1632	ENSSSCG00000030605	POLR2M	1	114260000	114270000	1	114630000	114640000
1633	ENSSSCG00000041181		1	114820000	114830000	1	114660000	114670000
1634	ENSSSCG00000004600	TCF12	1	115050000	115060000	1	114680000	114690000
1635	ENSSSCG00000041181		1	114820000	114830000	1	114680000	114690000
1636	ENSSSCG00000041181		1	114820000	114830000	1	114750000	114760000
1637	ENSSSCG00000026960		1	115070000	115080000	1	114760000	114770000
1638	ENSSSCG00000004600	TCF12	1	115050000	115060000	1	114800000	114810000
1639	ENSSSCG00000004600	TCF12	1	115050000	115060000	1	114830000	114840000
1640	ENSSSCG00000026960		1	115070000	115080000	1	114830000	114840000
1641	ENSSSCG00000004600	TCF12	1	115050000	115060000	1	114840000	114850000
1642	ENSSSCG00000026960		1	115070000	115080000	1	114840000	114850000
1643	ENSSSCG00000043390		1	114910000	114920000	1	114850000	114860000
1644	ENSSSCG00000004600	TCF12	1	115050000	115060000	1	114880000	114890000
1645	ENSSSCG00000004600	TCF12	1	115050000	115060000	1	114890000	114900000
1646	ENSSSCG00000041181		1	114820000	114830000	1	114940000	114950000
1647	ENSSSCG00000004600	TCF12	1	115050000	115060000	1	114970000	114980000
1648	ENSSSCG00000041181		1	114820000	114830000	1	115010000	115020000
1649	ENSSSCG00000041181		1	114820000	114830000	1	115060000	115070000
1650	ENSSSCG00000041181		1	114820000	114830000	1	115080000	115090000
1651	ENSSSCG00000041181		1	114820000	114830000	1	115100000	115110000
1652	ENSSSCG00000041181		1	114820000	114830000	1	115120000	115130000
1653	ENSSSCG00000041181		1	114820000	114830000	1	115130000	115140000
1654	ENSSSCG00000043390		1	114910000	114920000	1	115140000	115150000
1655	ENSSSCG00000041181		1	114820000	114830000	1	115160000	115170000
1656	ENSSSCG00000049979		1	115760000	115770000	1	115680000	115690000
1657	ENSSSCG00000004601	MNS1	1	115460000	115470000	1	115690000	115700000
1658	ENSSSCG00000046217		1	115460000	115470000	1	115690000	115700000
1659	ENSSSCG00000049979		1	115760000	115770000	1	115820000	115830000
1660	ENSSSCG00000035798	PRTG	1	116130000	116140000	1	116200000	116210000
1661	ENSSSCG00000004608	DNAAF4	1	116330000	116340000	1	116380000	116390000
1662	ENSSSCG00000024983	RSL24D1	1	116610000	116620000	1	116510000	116520000
1663	ENSSSCG00000024983	RSL24D1	1	116610000	116620000	1	116520000	116530000
1664	ENSSSCG00000004612	RAB27A	1	116530000	116540000	1	116590000	116600000
1665	ENSSSCG00000032619	PIGB	1	116530000	116540000	1	116590000	116600000
1666	ENSSSCG00000004612	RAB27A	1	116530000	116540000	1	116600000	116610000
1667	ENSSSCG00000032619	PIGB	1	116530000	116540000	1	116600000	116610000
1668	ENSSSCG00000004614	UNC13C	1	117760000	117770000	1	116700000	116710000
1669	ENSSSCG00000051452		1	117400000	117410000	1	117240000	117250000
1670	ENSSSCG00000041333		1	118360000	118370000	1	118250000	118260000
1671	ENSSSCG00000041333		1	118360000	118370000	1	118440000	118450000
1672	ENSSSCG00000004622	GNB5	1	119480000	119490000	1	118940000	118950000
1673	ENSSSCG00000004622	GNB5	1	119480000	119490000	1	118950000	118960000
1674	ENSSSCG00000004622	GNB5	1	119480000	119490000	1	118960000	118970000
1675	ENSSSCG00000004620	MYO5A	1	119130000	119140000	1	118970000	118980000
1676	ENSSSCG00000004622	GNB5	1	119480000	119490000	1	118970000	118980000
1677	ENSSSCG00000004620	MYO5A	1	119130000	119140000	1	119010000	119020000
1678	ENSSSCG00000004620	MYO5A	1	119130000	119140000	1	119030000	119040000
1679	ENSSSCG00000004617	FAM214A	1	119020000	119030000	1	119070000	119080000
1680	ENSSSCG00000004617	FAM214A	1	119020000	119030000	1	119100000	119110000
1681	ENSSSCG00000004617	FAM214A	1	119020000	119030000	1	119110000	119120000
1682	ENSSSCG00000004621	MYO5C	1	119400000	119410000	1	119110000	119120000
1683	ENSSSCG00000004617	FAM214A	1	119020000	119030000	1	119120000	119130000
1684	ENSSSCG00000004621	MYO5C	1	119400000	119410000	1	119140000	119150000
1685	ENSSSCG00000004620	MYO5A	1	119130000	119140000	1	119360000	119370000
1686	ENSSSCG00000004620	MYO5A	1	119130000	119140000	1	119410000	119420000
1687	ENSSSCG00000004623		1	119590000	119600000	1	119640000	119650000
1688	ENSSSCG00000004625	LEO1	1	119800000	119810000	1	119690000	119700000
1689	ENSSSCG00000004625	LEO1	1	119800000	119810000	1	119700000	119710000
1690	ENSSSCG00000004628	TMOD2	1	120000000	120010000	1	119700000	119710000
1691	ENSSSCG00000004625	LEO1	1	119800000	119810000	1	119720000	119730000
1692	ENSSSCG00000004626	TMOD3	1	119940000	119950000	1	119880000	119890000
1693	ENSSSCG00000004626	TMOD3	1	119940000	119950000	1	119890000	119900000
1694	ENSSSCG00000004630	SCG3	1	120130000	120140000	1	119890000	119900000
1695	ENSSSCG00000032517	DMXL2	1	120130000	120140000	1	119890000	119900000
1696	ENSSSCG00000004624	MAPK6	1	119770000	119780000	1	119970000	119980000
1697	ENSSSCG00000004630	SCG3	1	120130000	120140000	1	119970000	119980000
1698	ENSSSCG00000032517	DMXL2	1	120130000	120140000	1	119970000	119980000
1699	ENSSSCG00000004630	SCG3	1	120130000	120140000	1	119980000	119990000
1700	ENSSSCG00000032517	DMXL2	1	120130000	120140000	1	119980000	119990000
1701	ENSSSCG00000004628	TMOD2	1	120000000	120010000	1	120070000	120080000
1702	ENSSSCG00000004623		1	119590000	119600000	1	120080000	120090000
1703	ENSSSCG00000004628	TMOD2	1	120000000	120010000	1	120090000	120100000
1704	ENSSSCG00000004628	TMOD2	1	120000000	120010000	1	120100000	120110000
1705	ENSSSCG00000004628	TMOD2	1	120000000	120010000	1	120110000	120120000
1706	ENSSSCG00000004628	TMOD2	1	120000000	120010000	1	120250000	120260000
1707	ENSSSCG00000039810		1	120160000	120170000	1	120250000	120260000
1708	ENSSSCG00000004623		1	119590000	119600000	1	120310000	120320000
1709	ENSSSCG00000043744		1	120650000	120660000	1	120340000	120350000
1710	ENSSSCG00000043744		1	120650000	120660000	1	120520000	120530000
1711	ENSSSCG00000043744		1	120650000	120660000	1	120530000	120540000
1712	ENSSSCG00000043744		1	120650000	120660000	1	120560000	120570000
1713	ENSSSCG00000004636	TRPM7	1	121140000	121150000	1	120740000	120750000
1714	ENSSSCG00000031794	TNFAIP8L3	1	120800000	120810000	1	120740000	120750000
1715	ENSSSCG00000043744		1	120650000	120660000	1	120740000	120750000
1716	ENSSSCG00000043744		1	120650000	120660000	1	120770000	120780000
1717	ENSSSCG00000004636	TRPM7	1	121140000	121150000	1	120960000	120970000
1718	ENSSSCG00000047865		1	121080000	121090000	1	120960000	120970000
1719	ENSSSCG00000004636	TRPM7	1	121140000	121150000	1	120970000	120980000
1720	ENSSSCG00000004636	TRPM7	1	121140000	121150000	1	120980000	120990000
1721	ENSSSCG00000047865		1	121080000	121090000	1	120980000	120990000
1722	ENSSSCG00000004636	TRPM7	1	121140000	121150000	1	120990000	121000000
1723	ENSSSCG00000004636	TRPM7	1	121140000	121150000	1	121020000	121030000
1724	ENSSSCG00000004636	TRPM7	1	121140000	121150000	1	121070000	121080000
1725	ENSSSCG00000004635	SPPL2A	1	121060000	121070000	1	121150000	121160000
1726	ENSSSCG00000004645	GABPB1	1	121410000	121420000	1	121220000	121230000
1727	ENSSSCG00000004634	AP4E1	1	120940000	120950000	1	121490000	121500000
1728	ENSSSCG00000004643	SLC27A2	1	121570000	121580000	1	121520000	121530000
1729	ENSSSCG00000004648	FAM227B	1	122130000	122140000	1	121590000	121600000
1730	ENSSSCG00000045182		1	121710000	121720000	1	121590000	121600000
1731	ENSSSCG00000004645	GABPB1	1	121410000	121420000	1	121600000	121610000
1732	ENSSSCG00000045182		1	121710000	121720000	1	121650000	121660000
1733	ENSSSCG00000004647	DTWD1	1	122140000	122150000	1	121800000	121810000
1734	ENSSSCG00000045182		1	121710000	121720000	1	121870000	121880000
1735	ENSSSCG00000004647	DTWD1	1	122140000	122150000	1	121890000	121900000
1736	ENSSSCG00000004647	DTWD1	1	122140000	122150000	1	121900000	121910000
1737	ENSSSCG00000045182		1	121710000	121720000	1	121960000	121970000
1738	ENSSSCG00000004647	DTWD1	1	122140000	122150000	1	121980000	121990000
1739	ENSSSCG00000045182		1	121710000	121720000	1	122050000	122060000
1740	ENSSSCG00000004647	DTWD1	1	122140000	122150000	1	122190000	122200000
1741	ENSSSCG00000004648	FAM227B	1	122130000	122140000	1	122190000	122200000
1742	ENSSSCG00000004656		1	122810000	122820000	1	122270000	122280000
1743	ENSSSCG00000004646	ATP8B4	1	121640000	121650000	1	122290000	122300000
1744	ENSSSCG00000004646	ATP8B4	1	121640000	121650000	1	122330000	122340000
1745	ENSSSCG00000032141	DUT	1	123460000	123470000	1	122350000	122360000
1746	ENSSSCG00000045182		1	121710000	121720000	1	122380000	122390000
1747	ENSSSCG00000045182		1	121710000	121720000	1	122440000	122450000
1748	ENSSSCG00000045182		1	121710000	121720000	1	122460000	122470000
1749	ENSSSCG00000004646	ATP8B4	1	121640000	121650000	1	122480000	122490000
1750	ENSSSCG00000004653	SECISBP2L	1	122630000	122640000	1	122570000	122580000
1751	ENSSSCG00000004656		1	122810000	122820000	1	122680000	122690000
1752	ENSSSCG00000004656		1	122810000	122820000	1	122690000	122700000
1753	ENSSSCG00000004651	GALK2	1	122540000	122550000	1	122780000	122790000
1754	ENSSSCG00000004652	COPS2	1	122540000	122550000	1	122780000	122790000
1755	ENSSSCG00000004651	GALK2	1	122540000	122550000	1	122830000	122840000
1756	ENSSSCG00000004652	COPS2	1	122540000	122550000	1	122830000	122840000
1757	ENSSSCG00000045182		1	121710000	121720000	1	122830000	122840000
1758	ENSSSCG00000004651	GALK2	1	122540000	122550000	1	122840000	122850000
1759	ENSSSCG00000004652	COPS2	1	122540000	122550000	1	122840000	122850000
1760	ENSSSCG00000004657	CEP152	1	122720000	122730000	1	122850000	122860000
1761	ENSSSCG00000004647	DTWD1	1	122140000	122150000	1	122880000	122890000
1762	ENSSSCG00000032141	DUT	1	123460000	123470000	1	122890000	122900000
1763	ENSSSCG00000004658	FBN1	1	123100000	123110000	1	122990000	123000000
1764	ENSSSCG00000004658	FBN1	1	123100000	123110000	1	123190000	123200000
1765	ENSSSCG00000004658	FBN1	1	123100000	123110000	1	123240000	123250000
1766	ENSSSCG00000004658	FBN1	1	123100000	123110000	1	123450000	123460000
1767	ENSSSCG00000032141	DUT	1	123460000	123470000	1	123590000	123600000
1768	ENSSSCG00000042248		1	124560000	124570000	1	123670000	123680000
1769	ENSSSCG00000049014		1	124560000	124570000	1	123670000	123680000
1770	ENSSSCG00000004663	SEMA6D	1	124300000	124310000	1	123770000	123780000
1771	ENSSSCG00000042248		1	124560000	124570000	1	123830000	123840000
1772	ENSSSCG00000049014		1	124560000	124570000	1	123830000	123840000
1773	ENSSSCG00000042248		1	124560000	124570000	1	124080000	124090000
1774	ENSSSCG00000049014		1	124560000	124570000	1	124080000	124090000
1775	ENSSSCG00000042248		1	124560000	124570000	1	124090000	124100000
1776	ENSSSCG00000049014		1	124560000	124570000	1	124090000	124100000
1777	ENSSSCG00000042248		1	124560000	124570000	1	124170000	124180000
1778	ENSSSCG00000049014		1	124560000	124570000	1	124170000	124180000
1779	ENSSSCG00000042248		1	124560000	124570000	1	124230000	124240000
1780	ENSSSCG00000049014		1	124560000	124570000	1	124230000	124240000
1781	ENSSSCG00000042248		1	124560000	124570000	1	124310000	124320000
1782	ENSSSCG00000049014		1	124560000	124570000	1	124310000	124320000
1783	ENSSSCG00000042248		1	124560000	124570000	1	124360000	124370000
1784	ENSSSCG00000049014		1	124560000	124570000	1	124360000	124370000
1785	ENSSSCG00000042248		1	124560000	124570000	1	124390000	124400000
1786	ENSSSCG00000049014		1	124560000	124570000	1	124390000	124400000
1787	ENSSSCG00000042248		1	124560000	124570000	1	124430000	124440000
1788	ENSSSCG00000049014		1	124560000	124570000	1	124430000	124440000
1789	ENSSSCG00000042248		1	124560000	124570000	1	124440000	124450000
1790	ENSSSCG00000049014		1	124560000	124570000	1	124440000	124450000
1791	ENSSSCG00000042248		1	124560000	124570000	1	124450000	124460000
1792	ENSSSCG00000049014		1	124560000	124570000	1	124450000	124460000
1793	ENSSSCG00000042248		1	124560000	124570000	1	124460000	124470000
1794	ENSSSCG00000049014		1	124560000	124570000	1	124460000	124470000
1795	ENSSSCG00000042248		1	124560000	124570000	1	124470000	124480000
1796	ENSSSCG00000049014		1	124560000	124570000	1	124470000	124480000
1797	ENSSSCG00000032141	DUT	1	123460000	123470000	1	124570000	124580000
1798	ENSSSCG00000042248		1	124560000	124570000	1	124700000	124710000
1799	ENSSSCG00000049014		1	124560000	124570000	1	124700000	124710000
1800	ENSSSCG00000044345		1	125790000	125800000	1	125430000	125440000
1801	ENSSSCG00000044345		1	125790000	125800000	1	125570000	125580000
1802	ENSSSCG00000045481		1	125670000	125680000	1	125750000	125760000
1803	ENSSSCG00000044345		1	125790000	125800000	1	126050000	126060000
1804	ENSSSCG00000004668	SLC30A4	1	126230000	126240000	1	126120000	126130000
1805	ENSSSCG00000004670		1	126310000	126320000	1	126140000	126150000
1806	ENSSSCG00000004670		1	126310000	126320000	1	126170000	126180000
1807	ENSSSCG00000004671	SPATA5L1	1	126330000	126340000	1	126170000	126180000
1808	ENSSSCG00000037384	BLOC1S6	1	126180000	126190000	1	126280000	126290000
1809	ENSSSCG00000049592		1	126200000	126210000	1	126280000	126290000
1810	ENSSSCG00000037384	BLOC1S6	1	126180000	126190000	1	126320000	126330000
1811	ENSSSCG00000004674	SHF	1	126550000	126560000	1	126340000	126350000
1812	ENSSSCG00000004675	DUOX1	1	126610000	126620000	1	126340000	126350000
1813	ENSSSCG00000004678	DUOX2	1	126610000	126620000	1	126340000	126350000
1814	ENSSSCG00000004671	SPATA5L1	1	126330000	126340000	1	126420000	126430000
1815	ENSSSCG00000004671	SPATA5L1	1	126330000	126340000	1	126440000	126450000
1816	ENSSSCG00000004672	GATM	1	126350000	126360000	1	126440000	126450000
1817	ENSSSCG00000004671	SPATA5L1	1	126330000	126340000	1	126450000	126460000
1818	ENSSSCG00000004672	GATM	1	126350000	126360000	1	126450000	126460000
1819	ENSSSCG00000004675	DUOX1	1	126610000	126620000	1	126460000	126470000
1820	ENSSSCG00000004677	DUOXA1	1	126600000	126610000	1	126460000	126470000
1821	ENSSSCG00000004678	DUOX2	1	126610000	126620000	1	126460000	126470000
1822	ENSSSCG00000004679	SORD	1	126700000	126710000	1	126460000	126470000
1823	ENSSSCG00000004674	SHF	1	126550000	126560000	1	126480000	126490000
1824	ENSSSCG00000004679	SORD	1	126700000	126710000	1	126480000	126490000
1825	ENSSSCG00000004677	DUOXA1	1	126600000	126610000	1	126490000	126500000
1826	ENSSSCG00000004680	TERB2	1	126760000	126770000	1	126490000	126500000
1827	ENSSSCG00000004675	DUOX1	1	126610000	126620000	1	126500000	126510000
1828	ENSSSCG00000004677	DUOXA1	1	126600000	126610000	1	126500000	126510000
1829	ENSSSCG00000004678	DUOX2	1	126610000	126620000	1	126500000	126510000
1830	ENSSSCG00000004680	TERB2	1	126760000	126770000	1	126500000	126510000
1831	ENSSSCG00000004672	GATM	1	126350000	126360000	1	126520000	126530000
1832	ENSSSCG00000004673	SLC28A2	1	126510000	126520000	1	126570000	126580000
1833	ENSSSCG00000004673	SLC28A2	1	126510000	126520000	1	126590000	126600000
1834	ENSSSCG00000004673	SLC28A2	1	126510000	126520000	1	126740000	126750000
1835	ENSSSCG00000004675	DUOX1	1	126610000	126620000	1	126740000	126750000
1836	ENSSSCG00000004678	DUOX2	1	126610000	126620000	1	126740000	126750000
1837	ENSSSCG00000004673	SLC28A2	1	126510000	126520000	1	126750000	126760000
1838	ENSSSCG00000004674	SHF	1	126550000	126560000	1	126750000	126760000
1839	ENSSSCG00000004675	DUOX1	1	126610000	126620000	1	126750000	126760000
1840	ENSSSCG00000004677	DUOXA1	1	126600000	126610000	1	126750000	126760000
1841	ENSSSCG00000004678	DUOX2	1	126610000	126620000	1	126750000	126760000
1842	ENSSSCG00000004673	SLC28A2	1	126510000	126520000	1	126770000	126780000
1843	ENSSSCG00000004676	DUOXA2	1	126650000	126660000	1	126780000	126790000
1844	ENSSSCG00000004684	SPG11	1	126890000	126900000	1	126780000	126790000
1845	ENSSSCG00000004687	B2M	1	126980000	126990000	1	126800000	126810000
1846	ENSSSCG00000004681	TRIM69	1	126810000	126820000	1	126900000	126910000
1847	ENSSSCG00000004677	DUOXA1	1	126600000	126610000	1	126910000	126920000
1848	ENSSSCG00000004681	TRIM69	1	126810000	126820000	1	126910000	126920000
1849	ENSSSCG00000004681	TRIM69	1	126810000	126820000	1	126920000	126930000
1850	ENSSSCG00000004681	TRIM69	1	126810000	126820000	1	126950000	126960000
1851	ENSSSCG00000004681	TRIM69	1	126810000	126820000	1	126960000	126970000
1852	ENSSSCG00000004681	TRIM69	1	126810000	126820000	1	126970000	126980000
1853	ENSSSCG00000004681	TRIM69	1	126810000	126820000	1	126990000	127000000
1854	ENSSSCG00000004694	FRMD5	1	127310000	127320000	1	127490000	127500000
1855	ENSSSCG00000004694	FRMD5	1	127310000	127320000	1	127540000	127550000
1856	ENSSSCG00000004694	FRMD5	1	127310000	127320000	1	127570000	127580000
1857	ENSSSCG00000004695	WDR76	1	127740000	127750000	1	127800000	127810000
1858	ENSSSCG00000040383	MFAP1	1	127740000	127750000	1	127800000	127810000
1859	ENSSSCG00000004710	ADAL	1	128120000	128130000	1	127880000	127890000
1860	ENSSSCG00000048742		1	128120000	128130000	1	127880000	127890000
1861	ENSSSCG00000004700	PDIA3	1	127810000	127820000	1	127960000	127970000
1862	ENSSSCG00000004701	CATSPER2	1	127810000	127820000	1	127960000	127970000
1863	ENSSSCG00000004703		1	127850000	127860000	1	127960000	127970000
1864	ENSSSCG00000004704	PPIP5K1	1	127860000	127870000	1	127960000	127970000
1865	ENSSSCG00000004704	PPIP5K1	1	127860000	127870000	1	127970000	127980000
1866	ENSSSCG00000004704	PPIP5K1	1	127860000	127870000	1	127980000	127990000
1867	ENSSSCG00000004717	UBR1	1	128310000	128320000	1	128000000	128010000
1868	ENSSSCG00000004703		1	127850000	127860000	1	128010000	128020000
1869	ENSSSCG00000004703		1	127850000	127860000	1	128040000	128050000
1870	ENSSSCG00000004704	PPIP5K1	1	127860000	127870000	1	128050000	128060000
1871	ENSSSCG00000004704	PPIP5K1	1	127860000	127870000	1	128070000	128080000
1872	ENSSSCG00000034771	CCNDBP1	1	128270000	128280000	1	128070000	128080000
1873	ENSSSCG00000004699	ELL3	1	127780000	127790000	1	128140000	128150000
1874	ENSSSCG00000034771	CCNDBP1	1	128270000	128280000	1	128170000	128180000
1875	ENSSSCG00000004717	UBR1	1	128310000	128320000	1	128260000	128270000
1876	ENSSSCG00000040362		1	128090000	128100000	1	128360000	128370000
1877	ENSSSCG00000004730	TMEM87A	1	129090000	129100000	1	128420000	128430000
1878	ENSSSCG00000034771	CCNDBP1	1	128270000	128280000	1	128440000	128450000
1879	ENSSSCG00000022039		1	128710000	128720000	1	128450000	128460000
1880	ENSSSCG00000004725	ZNF106	1	128890000	128900000	1	128470000	128480000
1881	ENSSSCG00000022039		1	128710000	128720000	1	128470000	128480000
1882	ENSSSCG00000044127		1	128800000	128810000	1	128470000	128480000
1883	ENSSSCG00000004725	ZNF106	1	128890000	128900000	1	128480000	128490000
1884	ENSSSCG00000004731	VPS39	1	129140000	129150000	1	128480000	128490000
1885	ENSSSCG00000038735	SNAP23	1	128880000	128890000	1	128480000	128490000
1886	ENSSSCG00000004719	CDAN1	1	128630000	128640000	1	128500000	128510000
1887	ENSSSCG00000033472		1	129130000	129140000	1	128510000	128520000
1888	ENSSSCG00000004719	CDAN1	1	128630000	128640000	1	128520000	128530000
1889	ENSSSCG00000044127		1	128800000	128810000	1	128560000	128570000
1890	ENSSSCG00000035719	HAUS2	1	128840000	128850000	1	128580000	128590000
1891	ENSSSCG00000004718	TTBK2	1	128490000	128500000	1	128620000	128630000
1892	ENSSSCG00000004725	ZNF106	1	128890000	128900000	1	128640000	128650000
1893	ENSSSCG00000004718	TTBK2	1	128490000	128500000	1	128650000	128660000
1894	ENSSSCG00000004725	ZNF106	1	128890000	128900000	1	128650000	128660000
1895	ENSSSCG00000004718	TTBK2	1	128490000	128500000	1	128660000	128670000
1896	ENSSSCG00000044127		1	128800000	128810000	1	128660000	128670000
1897	ENSSSCG00000004718	TTBK2	1	128490000	128500000	1	128690000	128700000
1898	ENSSSCG00000004726	LRRC57	1	128830000	128840000	1	128700000	128710000
1899	ENSSSCG00000035719	HAUS2	1	128840000	128850000	1	128700000	128710000
1900	ENSSSCG00000044127		1	128800000	128810000	1	128740000	128750000
1901	ENSSSCG00000004718	TTBK2	1	128490000	128500000	1	128750000	128760000
1902	ENSSSCG00000004726	LRRC57	1	128830000	128840000	1	128750000	128760000
1903	ENSSSCG00000022039		1	128710000	128720000	1	128760000	128770000
1904	ENSSSCG00000044105		1	128680000	128690000	1	128820000	128830000
1905	ENSSSCG00000004729		1	129100000	129110000	1	128860000	128870000
1906	ENSSSCG00000033472		1	129130000	129140000	1	128870000	128880000
1907	ENSSSCG00000004718	TTBK2	1	128490000	128500000	1	128900000	128910000
1908	ENSSSCG00000004719	CDAN1	1	128630000	128640000	1	128900000	128910000
1909	ENSSSCG00000004729		1	129100000	129110000	1	128900000	128910000
1910	ENSSSCG00000004730	TMEM87A	1	129090000	129100000	1	128900000	128910000
1911	ENSSSCG00000004718	TTBK2	1	128490000	128500000	1	128910000	128920000
1912	ENSSSCG00000004729		1	129100000	129110000	1	128910000	128920000
1913	ENSSSCG00000004730	TMEM87A	1	129090000	129100000	1	128910000	128920000
1914	ENSSSCG00000033472		1	129130000	129140000	1	128910000	128920000
1915	ENSSSCG00000004729		1	129100000	129110000	1	128920000	128930000
1916	ENSSSCG00000004730	TMEM87A	1	129090000	129100000	1	128920000	128930000
1917	ENSSSCG00000004732	PLA2G4F	1	129200000	129210000	1	128920000	128930000
1918	ENSSSCG00000004730	TMEM87A	1	129090000	129100000	1	128940000	128950000
1919	ENSSSCG00000033472		1	129130000	129140000	1	128950000	128960000
1920	ENSSSCG00000004731	VPS39	1	129140000	129150000	1	128960000	128970000
1921	ENSSSCG00000004729		1	129100000	129110000	1	128970000	128980000
1922	ENSSSCG00000033472		1	129130000	129140000	1	128970000	128980000
1923	ENSSSCG00000004729		1	129100000	129110000	1	128980000	128990000
1924	ENSSSCG00000004731	VPS39	1	129140000	129150000	1	128980000	128990000
1925	ENSSSCG00000004729		1	129100000	129110000	1	128990000	129000000
1926	ENSSSCG00000004729		1	129100000	129110000	1	129000000	129010000
1927	ENSSSCG00000004718	TTBK2	1	128490000	128500000	1	129020000	129030000
1928	ENSSSCG00000004731	VPS39	1	129140000	129150000	1	129060000	129070000
1929	ENSSSCG00000044105		1	128680000	128690000	1	129110000	129120000
1930	ENSSSCG00000004738	MAPKBP1	1	129580000	129590000	1	129120000	129130000
1931	ENSSSCG00000004729		1	129100000	129110000	1	129150000	129160000
1932	ENSSSCG00000035719	HAUS2	1	128840000	128850000	1	129150000	129160000
1933	ENSSSCG00000004737	PLA2G4B	1	129530000	129540000	1	129270000	129280000
1934	ENSSSCG00000037292	PLA2G4E	1	129280000	129290000	1	129340000	129350000
1935	ENSSSCG00000037292	PLA2G4E	1	129280000	129290000	1	129350000	129360000
1936	ENSSSCG00000020666	EHD4	1	129370000	129380000	1	129420000	129430000
1937	ENSSSCG00000020666	EHD4	1	129370000	129380000	1	129440000	129450000
1938	ENSSSCG00000020666	EHD4	1	129370000	129380000	1	129450000	129460000
1939	ENSSSCG00000037292	PLA2G4E	1	129280000	129290000	1	129510000	129520000
1940	ENSSSCG00000004739	MGA	1	129690000	129700000	1	129540000	129550000
1941	ENSSSCG00000004748	NDUFAF1	1	129960000	129970000	1	129550000	129560000
1942	ENSSSCG00000004744	TYRO3	1	129830000	129840000	1	129620000	129630000
1943	ENSSSCG00000004745	RPAP1	1	129830000	129840000	1	129620000	129630000
1944	ENSSSCG00000004739	MGA	1	129690000	129700000	1	129630000	129640000
1945	ENSSSCG00000004739	MGA	1	129690000	129700000	1	129640000	129650000
1946	ENSSSCG00000037292	PLA2G4E	1	129280000	129290000	1	129680000	129690000
1947	ENSSSCG00000004739	MGA	1	129690000	129700000	1	129750000	129760000
1948	ENSSSCG00000004739	MGA	1	129690000	129700000	1	129770000	129780000
1949	ENSSSCG00000004738	MAPKBP1	1	129580000	129590000	1	129780000	129790000
1950	ENSSSCG00000004739	MGA	1	129690000	129700000	1	129780000	129790000
1951	ENSSSCG00000035719	HAUS2	1	128840000	128850000	1	129790000	129800000
1952	ENSSSCG00000004738	MAPKBP1	1	129580000	129590000	1	129800000	129810000
1953	ENSSSCG00000004739	MGA	1	129690000	129700000	1	129810000	129820000
1954	ENSSSCG00000004738	MAPKBP1	1	129580000	129590000	1	129860000	129870000
1955	ENSSSCG00000004744	TYRO3	1	129830000	129840000	1	129900000	129910000
1956	ENSSSCG00000004745	RPAP1	1	129830000	129840000	1	129900000	129910000
1957	ENSSSCG00000004748	NDUFAF1	1	129960000	129970000	1	129900000	129910000
1958	ENSSSCG00000004744	TYRO3	1	129830000	129840000	1	129910000	129920000
1959	ENSSSCG00000004745	RPAP1	1	129830000	129840000	1	129910000	129920000
1960	ENSSSCG00000004744	TYRO3	1	129830000	129840000	1	130010000	130020000
1961	ENSSSCG00000004745	RPAP1	1	129830000	129840000	1	130010000	130020000
1962	ENSSSCG00000005612		1	130490000	130500000	1	130080000	130090000
1963	ENSSSCG00000004758	RHOV	1	130430000	130440000	1	130100000	130110000
1964	ENSSSCG00000004750	OIP5	1	130030000	130040000	1	130130000	130140000
1965	ENSSSCG00000004757	VPS18	1	130410000	130420000	1	130140000	130150000
1966	ENSSSCG00000004758	RHOV	1	130430000	130440000	1	130140000	130150000
1967	ENSSSCG00000004755	DLL4	1	130380000	130390000	1	130150000	130160000
1968	ENSSSCG00000004757	VPS18	1	130410000	130420000	1	130160000	130170000
1969	ENSSSCG00000038521	CHAC1	1	130360000	130370000	1	130200000	130210000
1970	ENSSSCG00000004757	VPS18	1	130410000	130420000	1	130210000	130220000
1971	ENSSSCG00000004758	RHOV	1	130430000	130440000	1	130210000	130220000
1972	ENSSSCG00000004757	VPS18	1	130410000	130420000	1	130230000	130240000
1973	ENSSSCG00000004757	VPS18	1	130410000	130420000	1	130240000	130250000
1974	ENSSSCG00000004755	DLL4	1	130380000	130390000	1	130260000	130270000
1975	ENSSSCG00000004757	VPS18	1	130410000	130420000	1	130260000	130270000
1976	ENSSSCG00000004755	DLL4	1	130380000	130390000	1	130270000	130280000
1977	ENSSSCG00000004758	RHOV	1	130430000	130440000	1	130280000	130290000
1978	ENSSSCG00000004755	DLL4	1	130380000	130390000	1	130290000	130300000
1979	ENSSSCG00000004757	VPS18	1	130410000	130420000	1	130290000	130300000
1980	ENSSSCG00000004758	RHOV	1	130430000	130440000	1	130290000	130300000
1981	ENSSSCG00000004755	DLL4	1	130380000	130390000	1	130300000	130310000
1982	ENSSSCG00000004757	VPS18	1	130410000	130420000	1	130300000	130310000
1983	ENSSSCG00000004757	VPS18	1	130410000	130420000	1	130310000	130320000
1984	ENSSSCG00000004758	RHOV	1	130430000	130440000	1	130310000	130320000
1985	ENSSSCG00000038521	CHAC1	1	130360000	130370000	1	130310000	130320000
1986	ENSSSCG00000004755	DLL4	1	130380000	130390000	1	130320000	130330000
1987	ENSSSCG00000004757	VPS18	1	130410000	130420000	1	130320000	130330000
1988	ENSSSCG00000004755	DLL4	1	130380000	130390000	1	130330000	130340000
1989	ENSSSCG00000004753	INO80	1	130190000	130200000	1	130390000	130400000
1990	ENSSSCG00000004748	NDUFAF1	1	129960000	129970000	1	130420000	130430000
1991	ENSSSCG00000004774	IVD	1	130940000	130950000	1	130770000	130780000
1992	ENSSSCG00000004774	IVD	1	130940000	130950000	1	130780000	130790000
1993	ENSSSCG00000004776	DISP2	1	130950000	130960000	1	130890000	130900000
1994	ENSSSCG00000023975	CCDC9B	1	130970000	130980000	1	130900000	130910000
1995	ENSSSCG00000035284	BMF	1	131170000	131180000	1	130910000	130920000
1996	ENSSSCG00000004772	BAHD1	1	130880000	130890000	1	130960000	130970000
1997	ENSSSCG00000004772	BAHD1	1	130880000	130890000	1	130980000	130990000
[truncated: 39,240 more rows]

## Sheet: BM-ULB PEIs
Table S5. Identified PEIs in each adipose depot
PEI ID	Characteristic of promoters					Characteristic of enhancer
	Ensembl stable ID	Gene symbol	Chromosome	Start	End	Chromosome	Start	End
1	ENSSSCG00000004010	ERMARD	1	540000	550000	1	70000	80000
2	ENSSSCG00000004009	TCTE3	1	530000	540000	1	150000	160000
3	ENSSSCG00000004009	TCTE3	1	530000	540000	1	230000	240000
4	ENSSSCG00000027726	DLL1	1	190000	200000	1	430000	440000
5	ENSSSCG00000027726	DLL1	1	190000	200000	1	450000	460000
6	ENSSSCG00000027726	DLL1	1	190000	200000	1	490000	500000
7	ENSSSCG00000027726	DLL1	1	190000	200000	1	500000	510000
8	ENSSSCG00000029697	FAM120B	1	180000	190000	1	500000	510000
9	ENSSSCG00000029697	FAM120B	1	180000	190000	1	510000	520000
10	ENSSSCG00000029697	FAM120B	1	180000	190000	1	520000	530000
11	ENSSSCG00000027726	DLL1	1	190000	200000	1	580000	590000
12	ENSSSCG00000004012	THBS2	1	850000	860000	1	990000	1000000
13	ENSSSCG00000027404	UNC93A	1	1930000	1940000	1	1520000	1530000
14	ENSSSCG00000004016		1	1530000	1540000	1	1590000	1600000
15	ENSSSCG00000004016		1	1530000	1540000	1	1610000	1620000
16	ENSSSCG00000004017		1	1510000	1520000	1	1610000	1620000
17	ENSSSCG00000027404	UNC93A	1	1930000	1940000	1	1610000	1620000
18	ENSSSCG00000027404	UNC93A	1	1930000	1940000	1	1620000	1630000
19	ENSSSCG00000004018	AFDN	1	1700000	1710000	1	1750000	1760000
20	ENSSSCG00000004018	AFDN	1	1700000	1710000	1	1760000	1770000
21	ENSSSCG00000004018	AFDN	1	1700000	1710000	1	1770000	1780000
22	ENSSSCG00000004017		1	1510000	1520000	1	1940000	1950000
23	ENSSSCG00000004024		1	2140000	2150000	1	2230000	2240000
24	ENSSSCG00000004023	CEP43	1	2120000	2130000	1	2240000	2250000
25	ENSSSCG00000004024		1	2140000	2150000	1	2240000	2250000
26	ENSSSCG00000004023	CEP43	1	2120000	2130000	1	2250000	2260000
27	ENSSSCG00000004024		1	2140000	2150000	1	2250000	2260000
28	ENSSSCG00000004023	CEP43	1	2120000	2130000	1	2260000	2270000
29	ENSSSCG00000032916		1	2540000	2550000	1	2310000	2320000
30	ENSSSCG00000004023	CEP43	1	2120000	2130000	1	2550000	2560000
31	ENSSSCG00000004023	CEP43	1	2120000	2130000	1	2560000	2570000
32	ENSSSCG00000004023	CEP43	1	2120000	2130000	1	2630000	2640000
33	ENSSSCG00000051306		1	2960000	2970000	1	3060000	3070000
34	ENSSSCG00000004027	PDE10A	1	3120000	3130000	1	3240000	3250000
35	ENSSSCG00000051306		1	2960000	2970000	1	3310000	3320000
36	ENSSSCG00000004029	QKI	1	4880000	4890000	1	4240000	4250000
37	ENSSSCG00000004029	QKI	1	4880000	4890000	1	4360000	4370000
38	ENSSSCG00000004029	QKI	1	4880000	4890000	1	4380000	4390000
39	ENSSSCG00000004029	QKI	1	4880000	4890000	1	4780000	4790000
40	ENSSSCG00000004029	QKI	1	4880000	4890000	1	4940000	4950000
41	ENSSSCG00000004029	QKI	1	4880000	4890000	1	4950000	4960000
42	ENSSSCG00000004029	QKI	1	4880000	4890000	1	5080000	5090000
43	ENSSSCG00000050842		1	5530000	5540000	1	5390000	5400000
44	ENSSSCG00000050842		1	5530000	5540000	1	5470000	5480000
45	ENSSSCG00000050842		1	5530000	5540000	1	5480000	5490000
46	ENSSSCG00000050842		1	5530000	5540000	1	5600000	5610000
47	ENSSSCG00000004037	MAP3K4	1	7040000	7050000	1	6690000	6700000
48	ENSSSCG00000004038	PLG	1	7060000	7070000	1	6690000	6700000
49	ENSSSCG00000004037	MAP3K4	1	7040000	7050000	1	6700000	6710000
50	ENSSSCG00000004038	PLG	1	7060000	7070000	1	6700000	6710000
51	ENSSSCG00000004037	MAP3K4	1	7040000	7050000	1	6710000	6720000
52	ENSSSCG00000004038	PLG	1	7060000	7070000	1	6710000	6720000
53	ENSSSCG00000004037	MAP3K4	1	7040000	7050000	1	6720000	6730000
54	ENSSSCG00000004033	AGPAT4	1	6770000	6780000	1	6820000	6830000
55	ENSSSCG00000004037	MAP3K4	1	7040000	7050000	1	6860000	6870000
56	ENSSSCG00000004033	AGPAT4	1	6770000	6780000	1	6870000	6880000
57	ENSSSCG00000004037	MAP3K4	1	7040000	7050000	1	6870000	6880000
58	ENSSSCG00000004037	MAP3K4	1	7040000	7050000	1	6880000	6890000
59	ENSSSCG00000004037	MAP3K4	1	7040000	7050000	1	6920000	6930000
60	ENSSSCG00000004037	MAP3K4	1	7040000	7050000	1	6990000	7000000
61	ENSSSCG00000004040	SLC22A2	1	7290000	7300000	1	7110000	7120000
62	ENSSSCG00000004040	SLC22A2	1	7290000	7300000	1	7120000	7130000
63	ENSSSCG00000004039	SLC22A3	1	7200000	7210000	1	7310000	7320000
64	ENSSSCG00000004044	IGF2R	1	7470000	7480000	1	7390000	7400000
65	ENSSSCG00000004044	IGF2R	1	7470000	7480000	1	7400000	7410000
66	ENSSSCG00000004045	MAS1	1	7520000	7530000	1	7400000	7410000
67	ENSSSCG00000004044	IGF2R	1	7470000	7480000	1	7410000	7420000
68	ENSSSCG00000004045	MAS1	1	7520000	7530000	1	7410000	7420000
69	ENSSSCG00000004044	IGF2R	1	7470000	7480000	1	7420000	7430000
70	ENSSSCG00000004045	MAS1	1	7520000	7530000	1	7420000	7430000
71	ENSSSCG00000004050	WTAP	1	7650000	7660000	1	7580000	7590000
72	ENSSSCG00000040317	SOD2	1	7650000	7660000	1	7580000	7590000
73	ENSSSCG00000004050	WTAP	1	7650000	7660000	1	7600000	7610000
74	ENSSSCG00000040317	SOD2	1	7650000	7660000	1	7600000	7610000
75	ENSSSCG00000004047	MRPL18	1	7590000	7600000	1	7640000	7650000
76	ENSSSCG00000004048	TCP1	1	7590000	7600000	1	7640000	7650000
77	ENSSSCG00000004047	MRPL18	1	7590000	7600000	1	7670000	7680000
78	ENSSSCG00000004048	TCP1	1	7590000	7600000	1	7670000	7680000
79	ENSSSCG00000004047	MRPL18	1	7590000	7600000	1	7680000	7690000
80	ENSSSCG00000004048	TCP1	1	7590000	7600000	1	7680000	7690000
81	ENSSSCG00000004049	ACAT2	1	7610000	7620000	1	7680000	7690000
82	ENSSSCG00000004052	FNDC1	1	8080000	8090000	1	7690000	7700000
83	ENSSSCG00000004055	RSPH3	1	8240000	8250000	1	8130000	8140000
84	ENSSSCG00000004055	RSPH3	1	8240000	8250000	1	8140000	8150000
85	ENSSSCG00000004053	TAGAP	1	8200000	8210000	1	8150000	8160000
86	ENSSSCG00000004055	RSPH3	1	8240000	8250000	1	8150000	8160000
87	ENSSSCG00000004057	SYTL3	1	8540000	8550000	1	8250000	8260000
88	ENSSSCG00000033107	DYNLT1	1	8550000	8560000	1	8260000	8270000
89	ENSSSCG00000004057	SYTL3	1	8540000	8550000	1	8270000	8280000
90	ENSSSCG00000033107	DYNLT1	1	8550000	8560000	1	8270000	8280000
91	ENSSSCG00000004058	EZR	1	8400000	8410000	1	8280000	8290000
92	ENSSSCG00000004058	EZR	1	8400000	8410000	1	8300000	8310000
93	ENSSSCG00000033107	DYNLT1	1	8550000	8560000	1	8320000	8330000
94	ENSSSCG00000004058	EZR	1	8400000	8410000	1	8340000	8350000
95	ENSSSCG00000004055	RSPH3	1	8240000	8250000	1	8480000	8490000
96	ENSSSCG00000004053	TAGAP	1	8200000	8210000	1	8490000	8500000
97	ENSSSCG00000004055	RSPH3	1	8240000	8250000	1	8500000	8510000
98	ENSSSCG00000004055	RSPH3	1	8240000	8250000	1	8570000	8580000
99	ENSSSCG00000043930		1	8890000	8900000	1	8570000	8580000
100	ENSSSCG00000012314	SERAC1	1	8930000	8940000	1	8590000	8600000
101	ENSSSCG00000024019		1	8930000	8940000	1	8590000	8600000
102	ENSSSCG00000043930		1	8890000	8900000	1	8600000	8610000
103	ENSSSCG00000033107	DYNLT1	1	8550000	8560000	1	8860000	8870000
104	ENSSSCG00000024876	TMEM181	1	8630000	8640000	1	8880000	8890000
105	ENSSSCG00000024876	TMEM181	1	8630000	8640000	1	8900000	8910000
106	ENSSSCG00000033107	DYNLT1	1	8550000	8560000	1	8950000	8960000
107	ENSSSCG00000012315	SYNJ2	1	9110000	9120000	1	9010000	9020000
108	ENSSSCG00000012315	SYNJ2	1	9110000	9120000	1	9030000	9040000
109	ENSSSCG00000012315	SYNJ2	1	9110000	9120000	1	9040000	9050000
110	ENSSSCG00000012315	SYNJ2	1	9110000	9120000	1	9050000	9060000
111	ENSSSCG00000012315	SYNJ2	1	9110000	9120000	1	9060000	9070000
112	ENSSSCG00000033107	DYNLT1	1	8550000	8560000	1	9070000	9080000
113	ENSSSCG00000004063	TMEM242	1	9660000	9670000	1	9170000	9180000
114	ENSSSCG00000048243		1	9270000	9280000	1	9170000	9180000
115	ENSSSCG00000048243		1	9270000	9280000	1	9180000	9190000
116	ENSSSCG00000004063	TMEM242	1	9660000	9670000	1	9190000	9200000
117	ENSSSCG00000030535	SNX9	1	9240000	9250000	1	9190000	9200000
118	ENSSSCG00000048243		1	9270000	9280000	1	9190000	9200000
119	ENSSSCG00000048243		1	9270000	9280000	1	9220000	9230000
120	ENSSSCG00000030535	SNX9	1	9240000	9250000	1	9290000	9300000
121	ENSSSCG00000030535	SNX9	1	9240000	9250000	1	9300000	9310000
122	ENSSSCG00000004063	TMEM242	1	9660000	9670000	1	9310000	9320000
123	ENSSSCG00000004063	TMEM242	1	9660000	9670000	1	9330000	9340000
124	ENSSSCG00000004063	TMEM242	1	9660000	9670000	1	9340000	9350000
125	ENSSSCG00000004063	TMEM242	1	9660000	9670000	1	9350000	9360000
126	ENSSSCG00000004063	TMEM242	1	9660000	9670000	1	9360000	9370000
127	ENSSSCG00000035027	ZDHHC14	1	9610000	9620000	1	9360000	9370000
128	ENSSSCG00000038527		1	9610000	9620000	1	9360000	9370000
129	ENSSSCG00000004063	TMEM242	1	9660000	9670000	1	9370000	9380000
130	ENSSSCG00000035027	ZDHHC14	1	9610000	9620000	1	9370000	9380000
131	ENSSSCG00000038527		1	9610000	9620000	1	9370000	9380000
132	ENSSSCG00000004063	TMEM242	1	9660000	9670000	1	9380000	9390000
133	ENSSSCG00000004063	TMEM242	1	9660000	9670000	1	9400000	9410000
134	ENSSSCG00000035027	ZDHHC14	1	9610000	9620000	1	9400000	9410000
135	ENSSSCG00000038527		1	9610000	9620000	1	9400000	9410000
136	ENSSSCG00000004063	TMEM242	1	9660000	9670000	1	9410000	9420000
137	ENSSSCG00000004064	ARID1B	1	10220000	10230000	1	9880000	9890000
138	ENSSSCG00000004064	ARID1B	1	10220000	10230000	1	9950000	9960000
139	ENSSSCG00000004064	ARID1B	1	10220000	10230000	1	9960000	9970000
140	ENSSSCG00000004064	ARID1B	1	10220000	10230000	1	9970000	9980000
141	ENSSSCG00000004064	ARID1B	1	10220000	10230000	1	9990000	10000000
142	ENSSSCG00000004064	ARID1B	1	10220000	10230000	1	10000000	10010000
143	ENSSSCG00000004064	ARID1B	1	10220000	10230000	1	10020000	10030000
144	ENSSSCG00000004064	ARID1B	1	10220000	10230000	1	10040000	10050000
145	ENSSSCG00000004064	ARID1B	1	10220000	10230000	1	10050000	10060000
146	ENSSSCG00000004064	ARID1B	1	10220000	10230000	1	10060000	10070000
147	ENSSSCG00000004064	ARID1B	1	10220000	10230000	1	10080000	10090000
148	ENSSSCG00000004064	ARID1B	1	10220000	10230000	1	10100000	10110000
149	ENSSSCG00000004064	ARID1B	1	10220000	10230000	1	10130000	10140000
150	ENSSSCG00000004064	ARID1B	1	10220000	10230000	1	10340000	10350000
151	ENSSSCG00000024361	TFB1M	1	11560000	11570000	1	11260000	11270000
152	ENSSSCG00000024361	TFB1M	1	11560000	11570000	1	11280000	11290000
153	ENSSSCG00000004068	NOX3	1	11440000	11450000	1	11350000	11360000
154	ENSSSCG00000004068	NOX3	1	11440000	11450000	1	11370000	11380000
155	ENSSSCG00000004068	NOX3	1	11440000	11450000	1	11550000	11560000
156	ENSSSCG00000004065	TIAM2	1	11800000	11810000	1	11730000	11740000
157	ENSSSCG00000004065	TIAM2	1	11800000	11810000	1	11880000	11890000
158	ENSSSCG00000004070	SCAF8	1	12120000	12130000	1	12040000	12050000
159	ENSSSCG00000004070	SCAF8	1	12120000	12130000	1	12050000	12060000
160	ENSSSCG00000004070	SCAF8	1	12120000	12130000	1	12060000	12070000
161	ENSSSCG00000004070	SCAF8	1	12120000	12130000	1	12070000	12080000
162	ENSSSCG00000044991		1	12180000	12190000	1	12300000	12310000
163	ENSSSCG00000044991		1	12180000	12190000	1	12320000	12330000
164	ENSSSCG00000044991		1	12180000	12190000	1	12370000	12380000
165	ENSSSCG00000004075	RGS17	1	13340000	13350000	1	12670000	12680000
166	ENSSSCG00000004074	OPRM1	1	12700000	12710000	1	12770000	12780000
167	ENSSSCG00000004078	VIP	1	13610000	13620000	1	13420000	13430000
168	ENSSSCG00000004078	VIP	1	13610000	13620000	1	13480000	13490000
169	ENSSSCG00000004078	VIP	1	13610000	13620000	1	13500000	13510000
170	ENSSSCG00000004078	VIP	1	13610000	13620000	1	13510000	13520000
171	ENSSSCG00000004076	MTRF1L	1	13440000	13450000	1	13650000	13660000
172	ENSSSCG00000004076	MTRF1L	1	13440000	13450000	1	13660000	13670000
173	ENSSSCG00000004082		1	14020000	14030000	1	13660000	13670000
174	ENSSSCG00000004077	FBXO5	1	13460000	13470000	1	13680000	13690000
175	ENSSSCG00000004081		1	13710000	13720000	1	13810000	13820000
176	ENSSSCG00000004081		1	13710000	13720000	1	13860000	13870000
177	ENSSSCG00000031536	MYCT1	1	13690000	13700000	1	13880000	13890000
178	ENSSSCG00000004075	RGS17	1	13340000	13350000	1	13920000	13930000
179	ENSSSCG00000025777	ESR1	1	14490000	14500000	1	14190000	14200000
180	ENSSSCG00000025777	ESR1	1	14490000	14500000	1	14200000	14210000
181	ENSSSCG00000025777	ESR1	1	14490000	14500000	1	14220000	14230000
182	ENSSSCG00000025777	ESR1	1	14490000	14500000	1	14290000	14300000
183	ENSSSCG00000025777	ESR1	1	14490000	14500000	1	14330000	14340000
184	ENSSSCG00000025777	ESR1	1	14490000	14500000	1	14370000	14380000
185	ENSSSCG00000025777	ESR1	1	14490000	14500000	1	14420000	14430000
186	ENSSSCG00000004092	MTHFD1L	1	15320000	15330000	1	14880000	14890000
187	ENSSSCG00000004092	MTHFD1L	1	15320000	15330000	1	14890000	14900000
188	ENSSSCG00000004092	MTHFD1L	1	15320000	15330000	1	14900000	14910000
189	ENSSSCG00000004092	MTHFD1L	1	15320000	15330000	1	14910000	14920000
190	ENSSSCG00000004092	MTHFD1L	1	15320000	15330000	1	14920000	14930000
191	ENSSSCG00000031733	AKAP12	1	15010000	15020000	1	14920000	14930000
192	ENSSSCG00000004092	MTHFD1L	1	15320000	15330000	1	14930000	14940000
193	ENSSSCG00000031733	AKAP12	1	15010000	15020000	1	14930000	14940000
194	ENSSSCG00000004092	MTHFD1L	1	15320000	15330000	1	15000000	15010000
195	ENSSSCG00000031733	AKAP12	1	15010000	15020000	1	15130000	15140000
196	ENSSSCG00000031733	AKAP12	1	15010000	15020000	1	15140000	15150000
197	ENSSSCG00000031733	AKAP12	1	15010000	15020000	1	15170000	15180000
198	ENSSSCG00000031733	AKAP12	1	15010000	15020000	1	15180000	15190000
199	ENSSSCG00000031733	AKAP12	1	15010000	15020000	1	15190000	15200000
200	ENSSSCG00000031733	AKAP12	1	15010000	15020000	1	15200000	15210000
201	ENSSSCG00000031733	AKAP12	1	15010000	15020000	1	15240000	15250000
202	ENSSSCG00000031733	AKAP12	1	15010000	15020000	1	15310000	15320000
203	ENSSSCG00000040966		1	15730000	15740000	1	15330000	15340000
204	ENSSSCG00000040966		1	15730000	15740000	1	15340000	15350000
205	ENSSSCG00000004093	IYD	1	15770000	15780000	1	15350000	15360000
206	ENSSSCG00000040966		1	15730000	15740000	1	15350000	15360000
207	ENSSSCG00000032778	PLEKHG1	1	15580000	15590000	1	15360000	15370000
208	ENSSSCG00000040966		1	15730000	15740000	1	15360000	15370000
209	ENSSSCG00000040966		1	15730000	15740000	1	15370000	15380000
210	ENSSSCG00000040966		1	15730000	15740000	1	15380000	15390000
211	ENSSSCG00000040966		1	15730000	15740000	1	15390000	15400000
212	ENSSSCG00000032778	PLEKHG1	1	15580000	15590000	1	15400000	15410000
213	ENSSSCG00000040966		1	15730000	15740000	1	15400000	15410000
214	ENSSSCG00000040966		1	15730000	15740000	1	15410000	15420000
215	ENSSSCG00000040966		1	15730000	15740000	1	15420000	15430000
216	ENSSSCG00000040966		1	15730000	15740000	1	15430000	15440000
217	ENSSSCG00000040966		1	15730000	15740000	1	15440000	15450000
218	ENSSSCG00000040966		1	15730000	15740000	1	15470000	15480000
219	ENSSSCG00000040966		1	15730000	15740000	1	15480000	15490000
220	ENSSSCG00000040966		1	15730000	15740000	1	15490000	15500000
221	ENSSSCG00000032778	PLEKHG1	1	15580000	15590000	1	15500000	15510000
222	ENSSSCG00000032778	PLEKHG1	1	15580000	15590000	1	15510000	15520000
223	ENSSSCG00000040966		1	15730000	15740000	1	15510000	15520000
224	ENSSSCG00000040966		1	15730000	15740000	1	15530000	15540000
225	ENSSSCG00000040966		1	15730000	15740000	1	15540000	15550000
226	ENSSSCG00000040966		1	15730000	15740000	1	15560000	15570000
227	ENSSSCG00000040966		1	15730000	15740000	1	15590000	15600000
228	ENSSSCG00000040966		1	15730000	15740000	1	15610000	15620000
229	ENSSSCG00000032525		1	16020000	16030000	1	15620000	15630000
230	ENSSSCG00000040966		1	15730000	15740000	1	15630000	15640000
231	ENSSSCG00000032778	PLEKHG1	1	15580000	15590000	1	15640000	15650000
232	ENSSSCG00000040966		1	15730000	15740000	1	15640000	15650000
233	ENSSSCG00000040966		1	15730000	15740000	1	15650000	15660000
234	ENSSSCG00000032778	PLEKHG1	1	15580000	15590000	1	15660000	15670000
235	ENSSSCG00000032778	PLEKHG1	1	15580000	15590000	1	15740000	15750000
236	ENSSSCG00000026042	ULBP1	1	16120000	16130000	1	15750000	15760000
237	ENSSSCG00000032525		1	16020000	16030000	1	15750000	15760000
238	ENSSSCG00000033578		1	16040000	16050000	1	15750000	15760000
239	ENSSSCG00000035574		1	16000000	16010000	1	15750000	15760000
240	ENSSSCG00000004096		1	16050000	16060000	1	15760000	15770000
241	ENSSSCG00000026042	ULBP1	1	16120000	16130000	1	15760000	15770000
242	ENSSSCG00000032525		1	16020000	16030000	1	15760000	15770000
243	ENSSSCG00000033578		1	16040000	16050000	1	15760000	15770000
244	ENSSSCG00000035574		1	16000000	16010000	1	15760000	15770000
245	ENSSSCG00000032525		1	16020000	16030000	1	15780000	15790000
246	ENSSSCG00000033578		1	16040000	16050000	1	15780000	15790000
247	ENSSSCG00000032525		1	16020000	16030000	1	15790000	15800000
248	ENSSSCG00000033578		1	16040000	16050000	1	15790000	15800000
249	ENSSSCG00000035574		1	16000000	16010000	1	15790000	15800000
250	ENSSSCG00000032525		1	16020000	16030000	1	15800000	15810000
251	ENSSSCG00000004101	LRP11	1	16130000	16140000	1	15810000	15820000
252	ENSSSCG00000004094	PPP1R14C	1	15940000	15950000	1	15890000	15900000
253	ENSSSCG00000035574		1	16000000	16010000	1	15930000	15940000
254	ENSSSCG00000004093	IYD	1	15770000	15780000	1	15970000	15980000
255	ENSSSCG00000004093	IYD	1	15770000	15780000	1	15980000	15990000
256	ENSSSCG00000026042	ULBP1	1	16120000	16130000	1	15990000	16000000
257	ENSSSCG00000004093	IYD	1	15770000	15780000	1	16010000	16020000
258	ENSSSCG00000041378		1	16100000	16110000	1	16010000	16020000
259	ENSSSCG00000032525		1	16020000	16030000	1	16090000	16100000
260	ENSSSCG00000004096		1	16050000	16060000	1	16110000	16120000
261	ENSSSCG00000033578		1	16040000	16050000	1	16110000	16120000
262	ENSSSCG00000004096		1	16050000	16060000	1	16140000	16150000
263	ENSSSCG00000004096		1	16050000	16060000	1	16150000	16160000
264	ENSSSCG00000004096		1	16050000	16060000	1	16160000	16170000
265	ENSSSCG00000033578		1	16040000	16050000	1	16160000	16170000
266	ENSSSCG00000035574		1	16000000	16010000	1	16160000	16170000
267	ENSSSCG00000004096		1	16050000	16060000	1	16170000	16180000
268	ENSSSCG00000033578		1	16040000	16050000	1	16170000	16180000
269	ENSSSCG00000004096		1	16050000	16060000	1	16180000	16190000
270	ENSSSCG00000026042	ULBP1	1	16120000	16130000	1	16180000	16190000
271	ENSSSCG00000032525		1	16020000	16030000	1	16180000	16190000
272	ENSSSCG00000033578		1	16040000	16050000	1	16180000	16190000
273	ENSSSCG00000035574		1	16000000	16010000	1	16180000	16190000
274	ENSSSCG00000004096		1	16050000	16060000	1	16190000	16200000
275	ENSSSCG00000004104	KATNA1	1	16310000	16320000	1	16200000	16210000
276	ENSSSCG00000004104	KATNA1	1	16310000	16320000	1	16230000	16240000
277	ENSSSCG00000028867	PPIL4	1	16390000	16400000	1	16230000	16240000
278	ENSSSCG00000004103	PCMT1	1	16250000	16260000	1	16320000	16330000
279	ENSSSCG00000004105	NUP43	1	16250000	16260000	1	16320000	16330000
280	ENSSSCG00000004096		1	16050000	16060000	1	16400000	16410000
281	ENSSSCG00000004109	ZC3H12D	1	16460000	16470000	1	16770000	16780000
282	ENSSSCG00000004110	TAB2	1	16610000	16620000	1	16810000	16820000
283	ENSSSCG00000004110	TAB2	1	16610000	16620000	1	16820000	16830000
284	ENSSSCG00000004109	ZC3H12D	1	16460000	16470000	1	16870000	16880000
285	ENSSSCG00000004109	ZC3H12D	1	16460000	16470000	1	16880000	16890000
286	ENSSSCG00000004109	ZC3H12D	1	16460000	16470000	1	16890000	16900000
287	ENSSSCG00000004109	ZC3H12D	1	16460000	16470000	1	16900000	16910000
288	ENSSSCG00000028974	UST	1	17140000	17150000	1	16910000	16920000
289	ENSSSCG00000028974	UST	1	17140000	17150000	1	16920000	16930000
290	ENSSSCG00000028974	UST	1	17140000	17150000	1	16940000	16950000
291	ENSSSCG00000028974	UST	1	17140000	17150000	1	16960000	16970000
292	ENSSSCG00000028974	UST	1	17140000	17150000	1	16980000	16990000
293	ENSSSCG00000028974	UST	1	17140000	17150000	1	17210000	17220000
294	ENSSSCG00000028974	UST	1	17140000	17150000	1	17270000	17280000
295	ENSSSCG00000028974	UST	1	17140000	17150000	1	17280000	17290000
296	ENSSSCG00000028974	UST	1	17140000	17150000	1	17300000	17310000
297	ENSSSCG00000033175	SASH1	1	17660000	17670000	1	17320000	17330000
298	ENSSSCG00000048240	SAMD5	1	18280000	18290000	1	17330000	17340000
299	ENSSSCG00000033175	SASH1	1	17660000	17670000	1	17340000	17350000
300	ENSSSCG00000033175	SASH1	1	17660000	17670000	1	17350000	17360000
301	ENSSSCG00000048240	SAMD5	1	18280000	18290000	1	17360000	17370000
302	ENSSSCG00000033175	SASH1	1	17660000	17670000	1	17370000	17380000
303	ENSSSCG00000033175	SASH1	1	17660000	17670000	1	17380000	17390000
304	ENSSSCG00000033175	SASH1	1	17660000	17670000	1	17390000	17400000
305	ENSSSCG00000033175	SASH1	1	17660000	17670000	1	17400000	17410000
306	ENSSSCG00000033175	SASH1	1	17660000	17670000	1	17410000	17420000
307	ENSSSCG00000033175	SASH1	1	17660000	17670000	1	17470000	17480000
308	ENSSSCG00000033175	SASH1	1	17660000	17670000	1	17480000	17490000
309	ENSSSCG00000033175	SASH1	1	17660000	17670000	1	17610000	17620000
310	ENSSSCG00000048240	SAMD5	1	18280000	18290000	1	17670000	17680000
311	ENSSSCG00000048240	SAMD5	1	18280000	18290000	1	17680000	17690000
312	ENSSSCG00000048240	SAMD5	1	18280000	18290000	1	17690000	17700000
313	ENSSSCG00000048240	SAMD5	1	18280000	18290000	1	17700000	17710000
314	ENSSSCG00000048240	SAMD5	1	18280000	18290000	1	17710000	17720000
315	ENSSSCG00000048240	SAMD5	1	18280000	18290000	1	17720000	17730000
316	ENSSSCG00000048240	SAMD5	1	18280000	18290000	1	17730000	17740000
317	ENSSSCG00000048240	SAMD5	1	18280000	18290000	1	18020000	18030000
318	ENSSSCG00000046147		1	17950000	17960000	1	18100000	18110000
319	ENSSSCG00000048240	SAMD5	1	18280000	18290000	1	18220000	18230000
320	ENSSSCG00000033175	SASH1	1	17660000	17670000	1	18290000	18300000
321	ENSSSCG00000004113	STXBP5	1	18510000	18520000	1	18650000	18660000
322	ENSSSCG00000004114	RAB32	1	19090000	19100000	1	18920000	18930000
323	ENSSSCG00000004114	RAB32	1	19090000	19100000	1	18950000	18960000
324	ENSSSCG00000004114	RAB32	1	19090000	19100000	1	18960000	18970000
325	ENSSSCG00000004114	RAB32	1	19090000	19100000	1	18970000	18980000
326	ENSSSCG00000004114	RAB32	1	19090000	19100000	1	19010000	19020000
327	ENSSSCG00000004114	RAB32	1	19090000	19100000	1	19030000	19040000
328	ENSSSCG00000004114	RAB32	1	19090000	19100000	1	19040000	19050000
329	ENSSSCG00000043624		1	19440000	19450000	1	20060000	20070000
330	ENSSSCG00000004123	UTRN	1	21040000	21050000	1	20840000	20850000
331	ENSSSCG00000004123	UTRN	1	21040000	21050000	1	20850000	20860000
332	ENSSSCG00000004123	UTRN	1	21040000	21050000	1	20880000	20890000
333	ENSSSCG00000004123	UTRN	1	21040000	21050000	1	20890000	20900000
334	ENSSSCG00000004123	UTRN	1	21040000	21050000	1	20900000	20910000
335	ENSSSCG00000004125	STX11	1	21150000	21160000	1	20900000	20910000
336	ENSSSCG00000004123	UTRN	1	21040000	21050000	1	20910000	20920000
337	ENSSSCG00000004123	UTRN	1	21040000	21050000	1	20920000	20930000
338	ENSSSCG00000004123	UTRN	1	21040000	21050000	1	20930000	20940000
339	ENSSSCG00000004123	UTRN	1	21040000	21050000	1	20970000	20980000
340	ENSSSCG00000004123	UTRN	1	21040000	21050000	1	20980000	20990000
341	ENSSSCG00000004123	UTRN	1	21040000	21050000	1	20990000	21000000
342	ENSSSCG00000004127	PLAGL1	1	21300000	21310000	1	21360000	21370000
343	ENSSSCG00000004127	PLAGL1	1	21300000	21310000	1	21370000	21380000
344	ENSSSCG00000040918		1	21430000	21440000	1	21570000	21580000
345	ENSSSCG00000040918		1	21430000	21440000	1	21630000	21640000
346	ENSSSCG00000039614		1	21420000	21430000	1	21650000	21660000
347	ENSSSCG00000039614		1	21420000	21430000	1	21670000	21680000
348	ENSSSCG00000040918		1	21430000	21440000	1	21670000	21680000
349	ENSSSCG00000039614		1	21420000	21430000	1	21680000	21690000
350	ENSSSCG00000040918		1	21430000	21440000	1	21680000	21690000
351	ENSSSCG00000039614		1	21420000	21430000	1	21690000	21700000
352	ENSSSCG00000004136	AIG1	1	22160000	22170000	1	21830000	21840000
353	ENSSSCG00000004138	HIVEP2	1	22240000	22250000	1	22010000	22020000
354	ENSSSCG00000004136	AIG1	1	22160000	22170000	1	22040000	22050000
355	ENSSSCG00000004136	AIG1	1	22160000	22170000	1	22230000	22240000
356	ENSSSCG00000044542		1	22330000	22340000	1	22250000	22260000
357	ENSSSCG00000004138	HIVEP2	1	22240000	22250000	1	22310000	22320000
358	ENSSSCG00000004138	HIVEP2	1	22240000	22250000	1	22340000	22350000
359	ENSSSCG00000004138	HIVEP2	1	22240000	22250000	1	22350000	22360000
360	ENSSSCG00000004134	PEX3	1	21800000	21810000	1	22360000	22370000
361	ENSSSCG00000004138	HIVEP2	1	22240000	22250000	1	22360000	22370000
362	ENSSSCG00000039598	ADAT2	1	21800000	21810000	1	22360000	22370000
363	ENSSSCG00000004138	HIVEP2	1	22240000	22250000	1	22420000	22430000
364	ENSSSCG00000004138	HIVEP2	1	22240000	22250000	1	22450000	22460000
365	ENSSSCG00000004134	PEX3	1	21800000	21810000	1	22460000	22470000
366	ENSSSCG00000004138	HIVEP2	1	22240000	22250000	1	22460000	22470000
367	ENSSSCG00000039598	ADAT2	1	21800000	21810000	1	22460000	22470000
368	ENSSSCG00000004136	AIG1	1	22160000	22170000	1	22470000	22480000
369	ENSSSCG00000004136	AIG1	1	22160000	22170000	1	22480000	22490000
370	ENSSSCG00000004138	HIVEP2	1	22240000	22250000	1	22480000	22490000
371	ENSSSCG00000004138	HIVEP2	1	22240000	22250000	1	22490000	22500000
372	ENSSSCG00000004134	PEX3	1	21800000	21810000	1	22500000	22510000
373	ENSSSCG00000039598	ADAT2	1	21800000	21810000	1	22500000	22510000
374	ENSSSCG00000004132	PHACTR2	1	21720000	21730000	1	22640000	22650000
375	ENSSSCG00000004134	PEX3	1	21800000	21810000	1	22650000	22660000
376	ENSSSCG00000039598	ADAT2	1	21800000	21810000	1	22650000	22660000
377	ENSSSCG00000004140	VTA1	1	22920000	22930000	1	22690000	22700000
378	ENSSSCG00000034307	GJE1	1	22930000	22940000	1	22690000	22700000
379	ENSSSCG00000004140	VTA1	1	22920000	22930000	1	22700000	22710000
380	ENSSSCG00000034307	GJE1	1	22930000	22940000	1	22700000	22710000
381	ENSSSCG00000004140	VTA1	1	22920000	22930000	1	22710000	22720000
382	ENSSSCG00000034307	GJE1	1	22930000	22940000	1	22710000	22720000
383	ENSSSCG00000004140	VTA1	1	22920000	22930000	1	22720000	22730000
384	ENSSSCG00000034307	GJE1	1	22930000	22940000	1	22720000	22730000
385	ENSSSCG00000034307	GJE1	1	22930000	22940000	1	22740000	22750000
386	ENSSSCG00000004140	VTA1	1	22920000	22930000	1	22760000	22770000
387	ENSSSCG00000004144	HECA	1	25360000	25370000	1	23370000	23380000
388	ENSSSCG00000004142	CITED2	1	25150000	25160000	1	23380000	23390000
389	ENSSSCG00000004142	CITED2	1	25150000	25160000	1	24010000	24020000
390	ENSSSCG00000043584		1	24130000	24140000	1	24050000	24060000
391	ENSSSCG00000043584		1	24130000	24140000	1	24180000	24190000
392	ENSSSCG00000004142	CITED2	1	25150000	25160000	1	24240000	24250000
393	ENSSSCG00000004142	CITED2	1	25150000	25160000	1	24250000	24260000
394	ENSSSCG00000004142	CITED2	1	25150000	25160000	1	24260000	24270000
395	ENSSSCG00000004142	CITED2	1	25150000	25160000	1	24530000	24540000
396	ENSSSCG00000004142	CITED2	1	25150000	25160000	1	24570000	24580000
397	ENSSSCG00000004142	CITED2	1	25150000	25160000	1	24590000	24600000
398	ENSSSCG00000004142	CITED2	1	25150000	25160000	1	24600000	24610000
399	ENSSSCG00000004142	CITED2	1	25150000	25160000	1	24640000	24650000
400	ENSSSCG00000004142	CITED2	1	25150000	25160000	1	24660000	24670000
401	ENSSSCG00000004142	CITED2	1	25150000	25160000	1	24720000	24730000
402	ENSSSCG00000004142	CITED2	1	25150000	25160000	1	24760000	24770000
403	ENSSSCG00000004142	CITED2	1	25150000	25160000	1	24800000	24810000
404	ENSSSCG00000004142	CITED2	1	25150000	25160000	1	24820000	24830000
405	ENSSSCG00000004142	CITED2	1	25150000	25160000	1	24850000	24860000
406	ENSSSCG00000004142	CITED2	1	25150000	25160000	1	24950000	24960000
407	ENSSSCG00000004142	CITED2	1	25150000	25160000	1	24960000	24970000
408	ENSSSCG00000004144	HECA	1	25360000	25370000	1	25160000	25170000
409	ENSSSCG00000004144	HECA	1	25360000	25370000	1	25170000	25180000
410	ENSSSCG00000004142	CITED2	1	25150000	25160000	1	25290000	25300000
411	ENSSSCG00000004143	TXLNB	1	25220000	25230000	1	25290000	25300000
412	ENSSSCG00000004144	HECA	1	25360000	25370000	1	25300000	25310000
413	ENSSSCG00000004146	REPS1	1	25470000	25480000	1	25590000	25600000
414	ENSSSCG00000004146	REPS1	1	25470000	25480000	1	25610000	25620000
415	ENSSSCG00000004146	REPS1	1	25470000	25480000	1	25620000	25630000
416	ENSSSCG00000004145	ABRACL	1	25440000	25450000	1	25630000	25640000
417	ENSSSCG00000004146	REPS1	1	25470000	25480000	1	25630000	25640000
418	ENSSSCG00000004149	NHSL1	1	25730000	25740000	1	25670000	25680000
419	ENSSSCG00000004149	NHSL1	1	25730000	25740000	1	25680000	25690000
420	ENSSSCG00000004148	CCDC28A	1	25660000	25670000	1	25770000	25780000
421	ENSSSCG00000004148	CCDC28A	1	25660000	25670000	1	25830000	25840000
422	ENSSSCG00000004149	NHSL1	1	25730000	25740000	1	25830000	25840000
423	ENSSSCG00000004148	CCDC28A	1	25660000	25670000	1	25840000	25850000
424	ENSSSCG00000004148	CCDC28A	1	25660000	25670000	1	25850000	25860000
425	ENSSSCG00000004148	CCDC28A	1	25660000	25670000	1	25900000	25910000
426	ENSSSCG00000004148	CCDC28A	1	25660000	25670000	1	25970000	25980000
427	ENSSSCG00000004148	CCDC28A	1	25660000	25670000	1	25980000	25990000
428	ENSSSCG00000004149	NHSL1	1	25730000	25740000	1	25980000	25990000
429	ENSSSCG00000038420	PERP	1	26300000	26310000	1	26370000	26380000
430	ENSSSCG00000038420	PERP	1	26300000	26310000	1	26380000	26390000
431	ENSSSCG00000004154	TNFAIP3	1	26480000	26490000	1	26390000	26400000
432	ENSSSCG00000004158	IL22RA2	1	27070000	27080000	1	26390000	26400000
433	ENSSSCG00000004154	TNFAIP3	1	26480000	26490000	1	26410000	26420000
434	ENSSSCG00000004154	TNFAIP3	1	26480000	26490000	1	26420000	26430000
435	ENSSSCG00000004154	TNFAIP3	1	26480000	26490000	1	26550000	26560000
436	ENSSSCG00000004154	TNFAIP3	1	26480000	26490000	1	26560000	26570000
437	ENSSSCG00000004154	TNFAIP3	1	26480000	26490000	1	26590000	26600000
438	ENSSSCG00000004154	TNFAIP3	1	26480000	26490000	1	26600000	26610000
439	ENSSSCG00000004154	TNFAIP3	1	26480000	26490000	1	26620000	26630000
440	ENSSSCG00000004154	TNFAIP3	1	26480000	26490000	1	26630000	26640000
441	ENSSSCG00000004154	TNFAIP3	1	26480000	26490000	1	26640000	26650000
442	ENSSSCG00000004154	TNFAIP3	1	26480000	26490000	1	26650000	26660000
443	ENSSSCG00000004154	TNFAIP3	1	26480000	26490000	1	26660000	26670000
444	ENSSSCG00000004158	IL22RA2	1	27070000	27080000	1	26690000	26700000
445	ENSSSCG00000004158	IL22RA2	1	27070000	27080000	1	26700000	26710000
446	ENSSSCG00000004158	IL22RA2	1	27070000	27080000	1	26810000	26820000
447	ENSSSCG00000004157	IL20RA	1	27130000	27140000	1	26930000	26940000
448	ENSSSCG00000004158	IL22RA2	1	27070000	27080000	1	26940000	26950000
449	ENSSSCG00000004157	IL20RA	1	27130000	27140000	1	26950000	26960000
450	ENSSSCG00000004158	IL22RA2	1	27070000	27080000	1	26950000	26960000
451	ENSSSCG00000004158	IL22RA2	1	27070000	27080000	1	26960000	26970000
452	ENSSSCG00000004158	IL22RA2	1	27070000	27080000	1	26970000	26980000
453	ENSSSCG00000004154	TNFAIP3	1	26480000	26490000	1	26980000	26990000
454	ENSSSCG00000004156	IFNGR1	1	27030000	27040000	1	26980000	26990000
455	ENSSSCG00000004157	IL20RA	1	27130000	27140000	1	26980000	26990000
456	ENSSSCG00000004158	IL22RA2	1	27070000	27080000	1	26980000	26990000
457	ENSSSCG00000004158	IL22RA2	1	27070000	27080000	1	26990000	27000000
458	ENSSSCG00000004156	IFNGR1	1	27030000	27040000	1	27100000	27110000
459	ENSSSCG00000004160	PEX7	1	27340000	27350000	1	27210000	27220000
460	ENSSSCG00000004157	IL20RA	1	27130000	27140000	1	27320000	27330000
461	ENSSSCG00000026041	MAP3K5	1	27380000	27390000	1	27440000	27450000
462	ENSSSCG00000004160	PEX7	1	27340000	27350000	1	27450000	27460000
463	ENSSSCG00000026041	MAP3K5	1	27380000	27390000	1	27450000	27460000
464	ENSSSCG00000026041	MAP3K5	1	27380000	27390000	1	27460000	27470000
465	ENSSSCG00000026041	MAP3K5	1	27380000	27390000	1	27480000	27490000
466	ENSSSCG00000026041	MAP3K5	1	27380000	27390000	1	27490000	27500000
467	ENSSSCG00000026041	MAP3K5	1	27380000	27390000	1	27500000	27510000
468	ENSSSCG00000026041	MAP3K5	1	27380000	27390000	1	27510000	27520000
469	ENSSSCG00000026041	MAP3K5	1	27380000	27390000	1	27520000	27530000
470	ENSSSCG00000026041	MAP3K5	1	27380000	27390000	1	27530000	27540000
471	ENSSSCG00000026041	MAP3K5	1	27380000	27390000	1	27540000	27550000
472	ENSSSCG00000026041	MAP3K5	1	27380000	27390000	1	27550000	27560000
473	ENSSSCG00000026041	MAP3K5	1	27380000	27390000	1	27560000	27570000
474	ENSSSCG00000004160	PEX7	1	27340000	27350000	1	27570000	27580000
475	ENSSSCG00000026041	MAP3K5	1	27380000	27390000	1	27570000	27580000
476	ENSSSCG00000026041	MAP3K5	1	27380000	27390000	1	27580000	27590000
477	ENSSSCG00000026041	MAP3K5	1	27380000	27390000	1	27590000	27600000
478	ENSSSCG00000004166	AHI1	1	28560000	28570000	1	27830000	27840000
479	ENSSSCG00000004164	MTFR2	1	27900000	27910000	1	27840000	27850000
480	ENSSSCG00000004166	AHI1	1	28560000	28570000	1	27870000	27880000
481	ENSSSCG00000004166	AHI1	1	28560000	28570000	1	27880000	27890000
482	ENSSSCG00000004166	AHI1	1	28560000	28570000	1	27910000	27920000
483	ENSSSCG00000004166	AHI1	1	28560000	28570000	1	27920000	27930000
484	ENSSSCG00000004166	AHI1	1	28560000	28570000	1	27930000	27940000
485	ENSSSCG00000004165	PDE7B	1	28300000	28310000	1	27940000	27950000
486	ENSSSCG00000004166	AHI1	1	28560000	28570000	1	27950000	27960000
487	ENSSSCG00000004166	AHI1	1	28560000	28570000	1	28080000	28090000
488	ENSSSCG00000004165	PDE7B	1	28300000	28310000	1	28240000	28250000
489	ENSSSCG00000004166	AHI1	1	28560000	28570000	1	28280000	28290000
490	ENSSSCG00000004164	MTFR2	1	27900000	27910000	1	28330000	28340000
491	ENSSSCG00000004165	PDE7B	1	28300000	28310000	1	28360000	28370000
492	ENSSSCG00000004165	PDE7B	1	28300000	28310000	1	28520000	28530000
493	ENSSSCG00000004163	BCLAF1	1	27860000	27870000	1	28530000	28540000
494	ENSSSCG00000004163	BCLAF1	1	27860000	27870000	1	28540000	28550000
495	ENSSSCG00000004164	MTFR2	1	27900000	27910000	1	28550000	28560000
496	ENSSSCG00000004163	BCLAF1	1	27860000	27870000	1	28570000	28580000
497	ENSSSCG00000004164	MTFR2	1	27900000	27910000	1	28570000	28580000
498	ENSSSCG00000004164	MTFR2	1	27900000	27910000	1	28590000	28600000
499	ENSSSCG00000004163	BCLAF1	1	27860000	27870000	1	28600000	28610000
500	ENSSSCG00000041469		1	28900000	28910000	1	28620000	28630000
501	ENSSSCG00000041469		1	28900000	28910000	1	28630000	28640000
502	ENSSSCG00000004167	MYB	1	28850000	28860000	1	29000000	29010000
503	ENSSSCG00000022387	TBPL1	1	29930000	29940000	1	29020000	29030000
504	ENSSSCG00000022387	TBPL1	1	29930000	29940000	1	29130000	29140000
505	ENSSSCG00000021443	SGK1	1	29620000	29630000	1	29310000	29320000
506	ENSSSCG00000021443	SGK1	1	29620000	29630000	1	29340000	29350000
507	ENSSSCG00000021443	SGK1	1	29620000	29630000	1	29390000	29400000
508	ENSSSCG00000004170		1	29100000	29110000	1	29740000	29750000
509	ENSSSCG00000004170		1	29100000	29110000	1	29750000	29760000
510	ENSSSCG00000004170		1	29100000	29110000	1	29760000	29770000
511	ENSSSCG00000028115	ALDH8A1	1	29060000	29070000	1	29760000	29770000
512	ENSSSCG00000004170		1	29100000	29110000	1	29770000	29780000
513	ENSSSCG00000022387	TBPL1	1	29930000	29940000	1	29770000	29780000
514	ENSSSCG00000028115	ALDH8A1	1	29060000	29070000	1	29770000	29780000
515	ENSSSCG00000004170		1	29100000	29110000	1	29780000	29790000
516	ENSSSCG00000028115	ALDH8A1	1	29060000	29070000	1	29780000	29790000
517	ENSSSCG00000004170		1	29100000	29110000	1	29790000	29800000
518	ENSSSCG00000022387	TBPL1	1	29930000	29940000	1	29800000	29810000
519	ENSSSCG00000022387	TBPL1	1	29930000	29940000	1	29810000	29820000
520	ENSSSCG00000022387	TBPL1	1	29930000	29940000	1	29820000	29830000
521	ENSSSCG00000028115	ALDH8A1	1	29060000	29070000	1	29820000	29830000
522	ENSSSCG00000033258	TCF21	1	29980000	29990000	1	29820000	29830000
523	ENSSSCG00000022387	TBPL1	1	29930000	29940000	1	29840000	29850000
524	ENSSSCG00000022387	TBPL1	1	29930000	29940000	1	29850000	29860000
525	ENSSSCG00000022387	TBPL1	1	29930000	29940000	1	29870000	29880000
526	ENSSSCG00000004170		1	29100000	29110000	1	29900000	29910000
527	ENSSSCG00000004172	SLC2A12	1	29830000	29840000	1	29910000	29920000
528	ENSSSCG00000004172	SLC2A12	1	29830000	29840000	1	29940000	29950000
529	ENSSSCG00000004172	SLC2A12	1	29830000	29840000	1	29950000	29960000
530	ENSSSCG00000004187		1	31140000	31150000	1	30180000	30190000
531	ENSSSCG00000004187		1	31140000	31150000	1	30240000	30250000
532	ENSSSCG00000034139	EYA4	1	30570000	30580000	1	30240000	30250000
533	ENSSSCG00000004189	TAAR9	1	31160000	31170000	1	30280000	30290000
534	ENSSSCG00000004187		1	31140000	31150000	1	30320000	30330000
535	ENSSSCG00000040065		1	31120000	31130000	1	30390000	30400000
536	ENSSSCG00000004187		1	31140000	31150000	1	30930000	30940000
537	ENSSSCG00000004189	TAAR9	1	31160000	31170000	1	30930000	30940000
538	ENSSSCG00000004190	STX7	1	31180000	31190000	1	30940000	30950000
539	ENSSSCG00000004186		1	31150000	31160000	1	30950000	30960000
540	ENSSSCG00000004189	TAAR9	1	31160000	31170000	1	30950000	30960000
541	ENSSSCG00000004189	TAAR9	1	31160000	31170000	1	31010000	31020000
542	ENSSSCG00000037590		1	31110000	31120000	1	31010000	31020000
543	ENSSSCG00000037870		1	31080000	31090000	1	31020000	31030000
544	ENSSSCG00000004186		1	31150000	31160000	1	31050000	31060000
545	ENSSSCG00000004189	TAAR9	1	31160000	31170000	1	31050000	31060000
546	ENSSSCG00000004189	TAAR9	1	31160000	31170000	1	31060000	31070000
547	ENSSSCG00000004180		1	30970000	30980000	1	31100000	31110000
548	ENSSSCG00000004179		1	30960000	30970000	1	31170000	31180000
549	ENSSSCG00000004181	VNN1	1	31000000	31010000	1	31170000	31180000
550	ENSSSCG00000004183	TAAR2	1	31070000	31080000	1	31170000	31180000
551	ENSSSCG00000004180		1	30970000	30980000	1	31190000	31200000
552	ENSSSCG00000037590		1	31110000	31120000	1	31360000	31370000
553	ENSSSCG00000004192	CCN2	1	31670000	31680000	1	31390000	31400000
554	ENSSSCG00000004192	CCN2	1	31670000	31680000	1	31400000	31410000
555	ENSSSCG00000004192	CCN2	1	31670000	31680000	1	31410000	31420000
556	ENSSSCG00000004192	CCN2	1	31670000	31680000	1	31430000	31440000
557	ENSSSCG00000004192	CCN2	1	31670000	31680000	1	31440000	31450000
558	ENSSSCG00000004192	CCN2	1	31670000	31680000	1	31450000	31460000
559	ENSSSCG00000004192	CCN2	1	31670000	31680000	1	31470000	31480000
560	ENSSSCG00000004192	CCN2	1	31670000	31680000	1	31480000	31490000
561	ENSSSCG00000004192	CCN2	1	31670000	31680000	1	31490000	31500000
562	ENSSSCG00000004192	CCN2	1	31670000	31680000	1	31510000	31520000
563	ENSSSCG00000004192	CCN2	1	31670000	31680000	1	31520000	31530000
564	ENSSSCG00000004192	CCN2	1	31670000	31680000	1	31540000	31550000
565	ENSSSCG00000004192	CCN2	1	31670000	31680000	1	31560000	31570000
566	ENSSSCG00000004192	CCN2	1	31670000	31680000	1	31580000	31590000
567	ENSSSCG00000004193	ENPP1	1	31790000	31800000	1	31840000	31850000
568	ENSSSCG00000004193	ENPP1	1	31790000	31800000	1	31860000	31870000
569	ENSSSCG00000004193	ENPP1	1	31790000	31800000	1	31870000	31880000
570	ENSSSCG00000004193	ENPP1	1	31790000	31800000	1	31890000	31900000
571	ENSSSCG00000036790	AKAP7	1	32360000	32370000	1	31960000	31970000
572	ENSSSCG00000036790	AKAP7	1	32360000	32370000	1	32050000	32060000
573	ENSSSCG00000004196	MED23	1	31950000	31960000	1	32070000	32080000
574	ENSSSCG00000025992	ENPP3	1	31950000	31960000	1	32070000	32080000
575	ENSSSCG00000004195	ARG1	1	32030000	32040000	1	32110000	32120000
576	ENSSSCG00000004195	ARG1	1	32030000	32040000	1	32280000	32290000
577	ENSSSCG00000004195	ARG1	1	32030000	32040000	1	32290000	32300000
578	ENSSSCG00000004195	ARG1	1	32030000	32040000	1	32310000	32320000
579	ENSSSCG00000004199	EPB41L2	1	32410000	32420000	1	32460000	32470000
580	ENSSSCG00000004199	EPB41L2	1	32410000	32420000	1	32480000	32490000
581	ENSSSCG00000004199	EPB41L2	1	32410000	32420000	1	32490000	32500000
582	ENSSSCG00000036790	AKAP7	1	32360000	32370000	1	32500000	32510000
583	ENSSSCG00000004199	EPB41L2	1	32410000	32420000	1	32510000	32520000
584	ENSSSCG00000004199	EPB41L2	1	32410000	32420000	1	32520000	32530000
585	ENSSSCG00000004199	EPB41L2	1	32410000	32420000	1	32530000	32540000
586	ENSSSCG00000036790	AKAP7	1	32360000	32370000	1	32530000	32540000
587	ENSSSCG00000004199	EPB41L2	1	32410000	32420000	1	32550000	32560000
588	ENSSSCG00000036790	AKAP7	1	32360000	32370000	1	32550000	32560000
589	ENSSSCG00000004199	EPB41L2	1	32410000	32420000	1	32560000	32570000
590	ENSSSCG00000036790	AKAP7	1	32360000	32370000	1	32560000	32570000
591	ENSSSCG00000004199	EPB41L2	1	32410000	32420000	1	32570000	32580000
592	ENSSSCG00000036790	AKAP7	1	32360000	32370000	1	32570000	32580000
593	ENSSSCG00000004199	EPB41L2	1	32410000	32420000	1	32580000	32590000
594	ENSSSCG00000036790	AKAP7	1	32360000	32370000	1	32580000	32590000
595	ENSSSCG00000004195	ARG1	1	32030000	32040000	1	32590000	32600000
596	ENSSSCG00000004199	EPB41L2	1	32410000	32420000	1	32590000	32600000
597	ENSSSCG00000036790	AKAP7	1	32360000	32370000	1	32590000	32600000
598	ENSSSCG00000036790	AKAP7	1	32360000	32370000	1	32600000	32610000
599	ENSSSCG00000004199	EPB41L2	1	32410000	32420000	1	32610000	32620000
600	ENSSSCG00000004201	TMEM200A	1	33030000	33040000	1	32720000	32730000
601	ENSSSCG00000004201	TMEM200A	1	33030000	33040000	1	32730000	32740000
602	ENSSSCG00000004201	TMEM200A	1	33030000	33040000	1	32770000	32780000
603	ENSSSCG00000004203	L3MBTL3	1	33310000	33320000	1	33390000	33400000
604	ENSSSCG00000004203	L3MBTL3	1	33310000	33320000	1	33400000	33410000
605	ENSSSCG00000004205	ARHGAP18	1	33520000	33530000	1	33680000	33690000
606	ENSSSCG00000004205	ARHGAP18	1	33520000	33530000	1	33690000	33700000
607	ENSSSCG00000004205	ARHGAP18	1	33520000	33530000	1	33700000	33710000
608	ENSSSCG00000004205	ARHGAP18	1	33520000	33530000	1	33710000	33720000
609	ENSSSCG00000004205	ARHGAP18	1	33520000	33530000	1	33740000	33750000
610	ENSSSCG00000004205	ARHGAP18	1	33520000	33530000	1	33770000	33780000
611	ENSSSCG00000004205	ARHGAP18	1	33520000	33530000	1	33780000	33790000
612	ENSSSCG00000048279		1	34440000	34450000	1	33890000	33900000
613	ENSSSCG00000004207		1	34350000	34360000	1	33950000	33960000
614	ENSSSCG00000033894		1	34350000	34360000	1	33950000	33960000
615	ENSSSCG00000048279		1	34440000	34450000	1	33960000	33970000
616	ENSSSCG00000004207		1	34350000	34360000	1	34010000	34020000
617	ENSSSCG00000033894		1	34350000	34360000	1	34010000	34020000
618	ENSSSCG00000004207		1	34350000	34360000	1	34030000	34040000
619	ENSSSCG00000033894		1	34350000	34360000	1	34030000	34040000
620	ENSSSCG00000004207		1	34350000	34360000	1	34040000	34050000
621	ENSSSCG00000033894		1	34350000	34360000	1	34040000	34050000
622	ENSSSCG00000004207		1	34350000	34360000	1	34080000	34090000
623	ENSSSCG00000033894		1	34350000	34360000	1	34080000	34090000
624	ENSSSCG00000004207		1	34350000	34360000	1	34090000	34100000
625	ENSSSCG00000033894		1	34350000	34360000	1	34090000	34100000
626	ENSSSCG00000048279		1	34440000	34450000	1	34110000	34120000
627	ENSSSCG00000004207		1	34350000	34360000	1	34130000	34140000
628	ENSSSCG00000033894		1	34350000	34360000	1	34130000	34140000
629	ENSSSCG00000004207		1	34350000	34360000	1	34170000	34180000
630	ENSSSCG00000033894		1	34350000	34360000	1	34170000	34180000
631	ENSSSCG00000048279		1	34440000	34450000	1	34170000	34180000
632	ENSSSCG00000004207		1	34350000	34360000	1	34180000	34190000
633	ENSSSCG00000033894		1	34350000	34360000	1	34180000	34190000
634	ENSSSCG00000004207		1	34350000	34360000	1	34210000	34220000
635	ENSSSCG00000033894		1	34350000	34360000	1	34210000	34220000
636	ENSSSCG00000004207		1	34350000	34360000	1	34260000	34270000
637	ENSSSCG00000033894		1	34350000	34360000	1	34260000	34270000
638	ENSSSCG00000024392	THEMIS	1	35330000	35340000	1	34610000	34620000
639	ENSSSCG00000024392	THEMIS	1	35330000	35340000	1	34620000	34630000
640	ENSSSCG00000004209	PTPRK	1	34690000	34700000	1	34860000	34870000
641	ENSSSCG00000004209	PTPRK	1	34690000	34700000	1	35210000	35220000
642	ENSSSCG00000048279		1	34440000	34450000	1	35500000	35510000
643	ENSSSCG00000048279		1	34440000	34450000	1	35530000	35540000
644	ENSSSCG00000004213		1	35640000	35650000	1	35540000	35550000
645	ENSSSCG00000004213		1	35640000	35650000	1	35550000	35560000
646	ENSSSCG00000004213		1	35640000	35650000	1	35560000	35570000
647	ENSSSCG00000004213		1	35640000	35650000	1	35580000	35590000
648	ENSSSCG00000048279		1	34440000	34450000	1	35620000	35630000
649	ENSSSCG00000004217	RNF146	1	35920000	35930000	1	35680000	35690000
650	ENSSSCG00000004220	TRMT11	1	37000000	37010000	1	35890000	35900000
651	ENSSSCG00000004216	ECHDC1	1	35850000	35860000	1	35940000	35950000
652	ENSSSCG00000004213		1	35640000	35650000	1	35970000	35980000
653	ENSSSCG00000042355		1	36280000	36290000	1	36160000	36170000
654	ENSSSCG00000004218	RSPO3	1	36060000	36070000	1	36240000	36250000
655	ENSSSCG00000004213		1	35640000	35650000	1	36300000	36310000
656	ENSSSCG00000004217	RNF146	1	35920000	35930000	1	36340000	36350000
657	ENSSSCG00000004218	RSPO3	1	36060000	36070000	1	36340000	36350000
658	ENSSSCG00000004218	RSPO3	1	36060000	36070000	1	36350000	36360000
659	ENSSSCG00000004218	RSPO3	1	36060000	36070000	1	36370000	36380000
660	ENSSSCG00000045632	CENPW	1	36690000	36700000	1	36830000	36840000
661	ENSSSCG00000004218	RSPO3	1	36060000	36070000	1	36990000	37000000
662	ENSSSCG00000004222	NCOA7	1	37190000	37200000	1	37010000	37020000
663	ENSSSCG00000004224	HDDC2	1	37630000	37640000	1	37010000	37020000
664	ENSSSCG00000004222	NCOA7	1	37190000	37200000	1	37030000	37040000
665	ENSSSCG00000004224	HDDC2	1	37630000	37640000	1	37030000	37040000
666	ENSSSCG00000004222	NCOA7	1	37190000	37200000	1	37040000	37050000
667	ENSSSCG00000004222	NCOA7	1	37190000	37200000	1	37050000	37060000
668	ENSSSCG00000004222	NCOA7	1	37190000	37200000	1	37060000	37070000
669	ENSSSCG00000004222	NCOA7	1	37190000	37200000	1	37070000	37080000
670	ENSSSCG00000004222	NCOA7	1	37190000	37200000	1	37080000	37090000
671	ENSSSCG00000004222	NCOA7	1	37190000	37200000	1	37090000	37100000
672	ENSSSCG00000004221	HINT3	1	37020000	37030000	1	37100000	37110000
673	ENSSSCG00000004222	NCOA7	1	37190000	37200000	1	37100000	37110000
674	ENSSSCG00000004220	TRMT11	1	37000000	37010000	1	37110000	37120000
675	ENSSSCG00000004221	HINT3	1	37020000	37030000	1	37110000	37120000
676	ENSSSCG00000004222	NCOA7	1	37190000	37200000	1	37110000	37120000
677	ENSSSCG00000004221	HINT3	1	37020000	37030000	1	37120000	37130000
678	ENSSSCG00000004222	NCOA7	1	37190000	37200000	1	37120000	37130000
679	ENSSSCG00000004224	HDDC2	1	37630000	37640000	1	37120000	37130000
680	ENSSSCG00000004221	HINT3	1	37020000	37030000	1	37130000	37140000
681	ENSSSCG00000004222	NCOA7	1	37190000	37200000	1	37130000	37140000
682	ENSSSCG00000004221	HINT3	1	37020000	37030000	1	37140000	37150000
683	ENSSSCG00000004222	NCOA7	1	37190000	37200000	1	37140000	37150000
684	ENSSSCG00000004221	HINT3	1	37020000	37030000	1	37150000	37160000
685	ENSSSCG00000004221	HINT3	1	37020000	37030000	1	37160000	37170000
686	ENSSSCG00000004220	TRMT11	1	37000000	37010000	1	37170000	37180000
687	ENSSSCG00000004221	HINT3	1	37020000	37030000	1	37170000	37180000
688	ENSSSCG00000004220	TRMT11	1	37000000	37010000	1	37180000	37190000
689	ENSSSCG00000004221	HINT3	1	37020000	37030000	1	37180000	37190000
690	ENSSSCG00000004220	TRMT11	1	37000000	37010000	1	37200000	37210000
691	ENSSSCG00000004221	HINT3	1	37020000	37030000	1	37200000	37210000
692	ENSSSCG00000004224	HDDC2	1	37630000	37640000	1	37200000	37210000
693	ENSSSCG00000004220	TRMT11	1	37000000	37010000	1	37210000	37220000
694	ENSSSCG00000004221	HINT3	1	37020000	37030000	1	37210000	37220000
695	ENSSSCG00000004224	HDDC2	1	37630000	37640000	1	37210000	37220000
696	ENSSSCG00000004225	TPD52L1	1	37760000	37770000	1	37210000	37220000
697	ENSSSCG00000004221	HINT3	1	37020000	37030000	1	37220000	37230000
698	ENSSSCG00000004224	HDDC2	1	37630000	37640000	1	37220000	37230000
699	ENSSSCG00000004224	HDDC2	1	37630000	37640000	1	37240000	37250000
700	ENSSSCG00000004224	HDDC2	1	37630000	37640000	1	37460000	37470000
701	ENSSSCG00000004218	RSPO3	1	36060000	36070000	1	37540000	37550000
702	ENSSSCG00000004223	HEY2	1	37230000	37240000	1	37580000	37590000
703	ENSSSCG00000004223	HEY2	1	37230000	37240000	1	37610000	37620000
704	ENSSSCG00000004221	HINT3	1	37020000	37030000	1	37620000	37630000
705	ENSSSCG00000004223	HEY2	1	37230000	37240000	1	37620000	37630000
706	ENSSSCG00000004223	HEY2	1	37230000	37240000	1	37640000	37650000
707	ENSSSCG00000004223	HEY2	1	37230000	37240000	1	37650000	37660000
708	ENSSSCG00000021149	RNF217	1	37910000	37920000	1	37770000	37780000
709	ENSSSCG00000021149	RNF217	1	37910000	37920000	1	37780000	37790000
710	ENSSSCG00000021149	RNF217	1	37910000	37920000	1	37790000	37800000
711	ENSSSCG00000021149	RNF217	1	37910000	37920000	1	37800000	37810000
712	ENSSSCG00000021149	RNF217	1	37910000	37920000	1	37810000	37820000
713	ENSSSCG00000021149	RNF217	1	37910000	37920000	1	37820000	37830000
714	ENSSSCG00000021149	RNF217	1	37910000	37920000	1	37850000	37860000
715	ENSSSCG00000004225	TPD52L1	1	37760000	37770000	1	37920000	37930000
716	ENSSSCG00000004225	TPD52L1	1	37760000	37770000	1	37930000	37940000
717	ENSSSCG00000004225	TPD52L1	1	37760000	37770000	1	37950000	37960000
718	ENSSSCG00000004225	TPD52L1	1	37760000	37770000	1	37960000	37970000
719	ENSSSCG00000004225	TPD52L1	1	37760000	37770000	1	37970000	37980000
720	ENSSSCG00000004225	TPD52L1	1	37760000	37770000	1	37980000	37990000
721	ENSSSCG00000004225	TPD52L1	1	37760000	37770000	1	37990000	38000000
722	ENSSSCG00000004225	TPD52L1	1	37760000	37770000	1	38000000	38010000
723	ENSSSCG00000004225	TPD52L1	1	37760000	37770000	1	38010000	38020000
724	ENSSSCG00000036607	NKAIN2	1	39040000	39050000	1	39090000	39100000
725	ENSSSCG00000004232	CLVS2	1	39750000	39760000	1	39480000	39490000
726	ENSSSCG00000004232	CLVS2	1	39750000	39760000	1	39490000	39500000
727	ENSSSCG00000004237	SERINC1	1	40090000	40100000	1	39830000	39840000
728	ENSSSCG00000004238	HSF2	1	40180000	40190000	1	39900000	39910000
729	ENSSSCG00000004238	HSF2	1	40180000	40190000	1	39990000	40000000
730	ENSSSCG00000004238	HSF2	1	40180000	40190000	1	40030000	40040000
731	ENSSSCG00000004238	HSF2	1	40180000	40190000	1	40040000	40050000
732	ENSSSCG00000004238	HSF2	1	40180000	40190000	1	40070000	40080000
733	ENSSSCG00000004238	HSF2	1	40180000	40190000	1	40080000	40090000
734	ENSSSCG00000004238	HSF2	1	40180000	40190000	1	40100000	40110000
735	ENSSSCG00000004238	HSF2	1	40180000	40190000	1	40110000	40120000
736	ENSSSCG00000004238	HSF2	1	40180000	40190000	1	40120000	40130000
737	ENSSSCG00000004238	HSF2	1	40180000	40190000	1	40130000	40140000
738	ENSSSCG00000004237	SERINC1	1	40090000	40100000	1	40160000	40170000
739	ENSSSCG00000004237	SERINC1	1	40090000	40100000	1	40170000	40180000
740	ENSSSCG00000004237	SERINC1	1	40090000	40100000	1	40190000	40200000
741	ENSSSCG00000004241	GJA1	1	41000000	41010000	1	40190000	40200000
742	ENSSSCG00000004237	SERINC1	1	40090000	40100000	1	40200000	40210000
743	ENSSSCG00000004236	PKIB	1	40020000	40030000	1	40210000	40220000
744	ENSSSCG00000004241	GJA1	1	41000000	41010000	1	40260000	40270000
745	ENSSSCG00000004241	GJA1	1	41000000	41010000	1	40280000	40290000
746	ENSSSCG00000004241	GJA1	1	41000000	41010000	1	40300000	40310000
747	ENSSSCG00000004241	GJA1	1	41000000	41010000	1	40360000	40370000
748	ENSSSCG00000004241	GJA1	1	41000000	41010000	1	40370000	40380000
749	ENSSSCG00000004241	GJA1	1	41000000	41010000	1	40380000	40390000
750	ENSSSCG00000004241	GJA1	1	41000000	41010000	1	40480000	40490000
751	ENSSSCG00000004241	GJA1	1	41000000	41010000	1	40500000	40510000
752	ENSSSCG00000004241	GJA1	1	41000000	41010000	1	40510000	40520000
753	ENSSSCG00000004241	GJA1	1	41000000	41010000	1	40520000	40530000
754	ENSSSCG00000004241	GJA1	1	41000000	41010000	1	40530000	40540000
755	ENSSSCG00000004241	GJA1	1	41000000	41010000	1	40550000	40560000
756	ENSSSCG00000004241	GJA1	1	41000000	41010000	1	40590000	40600000
757	ENSSSCG00000004241	GJA1	1	41000000	41010000	1	40610000	40620000
758	ENSSSCG00000004241	GJA1	1	41000000	41010000	1	40630000	40640000
759	ENSSSCG00000050086		1	40900000	40910000	1	40630000	40640000
760	ENSSSCG00000004241	GJA1	1	41000000	41010000	1	40640000	40650000
761	ENSSSCG00000004241	GJA1	1	41000000	41010000	1	40650000	40660000
762	ENSSSCG00000004241	GJA1	1	41000000	41010000	1	40660000	40670000
763	ENSSSCG00000004241	GJA1	1	41000000	41010000	1	40680000	40690000
764	ENSSSCG00000004241	GJA1	1	41000000	41010000	1	40700000	40710000
765	ENSSSCG00000028308		1	40850000	40860000	1	40720000	40730000
766	ENSSSCG00000004241	GJA1	1	41000000	41010000	1	40730000	40740000
767	ENSSSCG00000050086		1	40900000	40910000	1	40730000	40740000
768	ENSSSCG00000004241	GJA1	1	41000000	41010000	1	40750000	40760000
769	ENSSSCG00000004241	GJA1	1	41000000	41010000	1	40760000	40770000
770	ENSSSCG00000050086		1	40900000	40910000	1	40810000	40820000
771	ENSSSCG00000004241	GJA1	1	41000000	41010000	1	40820000	40830000
772	ENSSSCG00000028308		1	40850000	40860000	1	40980000	40990000
773	ENSSSCG00000041950		1	41900000	41910000	1	41450000	41460000
774	ENSSSCG00000041950		1	41900000	41910000	1	41650000	41660000
775	ENSSSCG00000050869		1	41800000	41810000	1	41740000	41750000
776	ENSSSCG00000041950		1	41900000	41910000	1	41750000	41760000
777	ENSSSCG00000042072		1	43930000	43940000	1	42160000	42170000
778	ENSSSCG00000042072		1	43930000	43940000	1	42200000	42210000
779	ENSSSCG00000004245	FAM184A	1	43000000	43010000	1	42510000	42520000
780	ENSSSCG00000004245	FAM184A	1	43000000	43010000	1	42520000	42530000
781	ENSSSCG00000004244	MAN1A1	1	42720000	42730000	1	42550000	42560000
782	ENSSSCG00000004244	MAN1A1	1	42720000	42730000	1	42560000	42570000
783	ENSSSCG00000004244	MAN1A1	1	42720000	42730000	1	42580000	42590000
784	ENSSSCG00000004244	MAN1A1	1	42720000	42730000	1	42590000	42600000
785	ENSSSCG00000004244	MAN1A1	1	42720000	42730000	1	42620000	42630000
786	ENSSSCG00000004243		1	42540000	42550000	1	42630000	42640000
787	ENSSSCG00000004244	MAN1A1	1	42720000	42730000	1	42660000	42670000
788	ENSSSCG00000004243		1	42540000	42550000	1	42680000	42690000
789	ENSSSCG00000004243		1	42540000	42550000	1	42690000	42700000
790	ENSSSCG00000004243		1	42540000	42550000	1	42730000	42740000
791	ENSSSCG00000004243		1	42540000	42550000	1	42740000	42750000
792	ENSSSCG00000004243		1	42540000	42550000	1	42750000	42760000
793	ENSSSCG00000004243		1	42540000	42550000	1	42760000	42770000
794	ENSSSCG00000004243		1	42540000	42550000	1	42770000	42780000
795	ENSSSCG00000004243		1	42540000	42550000	1	42780000	42790000
796	ENSSSCG00000004243		1	42540000	42550000	1	42790000	42800000
797	ENSSSCG00000004243		1	42540000	42550000	1	42840000	42850000
798	ENSSSCG00000004244	MAN1A1	1	42720000	42730000	1	42870000	42880000
799	ENSSSCG00000004243		1	42540000	42550000	1	42900000	42910000
800	ENSSSCG00000004244	MAN1A1	1	42720000	42730000	1	42900000	42910000
801	ENSSSCG00000004243		1	42540000	42550000	1	42910000	42920000
802	ENSSSCG00000004243		1	42540000	42550000	1	42920000	42930000
803	ENSSSCG00000004244	MAN1A1	1	42720000	42730000	1	42920000	42930000
804	ENSSSCG00000004243		1	42540000	42550000	1	42930000	42940000
805	ENSSSCG00000004243		1	42540000	42550000	1	42940000	42950000
806	ENSSSCG00000004245	FAM184A	1	43000000	43010000	1	43080000	43090000
807	ENSSSCG00000050966		1	43230000	43240000	1	43180000	43190000
808	ENSSSCG00000004249	CEP85L	1	43390000	43400000	1	43240000	43250000
809	ENSSSCG00000004249	CEP85L	1	43390000	43400000	1	43270000	43280000
810	ENSSSCG00000004249	CEP85L	1	43390000	43400000	1	43280000	43290000
811	ENSSSCG00000004249	CEP85L	1	43390000	43400000	1	43290000	43300000
812	ENSSSCG00000004249	CEP85L	1	43390000	43400000	1	43300000	43310000
813	ENSSSCG00000004249	CEP85L	1	43390000	43400000	1	43310000	43320000
814	ENSSSCG00000004249	CEP85L	1	43390000	43400000	1	43330000	43340000
815	ENSSSCG00000004249	CEP85L	1	43390000	43400000	1	43340000	43350000
816	ENSSSCG00000004247	ASF1A	1	43210000	43220000	1	43380000	43390000
817	ENSSSCG00000050966		1	43230000	43240000	1	43410000	43420000
818	ENSSSCG00000050966		1	43230000	43240000	1	43430000	43440000
819	ENSSSCG00000004247	ASF1A	1	43210000	43220000	1	43440000	43450000
820	ENSSSCG00000050966		1	43230000	43240000	1	43440000	43450000
821	ENSSSCG00000050966		1	43230000	43240000	1	43450000	43460000
822	ENSSSCG00000042072		1	43930000	43940000	1	43470000	43480000
823	ENSSSCG00000004247	ASF1A	1	43210000	43220000	1	43500000	43510000
824	ENSSSCG00000004247	ASF1A	1	43210000	43220000	1	43510000	43520000
825	ENSSSCG00000050966		1	43230000	43240000	1	43600000	43610000
826	ENSSSCG00000050966		1	43230000	43240000	1	43630000	43640000
827	ENSSSCG00000004247	ASF1A	1	43210000	43220000	1	43670000	43680000
828	ENSSSCG00000050966		1	43230000	43240000	1	43670000	43680000
829	ENSSSCG00000004247	ASF1A	1	43210000	43220000	1	43690000	43700000
830	ENSSSCG00000050966		1	43230000	43240000	1	43710000	43720000
831	ENSSSCG00000042072		1	43930000	43940000	1	43840000	43850000
832	ENSSSCG00000004250	SLC35F1	1	43830000	43840000	1	43900000	43910000
833	ENSSSCG00000042072		1	43930000	43940000	1	44020000	44030000
834	ENSSSCG00000042072		1	43930000	43940000	1	44100000	44110000
835	ENSSSCG00000026978	ROS1	1	44400000	44410000	1	44190000	44200000
836	ENSSSCG00000026978	ROS1	1	44400000	44410000	1	44200000	44210000
837	ENSSSCG00000026978	ROS1	1	44400000	44410000	1	44210000	44220000
838	ENSSSCG00000004254	DCBLD1	1	44370000	44380000	1	44220000	44230000
839	ENSSSCG00000026978	ROS1	1	44400000	44410000	1	44220000	44230000
840	ENSSSCG00000004254	DCBLD1	1	44370000	44380000	1	44240000	44250000
841	ENSSSCG00000026978	ROS1	1	44400000	44410000	1	44240000	44250000
842	ENSSSCG00000004254	DCBLD1	1	44370000	44380000	1	44250000	44260000
843	ENSSSCG00000026978	ROS1	1	44400000	44410000	1	44250000	44260000
844	ENSSSCG00000026978	ROS1	1	44400000	44410000	1	44260000	44270000
845	ENSSSCG00000004254	DCBLD1	1	44370000	44380000	1	44270000	44280000
846	ENSSSCG00000004262	KPNA5	1	44940000	44950000	1	44270000	44280000
847	ENSSSCG00000004263	ZUP1	1	44940000	44950000	1	44270000	44280000
848	ENSSSCG00000026978	ROS1	1	44400000	44410000	1	44270000	44280000
849	ENSSSCG00000004254	DCBLD1	1	44370000	44380000	1	44280000	44290000
850	ENSSSCG00000004254	DCBLD1	1	44370000	44380000	1	44290000	44300000
851	ENSSSCG00000026978	ROS1	1	44400000	44410000	1	44290000	44300000
852	ENSSSCG00000004254	DCBLD1	1	44370000	44380000	1	44300000	44310000
853	ENSSSCG00000026978	ROS1	1	44400000	44410000	1	44300000	44310000
854	ENSSSCG00000004254	DCBLD1	1	44370000	44380000	1	44310000	44320000
855	ENSSSCG00000004252		1	44230000	44240000	1	44380000	44390000
856	ENSSSCG00000004253		1	44230000	44240000	1	44380000	44390000
857	ENSSSCG00000020885	NUS1	1	44180000	44190000	1	44380000	44390000
858	ENSSSCG00000004252		1	44230000	44240000	1	44390000	44400000
859	ENSSSCG00000004253		1	44230000	44240000	1	44390000	44400000
860	ENSSSCG00000020885	NUS1	1	44180000	44190000	1	44390000	44400000
861	ENSSSCG00000004252		1	44230000	44240000	1	44410000	44420000
862	ENSSSCG00000004253		1	44230000	44240000	1	44410000	44420000
863	ENSSSCG00000004252		1	44230000	44240000	1	44420000	44430000
864	ENSSSCG00000004253		1	44230000	44240000	1	44420000	44430000
865	ENSSSCG00000004252		1	44230000	44240000	1	44430000	44440000
866	ENSSSCG00000004253		1	44230000	44240000	1	44430000	44440000
867	ENSSSCG00000042072		1	43930000	43940000	1	44430000	44440000
868	ENSSSCG00000004252		1	44230000	44240000	1	44450000	44460000
869	ENSSSCG00000004253		1	44230000	44240000	1	44450000	44460000
870	ENSSSCG00000004252		1	44230000	44240000	1	44460000	44470000
871	ENSSSCG00000004253		1	44230000	44240000	1	44460000	44470000
872	ENSSSCG00000004252		1	44230000	44240000	1	44470000	44480000
873	ENSSSCG00000004253		1	44230000	44240000	1	44470000	44480000
874	ENSSSCG00000004252		1	44230000	44240000	1	44480000	44490000
875	ENSSSCG00000004253		1	44230000	44240000	1	44480000	44490000
876	ENSSSCG00000004261		1	44890000	44900000	1	44840000	44850000
877	ENSSSCG00000032533		1	45020000	45030000	1	44840000	44850000
878	ENSSSCG00000025941	PTP4A1	1	45160000	45170000	1	45220000	45230000
879	ENSSSCG00000025941	PTP4A1	1	45160000	45170000	1	45250000	45260000
880	ENSSSCG00000025941	PTP4A1	1	45160000	45170000	1	45270000	45280000
881	ENSSSCG00000025941	PTP4A1	1	45160000	45170000	1	45280000	45290000
882	ENSSSCG00000035259	PHF3	1	45210000	45220000	1	45280000	45290000
883	ENSSSCG00000035259	PHF3	1	45210000	45220000	1	45290000	45300000
884	ENSSSCG00000035259	PHF3	1	45210000	45220000	1	45300000	45310000
885	ENSSSCG00000032533		1	45020000	45030000	1	45310000	45320000
886	ENSSSCG00000032533		1	45020000	45030000	1	45320000	45330000
887	ENSSSCG00000032533		1	45020000	45030000	1	45350000	45360000
888	ENSSSCG00000036207	GPRC6A	1	44850000	44860000	1	45360000	45370000
889	ENSSSCG00000032533		1	45020000	45030000	1	45420000	45430000
890	ENSSSCG00000032533		1	45020000	45030000	1	45450000	45460000
891	ENSSSCG00000004269		1	46640000	46650000	1	46730000	46740000
892	ENSSSCG00000004269		1	46640000	46650000	1	46750000	46760000
893	ENSSSCG00000004270	ADGRB3	1	48880000	48890000	1	50230000	50240000
894	ENSSSCG00000044472	COL19A1	1	50040000	50050000	1	50330000	50340000
895	ENSSSCG00000026246	B3GAT2	1	51040000	51050000	1	50410000	50420000
896	ENSSSCG00000043325		1	51270000	51280000	1	50440000	50450000
897	ENSSSCG00000043325		1	51270000	51280000	1	50450000	50460000
898	ENSSSCG00000043325		1	51270000	51280000	1	50470000	50480000
899	ENSSSCG00000043325		1	51270000	51280000	1	50530000	50540000
900	ENSSSCG00000004276	SMAP1	1	50710000	50720000	1	50560000	50570000
901	ENSSSCG00000044120		1	51100000	51110000	1	50560000	50570000
902	ENSSSCG00000004276	SMAP1	1	50710000	50720000	1	50600000	50610000
903	ENSSSCG00000004276	SMAP1	1	50710000	50720000	1	50640000	50650000
904	ENSSSCG00000004275	FAM135A	1	50580000	50590000	1	50650000	50660000
905	ENSSSCG00000004275	FAM135A	1	50580000	50590000	1	50670000	50680000
906	ENSSSCG00000004275	FAM135A	1	50580000	50590000	1	50690000	50700000
907	ENSSSCG00000004274	COL9A1	1	50500000	50510000	1	50700000	50710000
908	ENSSSCG00000004275	FAM135A	1	50580000	50590000	1	50700000	50710000
909	ENSSSCG00000004276	SMAP1	1	50710000	50720000	1	50760000	50770000
910	ENSSSCG00000004275	FAM135A	1	50580000	50590000	1	50770000	50780000
911	ENSSSCG00000004276	SMAP1	1	50710000	50720000	1	50780000	50790000
912	ENSSSCG00000004274	COL9A1	1	50500000	50510000	1	50790000	50800000
913	ENSSSCG00000004276	SMAP1	1	50710000	50720000	1	50790000	50800000
914	ENSSSCG00000046534		1	50620000	50630000	1	50810000	50820000
915	ENSSSCG00000004274	COL9A1	1	50500000	50510000	1	50830000	50840000
916	ENSSSCG00000004276	SMAP1	1	50710000	50720000	1	50830000	50840000
917	ENSSSCG00000043325		1	51270000	51280000	1	51050000	51060000
918	ENSSSCG00000043325		1	51270000	51280000	1	51070000	51080000
919	ENSSSCG00000004274	COL9A1	1	50500000	50510000	1	51090000	51100000
920	ENSSSCG00000043325		1	51270000	51280000	1	51180000	51190000
921	ENSSSCG00000043325		1	51270000	51280000	1	51350000	51360000
922	ENSSSCG00000004279	OGFRL1	1	51310000	51320000	1	51450000	51460000
923	ENSSSCG00000004279	OGFRL1	1	51310000	51320000	1	51510000	51520000
924	ENSSSCG00000043325		1	51270000	51280000	1	51530000	51540000
925	ENSSSCG00000004280	RIMS1	1	51780000	51790000	1	51570000	51580000
926	ENSSSCG00000043325		1	51270000	51280000	1	51580000	51590000
927	ENSSSCG00000043325		1	51270000	51280000	1	51680000	51690000
928	ENSSSCG00000043325		1	51270000	51280000	1	51700000	51710000
929	ENSSSCG00000046159		1	51710000	51720000	1	51790000	51800000
930	ENSSSCG00000004281	KCNQ5	1	52430000	52440000	1	52260000	52270000
931	ENSSSCG00000004281	KCNQ5	1	52430000	52440000	1	52280000	52290000
932	ENSSSCG00000049177		1	52950000	52960000	1	52400000	52410000
933	ENSSSCG00000004281	KCNQ5	1	52430000	52440000	1	52480000	52490000
934	ENSSSCG00000004281	KCNQ5	1	52430000	52440000	1	52490000	52500000
935	ENSSSCG00000004281	KCNQ5	1	52430000	52440000	1	52510000	52520000
936	ENSSSCG00000004281	KCNQ5	1	52430000	52440000	1	52530000	52540000
937	ENSSSCG00000004281	KCNQ5	1	52430000	52440000	1	52540000	52550000
938	ENSSSCG00000004281	KCNQ5	1	52430000	52440000	1	52560000	52570000
939	ENSSSCG00000004281	KCNQ5	1	52430000	52440000	1	52570000	52580000
940	ENSSSCG00000004281	KCNQ5	1	52430000	52440000	1	52590000	52600000
941	ENSSSCG00000004281	KCNQ5	1	52430000	52440000	1	52620000	52630000
942	ENSSSCG00000004281	KCNQ5	1	52430000	52440000	1	52670000	52680000
943	ENSSSCG00000004281	KCNQ5	1	52430000	52440000	1	52680000	52690000
944	ENSSSCG00000004281	KCNQ5	1	52430000	52440000	1	52690000	52700000
945	ENSSSCG00000004281	KCNQ5	1	52430000	52440000	1	52720000	52730000
946	ENSSSCG00000004281	KCNQ5	1	52430000	52440000	1	52730000	52740000
947	ENSSSCG00000004281	KCNQ5	1	52430000	52440000	1	52740000	52750000
948	ENSSSCG00000004281	KCNQ5	1	52430000	52440000	1	52780000	52790000
949	ENSSSCG00000004281	KCNQ5	1	52430000	52440000	1	52790000	52800000
950	ENSSSCG00000004281	KCNQ5	1	52430000	52440000	1	52800000	52810000
951	ENSSSCG00000004281	KCNQ5	1	52430000	52440000	1	52820000	52830000
952	ENSSSCG00000004281	KCNQ5	1	52430000	52440000	1	52850000	52860000
953	ENSSSCG00000004281	KCNQ5	1	52430000	52440000	1	52900000	52910000
954	ENSSSCG00000004281	KCNQ5	1	52430000	52440000	1	52910000	52920000
955	ENSSSCG00000004281	KCNQ5	1	52430000	52440000	1	52920000	52930000
956	ENSSSCG00000004281	KCNQ5	1	52430000	52440000	1	52930000	52940000
957	ENSSSCG00000004281	KCNQ5	1	52430000	52440000	1	53040000	53050000
958	ENSSSCG00000026943	MRAP2	1	53250000	53260000	1	53200000	53210000
959	ENSSSCG00000044858		1	53270000	53280000	1	53320000	53330000
960	ENSSSCG00000004290	TBX18	1	53860000	53870000	1	53970000	53980000
961	ENSSSCG00000004290	TBX18	1	53860000	53870000	1	53980000	53990000
962	ENSSSCG00000004290	TBX18	1	53860000	53870000	1	54040000	54050000
963	ENSSSCG00000004290	TBX18	1	53860000	53870000	1	54050000	54060000
964	ENSSSCG00000043097		1	54860000	54870000	1	54320000	54330000
965	ENSSSCG00000043097		1	54860000	54870000	1	54360000	54370000
966	ENSSSCG00000004294	SYNCRIP	1	54600000	54610000	1	54530000	54540000
967	ENSSSCG00000004293	SNX14	1	54540000	54550000	1	54590000	54600000
968	ENSSSCG00000004293	SNX14	1	54540000	54550000	1	54610000	54620000
969	ENSSSCG00000004293	SNX14	1	54540000	54550000	1	54620000	54630000
970	ENSSSCG00000004293	SNX14	1	54540000	54550000	1	54630000	54640000
971	ENSSSCG00000035251	HTR1E	1	55400000	55410000	1	54710000	54720000
972	ENSSSCG00000035251	HTR1E	1	55400000	55410000	1	54740000	54750000
973	ENSSSCG00000043097		1	54860000	54870000	1	54740000	54750000
974	ENSSSCG00000035251	HTR1E	1	55400000	55410000	1	54770000	54780000
975	ENSSSCG00000043097		1	54860000	54870000	1	54770000	54780000
976	ENSSSCG00000035251	HTR1E	1	55400000	55410000	1	54980000	54990000
977	ENSSSCG00000043097		1	54860000	54870000	1	55000000	55010000
978	ENSSSCG00000043097		1	54860000	54870000	1	55110000	55120000
979	ENSSSCG00000035251	HTR1E	1	55400000	55410000	1	55450000	55460000
980	ENSSSCG00000004301	C6orf163	1	55760000	55770000	1	55460000	55470000
981	ENSSSCG00000035251	HTR1E	1	55400000	55410000	1	55460000	55470000
982	ENSSSCG00000035251	HTR1E	1	55400000	55410000	1	55480000	55490000
983	ENSSSCG00000004300	SMIM8	1	55750000	55760000	1	55530000	55540000
984	ENSSSCG00000004304	SLC35A1	1	55780000	55790000	1	55540000	55550000
985	ENSSSCG00000033562	GJB7	1	55730000	55740000	1	55540000	55550000
986	ENSSSCG00000033562	GJB7	1	55730000	55740000	1	55550000	55560000
987	ENSSSCG00000033562	GJB7	1	55730000	55740000	1	55560000	55570000
988	ENSSSCG00000004293	SNX14	1	54540000	54550000	1	55620000	55630000
989	ENSSSCG00000035281	ZNF292	1	55610000	55620000	1	55660000	55670000
990	ENSSSCG00000025434	CGA	1	55570000	55580000	1	55670000	55680000
991	ENSSSCG00000035281	ZNF292	1	55610000	55620000	1	55670000	55680000
992	ENSSSCG00000025434	CGA	1	55570000	55580000	1	55680000	55690000
993	ENSSSCG00000035281	ZNF292	1	55610000	55620000	1	55680000	55690000
994	ENSSSCG00000025434	CGA	1	55570000	55580000	1	55690000	55700000
995	ENSSSCG00000042121		1	55630000	55640000	1	55690000	55700000
996	ENSSSCG00000025434	CGA	1	55570000	55580000	1	55710000	55720000
997	ENSSSCG00000035281	ZNF292	1	55610000	55620000	1	55710000	55720000
998	ENSSSCG00000004303	RARS2	1	55980000	55990000	1	55800000	55810000
999	ENSSSCG00000004300	SMIM8	1	55750000	55760000	1	55850000	55860000
1000	ENSSSCG00000004306	ORC3	1	55950000	55960000	1	55870000	55880000
1001	ENSSSCG00000004307		1	56060000	56070000	1	55970000	55980000
1002	ENSSSCG00000004303	RARS2	1	55980000	55990000	1	56040000	56050000
1003	ENSSSCG00000004306	ORC3	1	55950000	55960000	1	56080000	56090000
1004	ENSSSCG00000004307		1	56060000	56070000	1	56150000	56160000
1005	ENSSSCG00000004307		1	56060000	56070000	1	56170000	56180000
1006	ENSSSCG00000004309	CNR1	1	56490000	56500000	1	56320000	56330000
1007	ENSSSCG00000004308	SPACA1	1	56370000	56380000	1	56420000	56430000
1008	ENSSSCG00000029003		1	56680000	56690000	1	56530000	56540000
1009	ENSSSCG00000004302		1	55820000	55830000	1	56550000	56560000
1010	ENSSSCG00000004309	CNR1	1	56490000	56500000	1	56610000	56620000
1011	ENSSSCG00000046419		1	57140000	57150000	1	57040000	57050000
1012	ENSSSCG00000004314	PM20D2	1	57180000	57190000	1	57050000	57060000
1013	ENSSSCG00000004303	RARS2	1	55980000	55990000	1	57070000	57080000
1014	ENSSSCG00000004314	PM20D2	1	57180000	57190000	1	57070000	57080000
1015	ENSSSCG00000004317	UBE2J1	1	57360000	57370000	1	57070000	57080000
1016	ENSSSCG00000032781	SRSF12	1	57160000	57170000	1	57070000	57080000
1017	ENSSSCG00000039953	PNRC1	1	57120000	57130000	1	57070000	57080000
1018	ENSSSCG00000046419		1	57140000	57150000	1	57070000	57080000
1019	ENSSSCG00000004314	PM20D2	1	57180000	57190000	1	57080000	57090000
1020	ENSSSCG00000004317	UBE2J1	1	57360000	57370000	1	57080000	57090000
1021	ENSSSCG00000032781	SRSF12	1	57160000	57170000	1	57080000	57090000
1022	ENSSSCG00000004314	PM20D2	1	57180000	57190000	1	57090000	57100000
1023	ENSSSCG00000046419		1	57140000	57150000	1	57090000	57100000
1024	ENSSSCG00000004311	RNGTT	1	57060000	57070000	1	57130000	57140000
1025	ENSSSCG00000004311	RNGTT	1	57060000	57070000	1	57150000	57160000
1026	ENSSSCG00000004311	RNGTT	1	57060000	57070000	1	57170000	57180000
1027	ENSSSCG00000004311	RNGTT	1	57060000	57070000	1	57190000	57200000
1028	ENSSSCG00000004311	RNGTT	1	57060000	57070000	1	57200000	57210000
1029	ENSSSCG00000046419		1	57140000	57150000	1	57200000	57210000
1030	ENSSSCG00000004311	RNGTT	1	57060000	57070000	1	57210000	57220000
1031	ENSSSCG00000039953	PNRC1	1	57120000	57130000	1	57210000	57220000
1032	ENSSSCG00000004311	RNGTT	1	57060000	57070000	1	57230000	57240000
1033	ENSSSCG00000032781	SRSF12	1	57160000	57170000	1	57230000	57240000
1034	ENSSSCG00000004311	RNGTT	1	57060000	57070000	1	57240000	57250000
1035	ENSSSCG00000004311	RNGTT	1	57060000	57070000	1	57250000	57260000
1036	ENSSSCG00000004311	RNGTT	1	57060000	57070000	1	57260000	57270000
1037	ENSSSCG00000046419		1	57140000	57150000	1	57260000	57270000
1038	ENSSSCG00000004311	RNGTT	1	57060000	57070000	1	57270000	57280000
1039	ENSSSCG00000004311	RNGTT	1	57060000	57070000	1	57280000	57290000
1040	ENSSSCG00000004311	RNGTT	1	57060000	57070000	1	57350000	57360000
1041	ENSSSCG00000004311	RNGTT	1	57060000	57070000	1	57370000	57380000
1042	ENSSSCG00000004318	RRAGD	1	57420000	57430000	1	57590000	57600000
1043	ENSSSCG00000004317	UBE2J1	1	57360000	57370000	1	57640000	57650000
1044	ENSSSCG00000004317	UBE2J1	1	57360000	57370000	1	57660000	57670000
1045	ENSSSCG00000004322	ANKRD6	1	57430000	57440000	1	57670000	57680000
1046	ENSSSCG00000004322	ANKRD6	1	57430000	57440000	1	57680000	57690000
1047	ENSSSCG00000004322	ANKRD6	1	57430000	57440000	1	57690000	57700000
1048	ENSSSCG00000004332	BACH2	1	58200000	58210000	1	57910000	57920000
1049	ENSSSCG00000004332	BACH2	1	58200000	58210000	1	57950000	57960000
1050	ENSSSCG00000004332	BACH2	1	58200000	58210000	1	58070000	58080000
1051	ENSSSCG00000004332	BACH2	1	58200000	58210000	1	58080000	58090000
1052	ENSSSCG00000004332	BACH2	1	58200000	58210000	1	58120000	58130000
1053	ENSSSCG00000044269		1	58210000	58220000	1	58150000	58160000
1054	ENSSSCG00000044269		1	58210000	58220000	1	58260000	58270000
1055	ENSSSCG00000004332	BACH2	1	58200000	58210000	1	58270000	58280000
1056	ENSSSCG00000004332	BACH2	1	58200000	58210000	1	58280000	58290000
1057	ENSSSCG00000004332	BACH2	1	58200000	58210000	1	58290000	58300000
1058	ENSSSCG00000044269		1	58210000	58220000	1	58300000	58310000
1059	ENSSSCG00000004332	BACH2	1	58200000	58210000	1	58330000	58340000
1060	ENSSSCG00000004332	BACH2	1	58200000	58210000	1	58340000	58350000
1061	ENSSSCG00000004330	GJA10	1	57880000	57890000	1	58360000	58370000
1062	ENSSSCG00000004330	GJA10	1	57880000	57890000	1	58380000	58390000
1063	ENSSSCG00000004330	GJA10	1	57880000	57890000	1	58400000	58410000
1064	ENSSSCG00000004330	GJA10	1	57880000	57890000	1	58440000	58450000
1065	ENSSSCG00000004330	GJA10	1	57880000	57890000	1	58450000	58460000
1066	ENSSSCG00000004330	GJA10	1	57880000	57890000	1	58460000	58470000
1067	ENSSSCG00000040939		1	58770000	58780000	1	59380000	59390000
1068	ENSSSCG00000040939		1	58770000	58780000	1	59500000	59510000
1069	ENSSSCG00000040939		1	58770000	58780000	1	59780000	59790000
1070	ENSSSCG00000050706		1	61600000	61610000	1	60470000	60480000
1071	ENSSSCG00000040939		1	58770000	58780000	1	60520000	60530000
1072	ENSSSCG00000050706		1	61600000	61610000	1	61440000	61450000
1073	ENSSSCG00000035648	MANEA	1	62880000	62890000	1	62950000	62960000
1074	ENSSSCG00000004340	FHL5	1	63700000	63710000	1	63650000	63660000
1075	ENSSSCG00000004342	NDUFAF4	1	64040000	64050000	1	63760000	63770000
1076	ENSSSCG00000004342	NDUFAF4	1	64040000	64050000	1	63770000	63780000
1077	ENSSSCG00000004342	NDUFAF4	1	64040000	64050000	1	63780000	63790000
1078	ENSSSCG00000035240	GPR63	1	63970000	63980000	1	63780000	63790000
1079	ENSSSCG00000004342	NDUFAF4	1	64040000	64050000	1	63790000	63800000
1080	ENSSSCG00000035240	GPR63	1	63970000	63980000	1	63870000	63880000
1081	ENSSSCG00000044999		1	63860000	63870000	1	63950000	63960000
1082	ENSSSCG00000027002	KLHL32	1	64070000	64080000	1	64120000	64130000
1083	ENSSSCG00000027002	KLHL32	1	64070000	64080000	1	64160000	64170000
1084	ENSSSCG00000004342	NDUFAF4	1	64040000	64050000	1	64180000	64190000
1085	ENSSSCG00000004342	NDUFAF4	1	64040000	64050000	1	64190000	64200000
1086	ENSSSCG00000027002	KLHL32	1	64070000	64080000	1	64190000	64200000
1087	ENSSSCG00000004342	NDUFAF4	1	64040000	64050000	1	64200000	64210000
1088	ENSSSCG00000004342	NDUFAF4	1	64040000	64050000	1	64210000	64220000
1089	ENSSSCG00000004344	MMS22L	1	64450000	64460000	1	64370000	64380000
1090	ENSSSCG00000044799		1	65560000	65570000	1	65130000	65140000
1091	ENSSSCG00000049009		1	65440000	65450000	1	65240000	65250000
1092	ENSSSCG00000050732		1	66370000	66380000	1	66490000	66500000
1093	ENSSSCG00000037594	PNISR	1	66380000	66390000	1	66710000	66720000
1094	ENSSSCG00000004358	ASCC3	1	67650000	67660000	1	67500000	67510000
1095	ENSSSCG00000004361	GRIK2	1	68050000	68060000	1	68150000	68160000
1096	ENSSSCG00000047827		1	69900000	69910000	1	69520000	69530000
1097	ENSSSCG00000046266		1	69800000	69810000	1	69660000	69670000
1098	ENSSSCG00000041890		1	70540000	70550000	1	70590000	70600000
1099	ENSSSCG00000041890		1	70540000	70550000	1	70680000	70690000
1100	ENSSSCG00000045756		1	71450000	71460000	1	71230000	71240000
1101	ENSSSCG00000004370	ATG5	1	72520000	72530000	1	71680000	71690000
1102	ENSSSCG00000004369	PRDM1	1	72310000	72320000	1	71740000	71750000
1103	ENSSSCG00000004369	PRDM1	1	72310000	72320000	1	71750000	71760000
1104	ENSSSCG00000004371	CRYBG1	1	72510000	72520000	1	71760000	71770000
1105	ENSSSCG00000004369	PRDM1	1	72310000	72320000	1	71840000	71850000
1106	ENSSSCG00000004368	PREP	1	71700000	71710000	1	71900000	71910000
1107	ENSSSCG00000004369	PRDM1	1	72310000	72320000	1	71950000	71960000
1108	ENSSSCG00000004369	PRDM1	1	72310000	72320000	1	71990000	72000000
1109	ENSSSCG00000004368	PREP	1	71700000	71710000	1	72000000	72010000
1110	ENSSSCG00000004368	PREP	1	71700000	71710000	1	72020000	72030000
1111	ENSSSCG00000042384		1	71970000	71980000	1	72040000	72050000
1112	ENSSSCG00000042384		1	71970000	71980000	1	72060000	72070000
1113	ENSSSCG00000004368	PREP	1	71700000	71710000	1	72170000	72180000
1114	ENSSSCG00000004368	PREP	1	71700000	71710000	1	72180000	72190000
1115	ENSSSCG00000004368	PREP	1	71700000	71710000	1	72230000	72240000
1116	ENSSSCG00000042384		1	71970000	71980000	1	72230000	72240000
1117	ENSSSCG00000042384		1	71970000	71980000	1	72250000	72260000
1118	ENSSSCG00000004368	PREP	1	71700000	71710000	1	72360000	72370000
1119	ENSSSCG00000004369	PRDM1	1	72310000	72320000	1	72370000	72380000
1120	ENSSSCG00000042384		1	71970000	71980000	1	72410000	72420000
1121	ENSSSCG00000004368	PREP	1	71700000	71710000	1	72420000	72430000
1122	ENSSSCG00000004369	PRDM1	1	72310000	72320000	1	72430000	72440000
1123	ENSSSCG00000004368	PREP	1	71700000	71710000	1	72440000	72450000
1124	ENSSSCG00000004368	PREP	1	71700000	71710000	1	72450000	72460000
1125	ENSSSCG00000004368	PREP	1	71700000	71710000	1	72460000	72470000
1126	ENSSSCG00000004368	PREP	1	71700000	71710000	1	72470000	72480000
1127	ENSSSCG00000004368	PREP	1	71700000	71710000	1	72490000	72500000
1128	ENSSSCG00000037071		1	73130000	73140000	1	72560000	72570000
1129	ENSSSCG00000004373	RTN4IP1	1	72810000	72820000	1	72600000	72610000
1130	ENSSSCG00000004374	QRSL1	1	72810000	72820000	1	72600000	72610000
1131	ENSSSCG00000031023		1	73120000	73130000	1	72610000	72620000
1132	ENSSSCG00000031023		1	73120000	73130000	1	72620000	72630000
1133	ENSSSCG00000037071		1	73130000	73140000	1	72620000	72630000
1134	ENSSSCG00000031023		1	73120000	73130000	1	72630000	72640000
1135	ENSSSCG00000037071		1	73130000	73140000	1	72630000	72640000
1136	ENSSSCG00000037071		1	73130000	73140000	1	72640000	72650000
1137	ENSSSCG00000031023		1	73120000	73130000	1	72660000	72670000
1138	ENSSSCG00000037071		1	73130000	73140000	1	72750000	72760000
1139	ENSSSCG00000046528		1	72700000	72710000	1	72750000	72760000
1140	ENSSSCG00000004370	ATG5	1	72520000	72530000	1	72760000	72770000
1141	ENSSSCG00000031023		1	73120000	73130000	1	72760000	72770000
1142	ENSSSCG00000037071		1	73130000	73140000	1	72760000	72770000
1143	ENSSSCG00000046528		1	72700000	72710000	1	72760000	72770000
1144	ENSSSCG00000037071		1	73130000	73140000	1	72770000	72780000
1145	ENSSSCG00000031023		1	73120000	73130000	1	72780000	72790000
1146	ENSSSCG00000031023		1	73120000	73130000	1	72790000	72800000
1147	ENSSSCG00000037071		1	73130000	73140000	1	72790000	72800000
1148	ENSSSCG00000031023		1	73120000	73130000	1	72800000	72810000
1149	ENSSSCG00000037071		1	73130000	73140000	1	72800000	72810000
1150	ENSSSCG00000031023		1	73120000	73130000	1	72820000	72830000
1151	ENSSSCG00000037071		1	73130000	73140000	1	72840000	72850000
1152	ENSSSCG00000004373	RTN4IP1	1	72810000	72820000	1	73110000	73120000
1153	ENSSSCG00000004374	QRSL1	1	72810000	72820000	1	73110000	73120000
1154	ENSSSCG00000004373	RTN4IP1	1	72810000	72820000	1	73150000	73160000
1155	ENSSSCG00000004374	QRSL1	1	72810000	72820000	1	73150000	73160000
1156	ENSSSCG00000033392	SCML4	1	73960000	73970000	1	73880000	73890000
1157	ENSSSCG00000033392	SCML4	1	73960000	73970000	1	73900000	73910000
1158	ENSSSCG00000033392	SCML4	1	73960000	73970000	1	73910000	73920000
1159	ENSSSCG00000048970		1	73870000	73880000	1	73950000	73960000
1160	ENSSSCG00000048970		1	73870000	73880000	1	73970000	73980000
1161	ENSSSCG00000048970		1	73870000	73880000	1	73980000	73990000
1162	ENSSSCG00000048970		1	73870000	73880000	1	73990000	74000000
1163	ENSSSCG00000048970		1	73870000	73880000	1	74000000	74010000
1164	ENSSSCG00000048970		1	73870000	73880000	1	74140000	74150000
1165	ENSSSCG00000048970		1	73870000	73880000	1	74150000	74160000
1166	ENSSSCG00000048970		1	73870000	73880000	1	74190000	74200000
1167	ENSSSCG00000040199	AFG1L	1	74360000	74370000	1	74240000	74250000
1168	ENSSSCG00000004385	SNX3	1	74340000	74350000	1	74280000	74290000
1169	ENSSSCG00000004388	ARMC2	1	74920000	74930000	1	74400000	74410000
1170	ENSSSCG00000004388	ARMC2	1	74920000	74930000	1	74580000	74590000
1171	ENSSSCG00000004388	ARMC2	1	74920000	74930000	1	74590000	74600000
1172	ENSSSCG00000004388	ARMC2	1	74920000	74930000	1	74600000	74610000
1173	ENSSSCG00000004390	SESN1	1	75160000	75170000	1	74600000	74610000
1174	ENSSSCG00000004391	CEP57L1	1	75160000	75170000	1	74600000	74610000
1175	ENSSSCG00000004388	ARMC2	1	74920000	74930000	1	74610000	74620000
1176	ENSSSCG00000004390	SESN1	1	75160000	75170000	1	74610000	74620000
1177	ENSSSCG00000004391	CEP57L1	1	75160000	75170000	1	74610000	74620000
1178	ENSSSCG00000004390	SESN1	1	75160000	75170000	1	74670000	74680000
1179	ENSSSCG00000004391	CEP57L1	1	75160000	75170000	1	74670000	74680000
1180	ENSSSCG00000004387		1	74620000	74630000	1	74690000	74700000
1181	ENSSSCG00000004387		1	74620000	74630000	1	74700000	74710000
1182	ENSSSCG00000004387		1	74620000	74630000	1	74710000	74720000
1183	ENSSSCG00000004387		1	74620000	74630000	1	74720000	74730000
1184	ENSSSCG00000004387		1	74620000	74630000	1	74730000	74740000
1185	ENSSSCG00000004387		1	74620000	74630000	1	74740000	74750000
1186	ENSSSCG00000004387		1	74620000	74630000	1	74750000	74760000
1187	ENSSSCG00000004387		1	74620000	74630000	1	74760000	74770000
1188	ENSSSCG00000004387		1	74620000	74630000	1	74770000	74780000
1189	ENSSSCG00000004387		1	74620000	74630000	1	74780000	74790000
1190	ENSSSCG00000004387		1	74620000	74630000	1	74790000	74800000
1191	ENSSSCG00000004387		1	74620000	74630000	1	74820000	74830000
1192	ENSSSCG00000004387		1	74620000	74630000	1	74830000	74840000
1193	ENSSSCG00000004387		1	74620000	74630000	1	74840000	74850000
1194	ENSSSCG00000004387		1	74620000	74630000	1	74850000	74860000
1195	ENSSSCG00000004387		1	74620000	74630000	1	74860000	74870000
1196	ENSSSCG00000004387		1	74620000	74630000	1	74870000	74880000
1197	ENSSSCG00000004387		1	74620000	74630000	1	74880000	74890000
1198	ENSSSCG00000004387		1	74620000	74630000	1	74890000	74900000
1199	ENSSSCG00000004387		1	74620000	74630000	1	74900000	74910000
1200	ENSSSCG00000004387		1	74620000	74630000	1	74910000	74920000
1201	ENSSSCG00000004387		1	74620000	74630000	1	74930000	74940000
1202	ENSSSCG00000004387		1	74620000	74630000	1	74940000	74950000
1203	ENSSSCG00000004387		1	74620000	74630000	1	74950000	74960000
1204	ENSSSCG00000004387		1	74620000	74630000	1	74960000	74970000
1205	ENSSSCG00000004387		1	74620000	74630000	1	74970000	74980000
1206	ENSSSCG00000004389		1	75110000	75120000	1	74970000	74980000
1207	ENSSSCG00000004390	SESN1	1	75160000	75170000	1	74980000	74990000
1208	ENSSSCG00000004391	CEP57L1	1	75160000	75170000	1	74980000	74990000
1209	ENSSSCG00000004387		1	74620000	74630000	1	74990000	75000000
1210	ENSSSCG00000004389		1	75110000	75120000	1	75000000	75010000
1211	ENSSSCG00000004387		1	74620000	74630000	1	75040000	75050000
1212	ENSSSCG00000004387		1	74620000	74630000	1	75060000	75070000
1213	ENSSSCG00000004390	SESN1	1	75160000	75170000	1	75070000	75080000
1214	ENSSSCG00000004391	CEP57L1	1	75160000	75170000	1	75070000	75080000
1215	ENSSSCG00000004414	CD164	1	75450000	75460000	1	75070000	75080000
1216	ENSSSCG00000004390	SESN1	1	75160000	75170000	1	75080000	75090000
1217	ENSSSCG00000004391	CEP57L1	1	75160000	75170000	1	75080000	75090000
1218	ENSSSCG00000004387		1	74620000	74630000	1	75090000	75100000
1219	ENSSSCG00000004387		1	74620000	74630000	1	75140000	75150000
1220	ENSSSCG00000004387		1	74620000	74630000	1	75150000	75160000
1221	ENSSSCG00000004388	ARMC2	1	74920000	74930000	1	75150000	75160000
1222	ENSSSCG00000004387		1	74620000	74630000	1	75180000	75190000
1223	ENSSSCG00000004414	CD164	1	75450000	75460000	1	75180000	75190000
1224	ENSSSCG00000004414	CD164	1	75450000	75460000	1	75250000	75260000
1225	ENSSSCG00000004414	CD164	1	75450000	75460000	1	75270000	75280000
1226	ENSSSCG00000004414	CD164	1	75450000	75460000	1	75280000	75290000
1227	ENSSSCG00000004414	CD164	1	75450000	75460000	1	75300000	75310000
1228	ENSSSCG00000004414	CD164	1	75450000	75460000	1	75330000	75340000
1229	ENSSSCG00000004414	CD164	1	75450000	75460000	1	75350000	75360000
1230	ENSSSCG00000004415		1	75220000	75230000	1	75460000	75470000
1231	ENSSSCG00000004414	CD164	1	75450000	75460000	1	75550000	75560000
1232	ENSSSCG00000004402	METTL24	1	76360000	76370000	1	76200000	76210000
1233	ENSSSCG00000049571		1	76350000	76360000	1	76200000	76210000
1234	ENSSSCG00000004402	METTL24	1	76360000	76370000	1	76210000	76220000
1235	ENSSSCG00000004402	METTL24	1	76360000	76370000	1	76230000	76240000
1236	ENSSSCG00000049571		1	76350000	76360000	1	76230000	76240000
1237	ENSSSCG00000049571		1	76350000	76360000	1	76270000	76280000
1238	ENSSSCG00000004402	METTL24	1	76360000	76370000	1	76280000	76290000
1239	ENSSSCG00000004402	METTL24	1	76360000	76370000	1	76290000	76300000
1240	ENSSSCG00000049571		1	76350000	76360000	1	76290000	76300000
1241	ENSSSCG00000004402	METTL24	1	76360000	76370000	1	76300000	76310000
1242	ENSSSCG00000004402	METTL24	1	76360000	76370000	1	76310000	76320000
1243	ENSSSCG00000004401	DDO	1	76410000	76420000	1	76340000	76350000
1244	ENSSSCG00000004405	FIG4	1	75690000	75700000	1	76380000	76390000
1245	ENSSSCG00000033739		1	75690000	75700000	1	76380000	76390000
1246	ENSSSCG00000004396		1	76670000	76680000	1	76490000	76500000
1247	ENSSSCG00000004393	GTF3C6	1	76890000	76900000	1	76510000	76520000
1248	ENSSSCG00000004393	GTF3C6	1	76890000	76900000	1	76520000	76530000
1249	ENSSSCG00000004394	RPF2	1	76910000	76920000	1	76520000	76530000
1250	ENSSSCG00000004393	GTF3C6	1	76890000	76900000	1	76530000	76540000
1251	ENSSSCG00000004394	RPF2	1	76910000	76920000	1	76530000	76540000
1252	ENSSSCG00000004392	AMD1	1	76830000	76840000	1	76560000	76570000
1253	ENSSSCG00000004392	AMD1	1	76830000	76840000	1	76570000	76580000
1254	ENSSSCG00000004393	GTF3C6	1	76890000	76900000	1	76580000	76590000
1255	ENSSSCG00000004392	AMD1	1	76830000	76840000	1	76600000	76610000
1256	ENSSSCG00000004392	AMD1	1	76830000	76840000	1	76610000	76620000
1257	ENSSSCG00000004393	GTF3C6	1	76890000	76900000	1	76610000	76620000
1258	ENSSSCG00000049039		1	76760000	76770000	1	76620000	76630000
1259	ENSSSCG00000004393	GTF3C6	1	76890000	76900000	1	76630000	76640000
1260	ENSSSCG00000004393	GTF3C6	1	76890000	76900000	1	76640000	76650000
1261	ENSSSCG00000004393	GTF3C6	1	76890000	76900000	1	76650000	76660000
1262	ENSSSCG00000004394	RPF2	1	76910000	76920000	1	76650000	76660000
1263	ENSSSCG00000049039		1	76760000	76770000	1	76650000	76660000
1264	ENSSSCG00000004392	AMD1	1	76830000	76840000	1	76660000	76670000
1265	ENSSSCG00000004393	GTF3C6	1	76890000	76900000	1	76660000	76670000
1266	ENSSSCG00000004394	RPF2	1	76910000	76920000	1	76660000	76670000
1267	ENSSSCG00000037424	CDK19	1	76790000	76800000	1	76660000	76670000
1268	ENSSSCG00000004392	AMD1	1	76830000	76840000	1	76680000	76690000
1269	ENSSSCG00000037424	CDK19	1	76790000	76800000	1	76680000	76690000
1270	ENSSSCG00000004392	AMD1	1	76830000	76840000	1	76720000	76730000
1271	ENSSSCG00000004393	GTF3C6	1	76890000	76900000	1	76730000	76740000
1272	ENSSSCG00000004396		1	76670000	76680000	1	76730000	76740000
1273	ENSSSCG00000004392	AMD1	1	76830000	76840000	1	76740000	76750000
1274	ENSSSCG00000004392	AMD1	1	76830000	76840000	1	76750000	76760000
1275	ENSSSCG00000004396		1	76670000	76680000	1	76750000	76760000
1276	ENSSSCG00000004396		1	76670000	76680000	1	76770000	76780000
1277	ENSSSCG00000004392	AMD1	1	76830000	76840000	1	76780000	76790000
1278	ENSSSCG00000004396		1	76670000	76680000	1	76780000	76790000
1279	ENSSSCG00000004396		1	76670000	76680000	1	76810000	76820000
1280	ENSSSCG00000037424	CDK19	1	76790000	76800000	1	76840000	76850000
1281	ENSSSCG00000037424	CDK19	1	76790000	76800000	1	76850000	76860000
1282	ENSSSCG00000004396		1	76670000	76680000	1	76870000	76880000
1283	ENSSSCG00000049039		1	76760000	76770000	1	76880000	76890000
1284	ENSSSCG00000004396		1	76670000	76680000	1	76900000	76910000
1285	ENSSSCG00000041409	MFSD4B	1	77150000	77160000	1	76900000	76910000
1286	ENSSSCG00000041409	MFSD4B	1	77150000	77160000	1	76920000	76930000
1287	ENSSSCG00000041409	MFSD4B	1	77150000	77160000	1	76930000	76940000
1288	ENSSSCG00000041409	MFSD4B	1	77150000	77160000	1	76950000	76960000
1289	ENSSSCG00000004419	SLC16A10	1	76990000	77000000	1	77080000	77090000
1290	ENSSSCG00000004419	SLC16A10	1	76990000	77000000	1	77090000	77100000
1291	ENSSSCG00000004394	RPF2	1	76910000	76920000	1	77110000	77120000
1292	ENSSSCG00000004419	SLC16A10	1	76990000	77000000	1	77110000	77120000
1293	ENSSSCG00000004396		1	76670000	76680000	1	77120000	77130000
1294	ENSSSCG00000004419	SLC16A10	1	76990000	77000000	1	77120000	77130000
1295	ENSSSCG00000004394	RPF2	1	76910000	76920000	1	77160000	77170000
1296	ENSSSCG00000004422	CCN6	1	78000000	78010000	1	77260000	77270000
1297	ENSSSCG00000025703	REV3L	1	77390000	77400000	1	77260000	77270000
1298	ENSSSCG00000004422	CCN6	1	78000000	78010000	1	77270000	77280000
1299	ENSSSCG00000025703	REV3L	1	77390000	77400000	1	77270000	77280000
1300	ENSSSCG00000025703	REV3L	1	77390000	77400000	1	77280000	77290000
1301	ENSSSCG00000025703	REV3L	1	77390000	77400000	1	77290000	77300000
1302	ENSSSCG00000025703	REV3L	1	77390000	77400000	1	77320000	77330000
1303	ENSSSCG00000025703	REV3L	1	77390000	77400000	1	77450000	77460000
1304	ENSSSCG00000025703	REV3L	1	77390000	77400000	1	77480000	77490000
1305	ENSSSCG00000025703	REV3L	1	77390000	77400000	1	77520000	77530000
1306	ENSSSCG00000025703	REV3L	1	77390000	77400000	1	77570000	77580000
1307	ENSSSCG00000004420	TRAF3IP2	1	77540000	77550000	1	77590000	77600000
1308	ENSSSCG00000025703	REV3L	1	77390000	77400000	1	77590000	77600000
1309	ENSSSCG00000004420	TRAF3IP2	1	77540000	77550000	1	77600000	77610000
1310	ENSSSCG00000004422	CCN6	1	78000000	78010000	1	77600000	77610000
1311	ENSSSCG00000025703	REV3L	1	77390000	77400000	1	77600000	77610000
1312	ENSSSCG00000004422	CCN6	1	78000000	78010000	1	77620000	77630000
1313	ENSSSCG00000025703	REV3L	1	77390000	77400000	1	77620000	77630000
1314	ENSSSCG00000004422	CCN6	1	78000000	78010000	1	77630000	77640000
1315	ENSSSCG00000004421	FYN	1	77810000	77820000	1	77710000	77720000
1316	ENSSSCG00000004421	FYN	1	77810000	77820000	1	77740000	77750000
1317	ENSSSCG00000004421	FYN	1	77810000	77820000	1	77860000	77870000
1318	ENSSSCG00000004421	FYN	1	77810000	77820000	1	77940000	77950000
1319	ENSSSCG00000036621	FAM229B	1	78050000	78060000	1	77960000	77970000
1320	ENSSSCG00000004423	TUBE1	1	78040000	78050000	1	78110000	78120000
1321	ENSSSCG00000036621	FAM229B	1	78050000	78060000	1	78110000	78120000
1322	ENSSSCG00000004425	LAMA4	1	78220000	78230000	1	78130000	78140000
1323	ENSSSCG00000004425	LAMA4	1	78220000	78230000	1	78140000	78150000
1324	ENSSSCG00000036621	FAM229B	1	78050000	78060000	1	78140000	78150000
1325	ENSSSCG00000004425	LAMA4	1	78220000	78230000	1	78160000	78170000
1326	ENSSSCG00000036621	FAM229B	1	78050000	78060000	1	78170000	78180000
1327	ENSSSCG00000004425	LAMA4	1	78220000	78230000	1	78270000	78280000
1328	ENSSSCG00000004425	LAMA4	1	78220000	78230000	1	78280000	78290000
1329	ENSSSCG00000049926		1	79150000	79160000	1	79090000	79100000
1330	ENSSSCG00000037803	MARCKS	1	79790000	79800000	1	79190000	79200000
1331	ENSSSCG00000037803	MARCKS	1	79790000	79800000	1	79220000	79230000
1332	ENSSSCG00000037803	MARCKS	1	79790000	79800000	1	79230000	79240000
1333	ENSSSCG00000037803	MARCKS	1	79790000	79800000	1	79270000	79280000
1334	ENSSSCG00000037803	MARCKS	1	79790000	79800000	1	79290000	79300000
1335	ENSSSCG00000037803	MARCKS	1	79790000	79800000	1	79310000	79320000
1336	ENSSSCG00000037803	MARCKS	1	79790000	79800000	1	79430000	79440000
1337	ENSSSCG00000037803	MARCKS	1	79790000	79800000	1	79500000	79510000
1338	ENSSSCG00000037803	MARCKS	1	79790000	79800000	1	79550000	79560000
1339	ENSSSCG00000037803	MARCKS	1	79790000	79800000	1	79620000	79630000
1340	ENSSSCG00000004433	HS3ST5	1	80240000	80250000	1	80450000	80460000
1341	ENSSSCG00000004433	HS3ST5	1	80240000	80250000	1	80500000	80510000
1342	ENSSSCG00000047971		1	81500000	81510000	1	80560000	80570000
1343	ENSSSCG00000047971		1	81500000	81510000	1	81270000	81280000
1344	ENSSSCG00000047971		1	81500000	81510000	1	81280000	81290000
1345	ENSSSCG00000047971		1	81500000	81510000	1	81350000	81360000
1346	ENSSSCG00000047971		1	81500000	81510000	1	81380000	81390000
1347	ENSSSCG00000042456		1	81330000	81340000	1	81410000	81420000
1348	ENSSSCG00000047971		1	81500000	81510000	1	81680000	81690000
1349	ENSSSCG00000025656		1	82210000	82220000	1	81690000	81700000
1350	ENSSSCG00000025656		1	82210000	82220000	1	81870000	81880000
1351	ENSSSCG00000004445	CALHM4	1	82150000	82160000	1	81880000	81890000
1352	ENSSSCG00000004446	RWDD1	1	82150000	82160000	1	81880000	81890000
1353	ENSSSCG00000031898	CALHM5	1	82100000	82110000	1	81880000	81890000
1354	ENSSSCG00000004445	CALHM4	1	82150000	82160000	1	81890000	81900000
1355	ENSSSCG00000004446	RWDD1	1	82150000	82160000	1	81890000	81900000
1356	ENSSSCG00000031898	CALHM5	1	82100000	82110000	1	81890000	81900000
1357	ENSSSCG00000036064	CALHM6	1	82080000	82090000	1	81890000	81900000
1358	ENSSSCG00000040660	TRAPPC3L	1	82140000	82150000	1	81890000	81900000
1359	ENSSSCG00000004445	CALHM4	1	82150000	82160000	1	81900000	81910000
1360	ENSSSCG00000004446	RWDD1	1	82150000	82160000	1	81900000	81910000
1361	ENSSSCG00000031898	CALHM5	1	82100000	82110000	1	81900000	81910000
1362	ENSSSCG00000036064	CALHM6	1	82080000	82090000	1	81900000	81910000
1363	ENSSSCG00000040660	TRAPPC3L	1	82140000	82150000	1	81900000	81910000
1364	ENSSSCG00000031898	CALHM5	1	82100000	82110000	1	81920000	81930000
1365	ENSSSCG00000036064	CALHM6	1	82080000	82090000	1	81920000	81930000
1366	ENSSSCG00000036064	CALHM6	1	82080000	82090000	1	81940000	81950000
1367	ENSSSCG00000031898	CALHM5	1	82100000	82110000	1	81960000	81970000
1368	ENSSSCG00000004441		1	81930000	81940000	1	81980000	81990000
1369	ENSSSCG00000036064	CALHM6	1	82080000	82090000	1	81980000	81990000
1370	ENSSSCG00000004438	TSPYL1	1	81910000	81920000	1	81990000	82000000
1371	ENSSSCG00000004441		1	81930000	81940000	1	81990000	82000000
1372	ENSSSCG00000036064	CALHM6	1	82080000	82090000	1	82010000	82020000
1373	ENSSSCG00000004441		1	81930000	81940000	1	82020000	82030000
1374	ENSSSCG00000004438	TSPYL1	1	81910000	81920000	1	82030000	82040000
1375	ENSSSCG00000004441		1	81930000	81940000	1	82030000	82040000
1376	ENSSSCG00000004438	TSPYL1	1	81910000	81920000	1	82040000	82050000
1377	ENSSSCG00000004438	TSPYL1	1	81910000	81920000	1	82050000	82060000
1378	ENSSSCG00000004441		1	81930000	81940000	1	82050000	82060000
1379	ENSSSCG00000004438	TSPYL1	1	81910000	81920000	1	82060000	82070000
1380	ENSSSCG00000004438	TSPYL1	1	81910000	81920000	1	82070000	82080000
1381	ENSSSCG00000004441		1	81930000	81940000	1	82070000	82080000
1382	ENSSSCG00000004441		1	81930000	81940000	1	82090000	82100000
1383	ENSSSCG00000004438	TSPYL1	1	81910000	81920000	1	82120000	82130000
1384	ENSSSCG00000004438	TSPYL1	1	81910000	81920000	1	82160000	82170000
1385	ENSSSCG00000036064	CALHM6	1	82080000	82090000	1	82160000	82170000
1386	ENSSSCG00000031898	CALHM5	1	82100000	82110000	1	82180000	82190000
1387	ENSSSCG00000004452	PRSS35	1	82730000	82740000	1	82800000	82810000
1388	ENSSSCG00000004452	PRSS35	1	82730000	82740000	1	82810000	82820000
1389	ENSSSCG00000004452	PRSS35	1	82730000	82740000	1	82820000	82830000
1390	ENSSSCG00000004452	PRSS35	1	82730000	82740000	1	82950000	82960000
1391	ENSSSCG00000004452	PRSS35	1	82730000	82740000	1	82960000	82970000
1392	ENSSSCG00000004452	PRSS35	1	82730000	82740000	1	82970000	82980000
1393	ENSSSCG00000004452	PRSS35	1	82730000	82740000	1	82980000	82990000
1394	ENSSSCG00000004452	PRSS35	1	82730000	82740000	1	82990000	83000000
1395	ENSSSCG00000004456	PGM3	1	83000000	83010000	1	83060000	83070000
1396	ENSSSCG00000029129	RWDD2A	1	83000000	83010000	1	83060000	83070000
1397	ENSSSCG00000004458	TPBG	1	83850000	83860000	1	83150000	83160000
1398	ENSSSCG00000032485		1	83900000	83910000	1	83160000	83170000
1399	ENSSSCG00000004458	TPBG	1	83850000	83860000	1	83210000	83220000
1400	ENSSSCG00000004458	TPBG	1	83850000	83860000	1	83620000	83630000
1401	ENSSSCG00000004458	TPBG	1	83850000	83860000	1	83660000	83670000
1402	ENSSSCG00000026346	UBE3D	1	83140000	83150000	1	83870000	83880000
1403	ENSSSCG00000026346	UBE3D	1	83140000	83150000	1	83880000	83890000
1404	ENSSSCG00000026346	UBE3D	1	83140000	83150000	1	83930000	83940000
1405	ENSSSCG00000026346	UBE3D	1	83140000	83150000	1	83940000	83950000
1406	ENSSSCG00000049631		1	85410000	85420000	1	84140000	84150000
1407	ENSSSCG00000004464	TENT5A	1	84540000	84550000	1	84210000	84220000
1408	ENSSSCG00000004464	TENT5A	1	84540000	84550000	1	84220000	84230000
1409	ENSSSCG00000004464	TENT5A	1	84540000	84550000	1	84230000	84240000
1410	ENSSSCG00000046012		1	85540000	85550000	1	84880000	84890000
1411	ENSSSCG00000049631		1	85410000	85420000	1	85040000	85050000
1412	ENSSSCG00000004464	TENT5A	1	84540000	84550000	1	85360000	85370000
1413	ENSSSCG00000004464	TENT5A	1	84540000	84550000	1	85430000	85440000
1414	ENSSSCG00000049631		1	85410000	85420000	1	85520000	85530000
1415	ENSSSCG00000004464	TENT5A	1	84540000	84550000	1	85560000	85570000
1416	ENSSSCG00000028080	ELOVL4	1	86160000	86170000	1	86030000	86040000
1417	ENSSSCG00000028080	ELOVL4	1	86160000	86170000	1	86040000	86050000
1418	ENSSSCG00000044875		1	87280000	87290000	1	86180000	86190000
1419	ENSSSCG00000044964		1	87280000	87290000	1	86180000	86190000
1420	ENSSSCG00000048044		1	87530000	87540000	1	86340000	86350000
1421	ENSSSCG00000044875		1	87280000	87290000	1	86610000	86620000
1422	ENSSSCG00000044964		1	87280000	87290000	1	86610000	86620000
1423	ENSSSCG00000004473	PHIP	1	87110000	87120000	1	86710000	86720000
1424	ENSSSCG00000044875		1	87280000	87290000	1	86960000	86970000
1425	ENSSSCG00000044964		1	87280000	87290000	1	86960000	86970000
1426	ENSSSCG00000004473	PHIP	1	87110000	87120000	1	86970000	86980000
1427	ENSSSCG00000048044		1	87530000	87540000	1	87420000	87430000
1428	ENSSSCG00000048044		1	87530000	87540000	1	87480000	87490000
1429	ENSSSCG00000044832		1	87810000	87820000	1	87710000	87720000
1430	ENSSSCG00000046698		1	89260000	89270000	1	88650000	88660000
1431	ENSSSCG00000044832		1	87810000	87820000	1	88700000	88710000
1432	ENSSSCG00000046698		1	89260000	89270000	1	89180000	89190000
1433	ENSSSCG00000004475	HTR1B	1	88590000	88600000	1	89290000	89300000
1434	ENSSSCG00000004475	HTR1B	1	88590000	88600000	1	89840000	89850000
1435	ENSSSCG00000020702	SENP6	1	90290000	90300000	1	90140000	90150000
1436	ENSSSCG00000020702	SENP6	1	90290000	90300000	1	90220000	90230000
1437	ENSSSCG00000037674		1	92420000	92430000	1	90300000	90310000
1438	ENSSSCG00000033155	TMEM30A	1	90650000	90660000	1	90320000	90330000
1439	ENSSSCG00000033155	TMEM30A	1	90650000	90660000	1	90390000	90400000
1440	ENSSSCG00000033155	TMEM30A	1	90650000	90660000	1	90400000	90410000
1441	ENSSSCG00000004479	FILIP1	1	90380000	90390000	1	90550000	90560000
1442	ENSSSCG00000004479	FILIP1	1	90380000	90390000	1	90560000	90570000
1443	ENSSSCG00000004479	FILIP1	1	90380000	90390000	1	90570000	90580000
1444	ENSSSCG00000004479	FILIP1	1	90380000	90390000	1	90590000	90600000
1445	ENSSSCG00000004479	FILIP1	1	90380000	90390000	1	90600000	90610000
1446	ENSSSCG00000004479	FILIP1	1	90380000	90390000	1	90610000	90620000
1447	ENSSSCG00000004479	FILIP1	1	90380000	90390000	1	90620000	90630000
1448	ENSSSCG00000004479	FILIP1	1	90380000	90390000	1	90630000	90640000
1449	ENSSSCG00000004479	FILIP1	1	90380000	90390000	1	90640000	90650000
1450	ENSSSCG00000004480	COX7A2	1	90690000	90700000	1	90640000	90650000
1451	ENSSSCG00000004479	FILIP1	1	90380000	90390000	1	90670000	90680000
1452	ENSSSCG00000050469		1	92270000	92280000	1	90700000	90710000
1453	ENSSSCG00000044069		1	91620000	91630000	1	91570000	91580000
1454	ENSSSCG00000044069		1	91620000	91630000	1	91730000	91740000
1455	ENSSSCG00000044069		1	91620000	91630000	1	91770000	91780000
1456	ENSSSCG00000004484	COL12A1	1	90740000	90750000	1	91860000	91870000
1457	ENSSSCG00000004484	COL12A1	1	90740000	90750000	1	91970000	91980000
1458	ENSSSCG00000004484	COL12A1	1	90740000	90750000	1	91980000	91990000
1459	ENSSSCG00000004484	COL12A1	1	90740000	90750000	1	91990000	92000000
1460	ENSSSCG00000004484	COL12A1	1	90740000	90750000	1	92060000	92070000
1461	ENSSSCG00000004484	COL12A1	1	90740000	90750000	1	92070000	92080000
1462	ENSSSCG00000004484	COL12A1	1	90740000	90750000	1	92090000	92100000
1463	ENSSSCG00000050469		1	92270000	92280000	1	92180000	92190000
1464	ENSSSCG00000004484	COL12A1	1	90740000	90750000	1	92190000	92200000
1465	ENSSSCG00000050469		1	92270000	92280000	1	92200000	92210000
1466	ENSSSCG00000004487	MTO1	1	92480000	92490000	1	92310000	92320000
1467	ENSSSCG00000021383	CGAS	1	92480000	92490000	1	92310000	92320000
1468	ENSSSCG00000037674		1	92420000	92430000	1	92310000	92320000
1469	ENSSSCG00000004489		1	92410000	92420000	1	92320000	92330000
1470	ENSSSCG00000037674		1	92420000	92430000	1	92320000	92330000
1471	ENSSSCG00000037674		1	92420000	92430000	1	92330000	92340000
1472	ENSSSCG00000004489		1	92410000	92420000	1	92340000	92350000
1473	ENSSSCG00000037674		1	92420000	92430000	1	92340000	92350000
1474	ENSSSCG00000004489		1	92410000	92420000	1	92350000	92360000
1475	ENSSSCG00000037674		1	92420000	92430000	1	92350000	92360000
1476	ENSSSCG00000004489		1	92410000	92420000	1	92360000	92370000
1477	ENSSSCG00000004480	COX7A2	1	90690000	90700000	1	92380000	92390000
1478	ENSSSCG00000050469		1	92270000	92280000	1	92470000	92480000
1479	ENSSSCG00000004485	CD109	1	92280000	92290000	1	92540000	92550000
1480	ENSSSCG00000004486	SLC17A5	1	92280000	92290000	1	92540000	92550000
1481	ENSSSCG00000051179		1	93160000	93170000	1	93110000	93120000
1482	ENSSSCG00000035076		1	93080000	93090000	1	93130000	93140000
1483	ENSSSCG00000031966		1	93100000	93110000	1	93150000	93160000
1484	ENSSSCG00000051179		1	93160000	93170000	1	93210000	93220000
1485	ENSSSCG00000051179		1	93160000	93170000	1	93220000	93230000
1486	ENSSSCG00000031966		1	93100000	93110000	1	93310000	93320000
1487	ENSSSCG00000051179		1	93160000	93170000	1	93310000	93320000
1488	ENSSSCG00000005790		1	93140000	93150000	1	93320000	93330000
1489	ENSSSCG00000031966		1	93100000	93110000	1	93330000	93340000
1490	ENSSSCG00000044547		1	94060000	94070000	1	93810000	93820000
1491	ENSSSCG00000041974		1	94170000	94180000	1	94220000	94230000
1492	ENSSSCG00000004490	SETBP1	1	94290000	94300000	1	94420000	94430000
1493	ENSSSCG00000004490	SETBP1	1	94290000	94300000	1	94430000	94440000
1494	ENSSSCG00000004490	SETBP1	1	94290000	94300000	1	94440000	94450000
1495	ENSSSCG00000004490	SETBP1	1	94290000	94300000	1	94480000	94490000
1496	ENSSSCG00000004490	SETBP1	1	94290000	94300000	1	94490000	94500000
1497	ENSSSCG00000004490	SETBP1	1	94290000	94300000	1	94500000	94510000
1498	ENSSSCG00000045948		1	94400000	94410000	1	94510000	94520000
1499	ENSSSCG00000004490	SETBP1	1	94290000	94300000	1	94540000	94550000
1500	ENSSSCG00000004490	SETBP1	1	94290000	94300000	1	94580000	94590000
1501	ENSSSCG00000004490	SETBP1	1	94290000	94300000	1	94610000	94620000
1502	ENSSSCG00000045948		1	94400000	94410000	1	94640000	94650000
1503	ENSSSCG00000004490	SETBP1	1	94290000	94300000	1	94740000	94750000
1504	ENSSSCG00000004490	SETBP1	1	94290000	94300000	1	95020000	95030000
1505	ENSSSCG00000004493	SIGLEC15	1	95470000	95480000	1	95410000	95420000
1506	ENSSSCG00000004492	SLC14A1	1	95350000	95360000	1	95460000	95470000
1507	ENSSSCG00000004492	SLC14A1	1	95350000	95360000	1	95510000	95520000
1508	ENSSSCG00000004492	SLC14A1	1	95350000	95360000	1	95530000	95540000
1509	ENSSSCG00000004492	SLC14A1	1	95350000	95360000	1	95540000	95550000
1510	ENSSSCG00000021072	EPG5	1	95610000	95620000	1	95720000	95730000
1511	ENSSSCG00000021072	EPG5	1	95610000	95620000	1	95730000	95740000
1512	ENSSSCG00000021072	EPG5	1	95610000	95620000	1	95740000	95750000
1513	ENSSSCG00000004503	LOXHD1	1	96270000	96280000	1	95780000	95790000
1514	ENSSSCG00000004503	LOXHD1	1	96270000	96280000	1	95790000	95800000
1515	ENSSSCG00000004500	C18orf25	1	95800000	95810000	1	95850000	95860000
1516	ENSSSCG00000004500	C18orf25	1	95800000	95810000	1	95870000	95880000
1517	ENSSSCG00000004500	C18orf25	1	95800000	95810000	1	95900000	95910000
1518	ENSSSCG00000004503	LOXHD1	1	96270000	96280000	1	95900000	95910000
1519	ENSSSCG00000004503	LOXHD1	1	96270000	96280000	1	95910000	95920000
1520	ENSSSCG00000004503	LOXHD1	1	96270000	96280000	1	96160000	96170000
1521	ENSSSCG00000004503	LOXHD1	1	96270000	96280000	1	96170000	96180000
1522	ENSSSCG00000004500	C18orf25	1	95800000	95810000	1	96200000	96210000
1523	ENSSSCG00000004503	LOXHD1	1	96270000	96280000	1	96200000	96210000
1524	ENSSSCG00000004500	C18orf25	1	95800000	95810000	1	96280000	96290000
1525	ENSSSCG00000004500	C18orf25	1	95800000	95810000	1	96290000	96300000
1526	ENSSSCG00000005767	SKOR2	1	96840000	96850000	1	97340000	97350000
1527	ENSSSCG00000004505	SMAD2	1	97510000	97520000	1	97360000	97370000
1528	ENSSSCG00000004505	SMAD2	1	97510000	97520000	1	97590000	97600000
1529	ENSSSCG00000028076	ZBTB7C	1	98010000	98020000	1	97590000	97600000
1530	ENSSSCG00000028076	ZBTB7C	1	98010000	98020000	1	97600000	97610000
1531	ENSSSCG00000028076	ZBTB7C	1	98010000	98020000	1	97620000	97630000
1532	ENSSSCG00000028076	ZBTB7C	1	98010000	98020000	1	97630000	97640000
1533	ENSSSCG00000028076	ZBTB7C	1	98010000	98020000	1	97660000	97670000
1534	ENSSSCG00000028076	ZBTB7C	1	98010000	98020000	1	98060000	98070000
1535	ENSSSCG00000004506	CTIF	1	98130000	98140000	1	98190000	98200000
1536	ENSSSCG00000004506	CTIF	1	98130000	98140000	1	98220000	98230000
1537	ENSSSCG00000004506	CTIF	1	98130000	98140000	1	98230000	98240000
1538	ENSSSCG00000004506	CTIF	1	98130000	98140000	1	98250000	98260000
1539	ENSSSCG00000049139		1	98630000	98640000	1	98260000	98270000
1540	ENSSSCG00000004507	SMAD7	1	98540000	98550000	1	98270000	98280000
1541	ENSSSCG00000035007	RPL17-C18orf32	1	99040000	99050000	1	98270000	98280000
1542	ENSSSCG00000004507	SMAD7	1	98540000	98550000	1	98380000	98390000
1543	ENSSSCG00000004507	SMAD7	1	98540000	98550000	1	98390000	98400000
1544	ENSSSCG00000004507	SMAD7	1	98540000	98550000	1	98400000	98410000
1545	ENSSSCG00000004507	SMAD7	1	98540000	98550000	1	98420000	98430000
1546	ENSSSCG00000004507	SMAD7	1	98540000	98550000	1	98430000	98440000
1547	ENSSSCG00000004507	SMAD7	1	98540000	98550000	1	98440000	98450000
1548	ENSSSCG00000004507	SMAD7	1	98540000	98550000	1	98450000	98460000
1549	ENSSSCG00000004507	SMAD7	1	98540000	98550000	1	98460000	98470000
1550	ENSSSCG00000004507	SMAD7	1	98540000	98550000	1	98690000	98700000
1551	ENSSSCG00000049139		1	98630000	98640000	1	98780000	98790000
1552	ENSSSCG00000004517	CXXC1	1	99930000	99940000	1	99050000	99060000
1553	ENSSSCG00000004518	SKA1	1	99970000	99980000	1	99050000	99060000
1554	ENSSSCG00000043017		1	99270000	99280000	1	99050000	99060000
1555	ENSSSCG00000004509	LIPG	1	99080000	99090000	1	99230000	99240000
1556	ENSSSCG00000004509	LIPG	1	99080000	99090000	1	99250000	99260000
1557	ENSSSCG00000004509	LIPG	1	99080000	99090000	1	99260000	99270000
1558	ENSSSCG00000004518	SKA1	1	99970000	99980000	1	99420000	99430000
1559	ENSSSCG00000004511		1	99800000	99810000	1	99450000	99460000
1560	ENSSSCG00000043017		1	99270000	99280000	1	99470000	99480000
1561	ENSSSCG00000043017		1	99270000	99280000	1	99810000	99820000
1562	ENSSSCG00000004518	SKA1	1	99970000	99980000	1	99820000	99830000
1563	ENSSSCG00000004518	SKA1	1	99970000	99980000	1	99830000	99840000
1564	ENSSSCG00000035007	RPL17-C18orf32	1	99040000	99050000	1	99830000	99840000
1565	ENSSSCG00000004521	MRO	1	100510000	100520000	1	100360000	100370000
1566	ENSSSCG00000004524	SMAD4	1	100510000	100520000	1	100360000	100370000
1567	ENSSSCG00000024479	ELAC1	1	100510000	100520000	1	100360000	100370000
1568	ENSSSCG00000004521	MRO	1	100510000	100520000	1	100580000	100590000
1569	ENSSSCG00000004524	SMAD4	1	100510000	100520000	1	100580000	100590000
1570	ENSSSCG00000024479	ELAC1	1	100510000	100520000	1	100580000	100590000
1571	ENSSSCG00000004521	MRO	1	100510000	100520000	1	100590000	100600000
1572	ENSSSCG00000004524	SMAD4	1	100510000	100520000	1	100590000	100600000
1573	ENSSSCG00000024479	ELAC1	1	100510000	100520000	1	100590000	100600000
1574	ENSSSCG00000004521	MRO	1	100510000	100520000	1	100600000	100610000
1575	ENSSSCG00000004524	SMAD4	1	100510000	100520000	1	100600000	100610000
1576	ENSSSCG00000024479	ELAC1	1	100510000	100520000	1	100600000	100610000
1577	ENSSSCG00000004521	MRO	1	100510000	100520000	1	100620000	100630000
1578	ENSSSCG00000004524	SMAD4	1	100510000	100520000	1	100620000	100630000
1579	ENSSSCG00000024479	ELAC1	1	100510000	100520000	1	100620000	100630000
1580	ENSSSCG00000041603		1	100970000	100980000	1	100670000	100680000
1581	ENSSSCG00000041603		1	100970000	100980000	1	100730000	100740000
1582	ENSSSCG00000041603		1	100970000	100980000	1	100760000	100770000
1583	ENSSSCG00000041603		1	100970000	100980000	1	100780000	100790000
1584	ENSSSCG00000041603		1	100970000	100980000	1	100890000	100900000
1585	ENSSSCG00000040836	DCC	1	102080000	102090000	1	101970000	101980000
1586	ENSSSCG00000040836	DCC	1	102080000	102090000	1	102270000	102280000
1587	ENSSSCG00000040836	DCC	1	102080000	102090000	1	102450000	102460000
1588	ENSSSCG00000043936		1	102760000	102770000	1	102550000	102560000
1589	ENSSSCG00000040836	DCC	1	102080000	102090000	1	102920000	102930000
1590	ENSSSCG00000041749		1	103940000	103950000	1	102930000	102940000
1591	ENSSSCG00000041749		1	103940000	103950000	1	102970000	102980000
1592	ENSSSCG00000041749		1	103940000	103950000	1	102980000	102990000
1593	ENSSSCG00000040836	DCC	1	102080000	102090000	1	103010000	103020000
1594	ENSSSCG00000041749		1	103940000	103950000	1	103270000	103280000
1595	ENSSSCG00000041749		1	103940000	103950000	1	103320000	103330000
1596	ENSSSCG00000041749		1	103940000	103950000	1	103350000	103360000
1597	ENSSSCG00000041749		1	103940000	103950000	1	103380000	103390000
1598	ENSSSCG00000041749		1	103940000	103950000	1	103400000	103410000
1599	ENSSSCG00000004530	STARD6	1	103850000	103860000	1	103580000	103590000
1600	ENSSSCG00000004531	C18orf54	1	103850000	103860000	1	103580000	103590000
1601	ENSSSCG00000004530	STARD6	1	103850000	103860000	1	103600000	103610000
1602	ENSSSCG00000004531	C18orf54	1	103850000	103860000	1	103600000	103610000
1603	ENSSSCG00000004530	STARD6	1	103850000	103860000	1	103610000	103620000
1604	ENSSSCG00000004531	C18orf54	1	103850000	103860000	1	103610000	103620000
1605	ENSSSCG00000004530	STARD6	1	103850000	103860000	1	103620000	103630000
1606	ENSSSCG00000004531	C18orf54	1	103850000	103860000	1	103620000	103630000
1607	ENSSSCG00000004528	MBD2	1	103750000	103760000	1	103630000	103640000
1608	ENSSSCG00000004529	POLI	1	103790000	103800000	1	103630000	103640000
1609	ENSSSCG00000004530	STARD6	1	103850000	103860000	1	103630000	103640000
1610	ENSSSCG00000004531	C18orf54	1	103850000	103860000	1	103630000	103640000
1611	ENSSSCG00000004529	POLI	1	103790000	103800000	1	103640000	103650000
1612	ENSSSCG00000004530	STARD6	1	103850000	103860000	1	103640000	103650000
1613	ENSSSCG00000004531	C18orf54	1	103850000	103860000	1	103640000	103650000
1614	ENSSSCG00000004529	POLI	1	103790000	103800000	1	103650000	103660000
1615	ENSSSCG00000004530	STARD6	1	103850000	103860000	1	103650000	103660000
1616	ENSSSCG00000004531	C18orf54	1	103850000	103860000	1	103650000	103660000
1617	ENSSSCG00000004529	POLI	1	103790000	103800000	1	103660000	103670000
1618	ENSSSCG00000004530	STARD6	1	103850000	103860000	1	103660000	103670000
1619	ENSSSCG00000004531	C18orf54	1	103850000	103860000	1	103660000	103670000
1620	ENSSSCG00000004529	POLI	1	103790000	103800000	1	103670000	103680000
1621	ENSSSCG00000004530	STARD6	1	103850000	103860000	1	103670000	103680000
1622	ENSSSCG00000004531	C18orf54	1	103850000	103860000	1	103670000	103680000
1623	ENSSSCG00000004529	POLI	1	103790000	103800000	1	103680000	103690000
1624	ENSSSCG00000004530	STARD6	1	103850000	103860000	1	103680000	103690000
1625	ENSSSCG00000004531	C18orf54	1	103850000	103860000	1	103680000	103690000
1626	ENSSSCG00000004528	MBD2	1	103750000	103760000	1	103690000	103700000
1627	ENSSSCG00000004528	MBD2	1	103750000	103760000	1	103700000	103710000
1628	ENSSSCG00000004529	POLI	1	103790000	103800000	1	103700000	103710000
1629	ENSSSCG00000004529	POLI	1	103790000	103800000	1	103740000	103750000
1630	ENSSSCG00000004530	STARD6	1	103850000	103860000	1	103740000	103750000
1631	ENSSSCG00000004531	C18orf54	1	103850000	103860000	1	103740000	103750000
1632	ENSSSCG00000004528	MBD2	1	103750000	103760000	1	103810000	103820000
1633	ENSSSCG00000004528	MBD2	1	103750000	103760000	1	103860000	103870000
1634	ENSSSCG00000041749		1	103940000	103950000	1	104000000	104010000
1635	ENSSSCG00000004534	CCDC68	1	104470000	104480000	1	104030000	104040000
1636	ENSSSCG00000041749		1	103940000	103950000	1	104060000	104070000
1637	ENSSSCG00000041749		1	103940000	103950000	1	104090000	104100000
1638	ENSSSCG00000004534	CCDC68	1	104470000	104480000	1	104160000	104170000
1639	ENSSSCG00000041749		1	103940000	103950000	1	104160000	104170000
1640	ENSSSCG00000041749		1	103940000	103950000	1	104200000	104210000
1641	ENSSSCG00000048009		1	104040000	104050000	1	104210000	104220000
1642	ENSSSCG00000004534	CCDC68	1	104470000	104480000	1	104260000	104270000
1643	ENSSSCG00000004534	CCDC68	1	104470000	104480000	1	104270000	104280000
1644	ENSSSCG00000004534	CCDC68	1	104470000	104480000	1	104280000	104290000
1645	ENSSSCG00000041749		1	103940000	103950000	1	104280000	104290000
1646	ENSSSCG00000041749		1	103940000	103950000	1	104320000	104330000
1647	ENSSSCG00000039443		1	104150000	104160000	1	104380000	104390000
1648	ENSSSCG00000041749		1	103940000	103950000	1	104430000	104440000
1649	ENSSSCG00000039443		1	104150000	104160000	1	104500000	104510000
1650	ENSSSCG00000041749		1	103940000	103950000	1	104530000	104540000
1651	ENSSSCG00000039443		1	104150000	104160000	1	104540000	104550000
1652	ENSSSCG00000004535	TCF4	1	105070000	105080000	1	104720000	104730000
1653	ENSSSCG00000032236		1	105070000	105080000	1	104720000	104730000
1654	ENSSSCG00000004535	TCF4	1	105070000	105080000	1	104730000	104740000
1655	ENSSSCG00000032236		1	105070000	105080000	1	104730000	104740000
1656	ENSSSCG00000004535	TCF4	1	105070000	105080000	1	104810000	104820000
1657	ENSSSCG00000032236		1	105070000	105080000	1	104810000	104820000
1658	ENSSSCG00000004535	TCF4	1	105070000	105080000	1	104840000	104850000
1659	ENSSSCG00000032236		1	105070000	105080000	1	104840000	104850000
1660	ENSSSCG00000004535	TCF4	1	105070000	105080000	1	104850000	104860000
1661	ENSSSCG00000032236		1	105070000	105080000	1	104850000	104860000
1662	ENSSSCG00000004535	TCF4	1	105070000	105080000	1	104900000	104910000
1663	ENSSSCG00000004537	TXNL1	1	106010000	106020000	1	104900000	104910000
1664	ENSSSCG00000032236		1	105070000	105080000	1	104900000	104910000
1665	ENSSSCG00000004535	TCF4	1	105070000	105080000	1	104910000	104920000
1666	ENSSSCG00000032236		1	105070000	105080000	1	104910000	104920000
1667	ENSSSCG00000004535	TCF4	1	105070000	105080000	1	104920000	104930000
1668	ENSSSCG00000032236		1	105070000	105080000	1	104920000	104930000
1669	ENSSSCG00000004535	TCF4	1	105070000	105080000	1	104940000	104950000
1670	ENSSSCG00000032236		1	105070000	105080000	1	104940000	104950000
1671	ENSSSCG00000004535	TCF4	1	105070000	105080000	1	104960000	104970000
1672	ENSSSCG00000032236		1	105070000	105080000	1	104960000	104970000
1673	ENSSSCG00000004535	TCF4	1	105070000	105080000	1	104970000	104980000
1674	ENSSSCG00000032236		1	105070000	105080000	1	104970000	104980000
1675	ENSSSCG00000004535	TCF4	1	105070000	105080000	1	104990000	105000000
1676	ENSSSCG00000032236		1	105070000	105080000	1	104990000	105000000
1677	ENSSSCG00000004535	TCF4	1	105070000	105080000	1	105000000	105010000
1678	ENSSSCG00000032236		1	105070000	105080000	1	105000000	105010000
1679	ENSSSCG00000004535	TCF4	1	105070000	105080000	1	105010000	105020000
1680	ENSSSCG00000032236		1	105070000	105080000	1	105010000	105020000
1681	ENSSSCG00000004535	TCF4	1	105070000	105080000	1	105020000	105030000
1682	ENSSSCG00000032236		1	105070000	105080000	1	105020000	105030000
1683	ENSSSCG00000004535	TCF4	1	105070000	105080000	1	105130000	105140000
1684	ENSSSCG00000032236		1	105070000	105080000	1	105130000	105140000
1685	ENSSSCG00000004535	TCF4	1	105070000	105080000	1	105280000	105290000
1686	ENSSSCG00000032236		1	105070000	105080000	1	105280000	105290000
1687	ENSSSCG00000004535	TCF4	1	105070000	105080000	1	105310000	105320000
1688	ENSSSCG00000032236		1	105070000	105080000	1	105310000	105320000
1689	ENSSSCG00000004535	TCF4	1	105070000	105080000	1	105320000	105330000
1690	ENSSSCG00000032236		1	105070000	105080000	1	105320000	105330000
1691	ENSSSCG00000004535	TCF4	1	105070000	105080000	1	105960000	105970000
1692	ENSSSCG00000032236		1	105070000	105080000	1	105960000	105970000
1693	ENSSSCG00000004538	WDR7	1	106030000	106040000	1	106080000	106090000
1694	ENSSSCG00000004537	TXNL1	1	106010000	106020000	1	106090000	106100000
1695	ENSSSCG00000004538	WDR7	1	106030000	106040000	1	106090000	106100000
1696	ENSSSCG00000004542	NARS1	1	106930000	106940000	1	106090000	106100000
1697	ENSSSCG00000033063		1	106880000	106890000	1	106090000	106100000
1698	ENSSSCG00000004537	TXNL1	1	106010000	106020000	1	106100000	106110000
1699	ENSSSCG00000004541	FECH	1	106890000	106900000	1	106100000	106110000
1700	ENSSSCG00000004541	FECH	1	106890000	106900000	1	106110000	106120000
1701	ENSSSCG00000033063		1	106880000	106890000	1	106140000	106150000
1702	ENSSSCG00000004540	ONECUT2	1	106750000	106760000	1	106170000	106180000
1703	ENSSSCG00000004541	FECH	1	106890000	106900000	1	106180000	106190000
1704	ENSSSCG00000033063		1	106880000	106890000	1	106250000	106260000
1705	ENSSSCG00000004540	ONECUT2	1	106750000	106760000	1	106850000	106860000
1706	ENSSSCG00000004550	OAZ2	1	107320000	107330000	1	106920000	106930000
1707	ENSSSCG00000004550	OAZ2	1	107320000	107330000	1	107010000	107020000
1708	ENSSSCG00000004547		1	107220000	107230000	1	107130000	107140000
1709	ENSSSCG00000004547		1	107220000	107230000	1	107150000	107160000
1710	ENSSSCG00000004548	PIF1	1	107210000	107220000	1	107150000	107160000
1711	ENSSSCG00000004549	RBPMS2	1	107250000	107260000	1	107150000	107160000
1712	ENSSSCG00000004547		1	107220000	107230000	1	107160000	107170000
1713	ENSSSCG00000004548	PIF1	1	107210000	107220000	1	107160000	107170000
1714	ENSSSCG00000004545	ANKDD1A	1	107140000	107150000	1	107200000	107210000
1715	ENSSSCG00000004545	ANKDD1A	1	107140000	107150000	1	107230000	107240000
1716	ENSSSCG00000004552	TRIP4	1	107650000	107660000	1	107230000	107240000
1717	ENSSSCG00000004545	ANKDD1A	1	107140000	107150000	1	107240000	107250000
1718	ENSSSCG00000004545	ANKDD1A	1	107140000	107150000	1	107260000	107270000
1719	ENSSSCG00000004545	ANKDD1A	1	107140000	107150000	1	107270000	107280000
1720	ENSSSCG00000004545	ANKDD1A	1	107140000	107150000	1	107280000	107290000
1721	ENSSSCG00000004545	ANKDD1A	1	107140000	107150000	1	107290000	107300000
1722	ENSSSCG00000004547		1	107220000	107230000	1	107290000	107300000
1723	ENSSSCG00000004542	NARS1	1	106930000	106940000	1	107300000	107310000
1724	ENSSSCG00000004545	ANKDD1A	1	107140000	107150000	1	107300000	107310000
1725	ENSSSCG00000004547		1	107220000	107230000	1	107300000	107310000
1726	ENSSSCG00000004548	PIF1	1	107210000	107220000	1	107300000	107310000
1727	ENSSSCG00000004547		1	107220000	107230000	1	107310000	107320000
1728	ENSSSCG00000004552	TRIP4	1	107650000	107660000	1	107310000	107320000
1729	ENSSSCG00000004545	ANKDD1A	1	107140000	107150000	1	107330000	107340000
1730	ENSSSCG00000004547		1	107220000	107230000	1	107330000	107340000
1731	ENSSSCG00000004548	PIF1	1	107210000	107220000	1	107330000	107340000
1732	ENSSSCG00000004551	ZNF609	1	107580000	107590000	1	107330000	107340000
1733	ENSSSCG00000004547		1	107220000	107230000	1	107340000	107350000
1734	ENSSSCG00000004551	ZNF609	1	107580000	107590000	1	107340000	107350000
1735	ENSSSCG00000004552	TRIP4	1	107650000	107660000	1	107340000	107350000
1736	ENSSSCG00000004558	CSNK1G1	1	107680000	107690000	1	107340000	107350000
1737	ENSSSCG00000004552	TRIP4	1	107650000	107660000	1	107350000	107360000
1738	ENSSSCG00000004551	ZNF609	1	107580000	107590000	1	107360000	107370000
1739	ENSSSCG00000004552	TRIP4	1	107650000	107660000	1	107360000	107370000
1740	ENSSSCG00000004558	CSNK1G1	1	107680000	107690000	1	107360000	107370000
1741	ENSSSCG00000004551	ZNF609	1	107580000	107590000	1	107370000	107380000
1742	ENSSSCG00000004551	ZNF609	1	107580000	107590000	1	107380000	107390000
1743	ENSSSCG00000004554	PCLAF	1	107660000	107670000	1	107380000	107390000
1744	ENSSSCG00000004551	ZNF609	1	107580000	107590000	1	107390000	107400000
1745	ENSSSCG00000004551	ZNF609	1	107580000	107590000	1	107410000	107420000
1746	ENSSSCG00000004551	ZNF609	1	107580000	107590000	1	107440000	107450000
1747	ENSSSCG00000004552	TRIP4	1	107650000	107660000	1	107470000	107480000
1748	ENSSSCG00000004551	ZNF609	1	107580000	107590000	1	107500000	107510000
1749	ENSSSCG00000041571		1	107450000	107460000	1	107500000	107510000
1750	ENSSSCG00000004551	ZNF609	1	107580000	107590000	1	107520000	107530000
1751	ENSSSCG00000004551	ZNF609	1	107580000	107590000	1	107530000	107540000
1752	ENSSSCG00000041571		1	107450000	107460000	1	107540000	107550000
1753	ENSSSCG00000041571		1	107450000	107460000	1	107550000	107560000
1754	ENSSSCG00000004548	PIF1	1	107210000	107220000	1	107600000	107610000
1755	ENSSSCG00000004550	OAZ2	1	107320000	107330000	1	107600000	107610000
1756	ENSSSCG00000041571		1	107450000	107460000	1	107600000	107610000
1757	ENSSSCG00000004550	OAZ2	1	107320000	107330000	1	107610000	107620000
1758	ENSSSCG00000045500		1	107670000	107680000	1	107720000	107730000
1759	ENSSSCG00000004554	PCLAF	1	107660000	107670000	1	107770000	107780000
1760	ENSSSCG00000045500		1	107670000	107680000	1	107780000	107790000
1761	ENSSSCG00000004558	CSNK1G1	1	107680000	107690000	1	107790000	107800000
1762	ENSSSCG00000004558	CSNK1G1	1	107680000	107690000	1	107800000	107810000
1763	ENSSSCG00000045500		1	107670000	107680000	1	107810000	107820000
1764	ENSSSCG00000004558	CSNK1G1	1	107680000	107690000	1	107820000	107830000
1765	ENSSSCG00000045500		1	107670000	107680000	1	107820000	107830000
1766	ENSSSCG00000004552	TRIP4	1	107650000	107660000	1	107830000	107840000
1767	ENSSSCG00000004554	PCLAF	1	107660000	107670000	1	107830000	107840000
1768	ENSSSCG00000004558	CSNK1G1	1	107680000	107690000	1	107830000	107840000
1769	ENSSSCG00000045500		1	107670000	107680000	1	107830000	107840000
1770	ENSSSCG00000004552	TRIP4	1	107650000	107660000	1	107840000	107850000
1771	ENSSSCG00000004554	PCLAF	1	107660000	107670000	1	107840000	107850000
1772	ENSSSCG00000004558	CSNK1G1	1	107680000	107690000	1	107840000	107850000
1773	ENSSSCG00000045500		1	107670000	107680000	1	107840000	107850000
1774	ENSSSCG00000004552	TRIP4	1	107650000	107660000	1	107850000	107860000
1775	ENSSSCG00000004558	CSNK1G1	1	107680000	107690000	1	107850000	107860000
1776	ENSSSCG00000004552	TRIP4	1	107650000	107660000	1	107860000	107870000
1777	ENSSSCG00000045500		1	107670000	107680000	1	107860000	107870000
1778	ENSSSCG00000004554	PCLAF	1	107660000	107670000	1	107870000	107880000
1779	ENSSSCG00000004561	HERC1	1	108200000	108210000	1	107980000	107990000
1780	ENSSSCG00000021588	DAPK2	1	107990000	108000000	1	108100000	108110000
1781	ENSSSCG00000021588	DAPK2	1	107990000	108000000	1	108110000	108120000
1782	ENSSSCG00000021588	DAPK2	1	107990000	108000000	1	108120000	108130000
1783	ENSSSCG00000034124	CIAO2A	1	107950000	107960000	1	108120000	108130000
1784	ENSSSCG00000042703		1	107950000	107960000	1	108120000	108130000
1785	ENSSSCG00000048062		1	107950000	107960000	1	108120000	108130000
1786	ENSSSCG00000021588	DAPK2	1	107990000	108000000	1	108130000	108140000
1787	ENSSSCG00000004561	HERC1	1	108200000	108210000	1	108140000	108150000
1788	ENSSSCG00000021588	DAPK2	1	107990000	108000000	1	108140000	108150000
1789	ENSSSCG00000021588	DAPK2	1	107990000	108000000	1	108150000	108160000
1790	ENSSSCG00000021588	DAPK2	1	107990000	108000000	1	108170000	108180000
1791	ENSSSCG00000034124	CIAO2A	1	107950000	107960000	1	108210000	108220000
1792	ENSSSCG00000042703		1	107950000	107960000	1	108210000	108220000
1793	ENSSSCG00000048062		1	107950000	107960000	1	108210000	108220000
1794	ENSSSCG00000021588	DAPK2	1	107990000	108000000	1	108230000	108240000
1795	ENSSSCG00000021588	DAPK2	1	107990000	108000000	1	108250000	108260000
1796	ENSSSCG00000021588	DAPK2	1	107990000	108000000	1	108260000	108270000
1797	ENSSSCG00000021588	DAPK2	1	107990000	108000000	1	108280000	108290000
1798	ENSSSCG00000047502		1	107940000	107950000	1	108280000	108290000
1799	ENSSSCG00000021588	DAPK2	1	107990000	108000000	1	108290000	108300000
1800	ENSSSCG00000021588	DAPK2	1	107990000	108000000	1	108310000	108320000
1801	ENSSSCG00000021588	DAPK2	1	107990000	108000000	1	108320000	108330000
1802	ENSSSCG00000034124	CIAO2A	1	107950000	107960000	1	108320000	108330000
1803	ENSSSCG00000037275	SNX22	1	107890000	107900000	1	108320000	108330000
1804	ENSSSCG00000042703		1	107950000	107960000	1	108320000	108330000
1805	ENSSSCG00000047502		1	107940000	107950000	1	108320000	108330000
1806	ENSSSCG00000048062		1	107950000	107960000	1	108320000	108330000
1807	ENSSSCG00000004558	CSNK1G1	1	107680000	107690000	1	108330000	108340000
1808	ENSSSCG00000021588	DAPK2	1	107990000	108000000	1	108330000	108340000
1809	ENSSSCG00000021588	DAPK2	1	107990000	108000000	1	108350000	108360000
1810	ENSSSCG00000028737	USP3	1	108510000	108520000	1	108350000	108360000
1811	ENSSSCG00000047502		1	107940000	107950000	1	108380000	108390000
1812	ENSSSCG00000021588	DAPK2	1	107990000	108000000	1	108390000	108400000
1813	ENSSSCG00000034124	CIAO2A	1	107950000	107960000	1	108390000	108400000
1814	ENSSSCG00000042703		1	107950000	107960000	1	108390000	108400000
1815	ENSSSCG00000047502		1	107940000	107950000	1	108390000	108400000
1816	ENSSSCG00000048062		1	107950000	107960000	1	108390000	108400000
1817	ENSSSCG00000028737	USP3	1	108510000	108520000	1	108400000	108410000
1818	ENSSSCG00000037275	SNX22	1	107890000	107900000	1	108400000	108410000
1819	ENSSSCG00000028737	USP3	1	108510000	108520000	1	108450000	108460000
1820	ENSSSCG00000034124	CIAO2A	1	107950000	107960000	1	108450000	108460000
1821	ENSSSCG00000042703		1	107950000	107960000	1	108450000	108460000
1822	ENSSSCG00000048062		1	107950000	107960000	1	108450000	108460000
1823	ENSSSCG00000034124	CIAO2A	1	107950000	107960000	1	108470000	108480000
1824	ENSSSCG00000042703		1	107950000	107960000	1	108470000	108480000
1825	ENSSSCG00000048062		1	107950000	107960000	1	108470000	108480000
1826	ENSSSCG00000038786		1	108410000	108420000	1	108500000	108510000
1827	ENSSSCG00000047502		1	107940000	107950000	1	108500000	108510000
1828	ENSSSCG00000038786		1	108410000	108420000	1	108520000	108530000
1829	ENSSSCG00000038786		1	108410000	108420000	1	108530000	108540000
1830	ENSSSCG00000034124	CIAO2A	1	107950000	107960000	1	108540000	108550000
1831	ENSSSCG00000038786		1	108410000	108420000	1	108540000	108550000
1832	ENSSSCG00000042703		1	107950000	107960000	1	108540000	108550000
1833	ENSSSCG00000048062		1	107950000	107960000	1	108540000	108550000
1834	ENSSSCG00000021588	DAPK2	1	107990000	108000000	1	108550000	108560000
1835	ENSSSCG00000034124	CIAO2A	1	107950000	107960000	1	108550000	108560000
1836	ENSSSCG00000038786		1	108410000	108420000	1	108550000	108560000
1837	ENSSSCG00000042703		1	107950000	107960000	1	108550000	108560000
1838	ENSSSCG00000048062		1	107950000	107960000	1	108550000	108560000
1839	ENSSSCG00000021588	DAPK2	1	107990000	108000000	1	108560000	108570000
1840	ENSSSCG00000021588	DAPK2	1	107990000	108000000	1	108570000	108580000
1841	ENSSSCG00000045500		1	107670000	107680000	1	108610000	108620000
1842	ENSSSCG00000004569	LACTB	1	108920000	108930000	1	108620000	108630000
1843	ENSSSCG00000026571	RAB8B	1	108830000	108840000	1	108630000	108640000
1844	ENSSSCG00000032949	APH1B	1	108830000	108840000	1	108630000	108640000
1845	ENSSSCG00000004565	CA12	1	108640000	108650000	1	108720000	108730000
1846	ENSSSCG00000004565	CA12	1	108640000	108650000	1	108730000	108740000
1847	ENSSSCG00000004565	CA12	1	108640000	108650000	1	108740000	108750000
1848	ENSSSCG00000004569	LACTB	1	108920000	108930000	1	108740000	108750000
1849	ENSSSCG00000004565	CA12	1	108640000	108650000	1	108750000	108760000
1850	ENSSSCG00000004569	LACTB	1	108920000	108930000	1	108750000	108760000
1851	ENSSSCG00000023158		1	108880000	108890000	1	108750000	108760000
1852	ENSSSCG00000004569	LACTB	1	108920000	108930000	1	108760000	108770000
1853	ENSSSCG00000023158		1	108880000	108890000	1	108760000	108770000
1854	ENSSSCG00000004569	LACTB	1	108920000	108930000	1	108770000	108780000
1855	ENSSSCG00000023158		1	108880000	108890000	1	108770000	108780000
1856	ENSSSCG00000023158		1	108880000	108890000	1	108780000	108790000
1857	ENSSSCG00000023158		1	108880000	108890000	1	108790000	108800000
1858	ENSSSCG00000023158		1	108880000	108890000	1	108800000	108810000
1859	ENSSSCG00000004569	LACTB	1	108920000	108930000	1	108810000	108820000
1860	ENSSSCG00000023158		1	108880000	108890000	1	108810000	108820000
1861	ENSSSCG00000023158		1	108880000	108890000	1	108820000	108830000
1862	ENSSSCG00000026571	RAB8B	1	108830000	108840000	1	108890000	108900000
1863	ENSSSCG00000032949	APH1B	1	108830000	108840000	1	108890000	108900000
1864	ENSSSCG00000004570	TPM1	1	109020000	109030000	1	109110000	109120000
1865	ENSSSCG00000004570	TPM1	1	109020000	109030000	1	109130000	109140000
1866	ENSSSCG00000004569	LACTB	1	108920000	108930000	1	109160000	109170000
1867	ENSSSCG00000004570	TPM1	1	109020000	109030000	1	109160000	109170000
1868	ENSSSCG00000004570	TPM1	1	109020000	109030000	1	109190000	109200000
1869	ENSSSCG00000004570	TPM1	1	109020000	109030000	1	109260000	109270000
1870	ENSSSCG00000004570	TPM1	1	109020000	109030000	1	109270000	109280000
1871	ENSSSCG00000004569	LACTB	1	108920000	108930000	1	109290000	109300000
1872	ENSSSCG00000004570	TPM1	1	109020000	109030000	1	109290000	109300000
1873	ENSSSCG00000024088	TLN2	1	109680000	109690000	1	109290000	109300000
1874	ENSSSCG00000024088	TLN2	1	109680000	109690000	1	109320000	109330000
1875	ENSSSCG00000024088	TLN2	1	109680000	109690000	1	109340000	109350000
1876	ENSSSCG00000024088	TLN2	1	109680000	109690000	1	109350000	109360000
1877	ENSSSCG00000024088	TLN2	1	109680000	109690000	1	109360000	109370000
1878	ENSSSCG00000024088	TLN2	1	109680000	109690000	1	109370000	109380000
1879	ENSSSCG00000024088	TLN2	1	109680000	109690000	1	109380000	109390000
1880	ENSSSCG00000024088	TLN2	1	109680000	109690000	1	109390000	109400000
1881	ENSSSCG00000024088	TLN2	1	109680000	109690000	1	109410000	109420000
1882	ENSSSCG00000024088	TLN2	1	109680000	109690000	1	109420000	109430000
1883	ENSSSCG00000024088	TLN2	1	109680000	109690000	1	109440000	109450000
1884	ENSSSCG00000046767		1	109610000	109620000	1	109460000	109470000
1885	ENSSSCG00000024088	TLN2	1	109680000	109690000	1	109490000	109500000
1886	ENSSSCG00000024088	TLN2	1	109680000	109690000	1	109500000	109510000
1887	ENSSSCG00000024088	TLN2	1	109680000	109690000	1	109510000	109520000
1888	ENSSSCG00000004572		1	109820000	109830000	1	109760000	109770000
1889	ENSSSCG00000004573		1	109920000	109930000	1	109760000	109770000
1890	ENSSSCG00000035016		1	109820000	109830000	1	109760000	109770000
1891	ENSSSCG00000004572		1	109820000	109830000	1	109870000	109880000
1892	ENSSSCG00000035016		1	109820000	109830000	1	109870000	109880000
1893	ENSSSCG00000004573		1	109920000	109930000	1	109980000	109990000
1894	ENSSSCG00000004573		1	109920000	109930000	1	109990000	110000000
1895	ENSSSCG00000004573		1	109920000	109930000	1	110000000	110010000
1896	ENSSSCG00000004573		1	109920000	109930000	1	110010000	110020000
1897	ENSSSCG00000036431	VPS13C	1	109930000	109940000	1	110050000	110060000
1898	ENSSSCG00000024088	TLN2	1	109680000	109690000	1	110060000	110070000
1899	ENSSSCG00000036431	VPS13C	1	109930000	109940000	1	110060000	110070000
1900	ENSSSCG00000004573		1	109920000	109930000	1	110070000	110080000
1901	ENSSSCG00000036431	VPS13C	1	109930000	109940000	1	110070000	110080000
1902	ENSSSCG00000004573		1	109920000	109930000	1	110080000	110090000
1903	ENSSSCG00000036431	VPS13C	1	109930000	109940000	1	110080000	110090000
1904	ENSSSCG00000004572		1	109820000	109830000	1	110090000	110100000
1905	ENSSSCG00000035016		1	109820000	109830000	1	110090000	110100000
1906	ENSSSCG00000004577	ICE2	1	111480000	111490000	1	110120000	110130000
1907	ENSSSCG00000004582	BNIP2	1	112340000	112350000	1	111550000	111560000
1908	ENSSSCG00000004583		1	112340000	112350000	1	111550000	111560000
1909	ENSSSCG00000004577	ICE2	1	111480000	111490000	1	111560000	111570000
1910	ENSSSCG00000004577	ICE2	1	111480000	111490000	1	111610000	111620000
1911	ENSSSCG00000004577	ICE2	1	111480000	111490000	1	111620000	111630000
1912	ENSSSCG00000004578		1	111580000	111590000	1	111630000	111640000
1913	ENSSSCG00000004577	ICE2	1	111480000	111490000	1	111640000	111650000
1914	ENSSSCG00000004584	GCNT3	1	112540000	112550000	1	112380000	112390000
1915	ENSSSCG00000004584	GCNT3	1	112540000	112550000	1	112390000	112400000
1916	ENSSSCG00000004584	GCNT3	1	112540000	112550000	1	112400000	112410000
1917	ENSSSCG00000004584	GCNT3	1	112540000	112550000	1	112420000	112430000
1918	ENSSSCG00000004584	GCNT3	1	112540000	112550000	1	112430000	112440000
1919	ENSSSCG00000004584	GCNT3	1	112540000	112550000	1	112440000	112450000
1920	ENSSSCG00000004584	GCNT3	1	112540000	112550000	1	112470000	112480000
1921	ENSSSCG00000004587	MYO1E	1	112670000	112680000	1	112570000	112580000
1922	ENSSSCG00000004588	CCNB2	1	112940000	112950000	1	112570000	112580000
1923	ENSSSCG00000004589	RNF111	1	113050000	113060000	1	112570000	112580000
1924	ENSSSCG00000004592	SLTM	1	113080000	113090000	1	112570000	112580000
1925	ENSSSCG00000004587	MYO1E	1	112670000	112680000	1	112580000	112590000
1926	ENSSSCG00000004588	CCNB2	1	112940000	112950000	1	112580000	112590000
1927	ENSSSCG00000004589	RNF111	1	113050000	113060000	1	112580000	112590000
1928	ENSSSCG00000004587	MYO1E	1	112670000	112680000	1	112610000	112620000
1929	ENSSSCG00000004589	RNF111	1	113050000	113060000	1	112610000	112620000
1930	ENSSSCG00000004587	MYO1E	1	112670000	112680000	1	112740000	112750000
1931	ENSSSCG00000004587	MYO1E	1	112670000	112680000	1	112750000	112760000
1932	ENSSSCG00000004586	FAM81A	1	112620000	112630000	1	112770000	112780000
1933	ENSSSCG00000004586	FAM81A	1	112620000	112630000	1	112790000	112800000
1934	ENSSSCG00000004587	MYO1E	1	112670000	112680000	1	112800000	112810000
1935	ENSSSCG00000004587	MYO1E	1	112670000	112680000	1	112810000	112820000
1936	ENSSSCG00000004587	MYO1E	1	112670000	112680000	1	112820000	112830000
1937	ENSSSCG00000004587	MYO1E	1	112670000	112680000	1	112830000	112840000
1938	ENSSSCG00000004586	FAM81A	1	112620000	112630000	1	112850000	112860000
1939	ENSSSCG00000004587	MYO1E	1	112670000	112680000	1	112860000	112870000
1940	ENSSSCG00000004587	MYO1E	1	112670000	112680000	1	112880000	112890000
1941	ENSSSCG00000004586	FAM81A	1	112620000	112630000	1	112890000	112900000
1942	ENSSSCG00000004587	MYO1E	1	112670000	112680000	1	112890000	112900000
1943	ENSSSCG00000004589	RNF111	1	113050000	113060000	1	112950000	112960000
1944	ENSSSCG00000004589	RNF111	1	113050000	113060000	1	112960000	112970000
1945	ENSSSCG00000004596	LIPC	1	113600000	113610000	1	113260000	113270000
1946	ENSSSCG00000004596	LIPC	1	113600000	113610000	1	113290000	113300000
1947	ENSSSCG00000004596	LIPC	1	113600000	113610000	1	113300000	113310000
1948	ENSSSCG00000025578	ALDH1A2	1	113710000	113720000	1	113300000	113310000
1949	ENSSSCG00000025578	ALDH1A2	1	113710000	113720000	1	113320000	113330000
1950	ENSSSCG00000004596	LIPC	1	113600000	113610000	1	113330000	113340000
1951	ENSSSCG00000024131	MINDY2	1	113250000	113260000	1	113390000	113400000
1952	ENSSSCG00000004596	LIPC	1	113600000	113610000	1	113410000	113420000
1953	ENSSSCG00000004596	LIPC	1	113600000	113610000	1	113420000	113430000
1954	ENSSSCG00000004596	LIPC	1	113600000	113610000	1	113430000	113440000
1955	ENSSSCG00000024660		1	113340000	113350000	1	113490000	113500000
1956	ENSSSCG00000024131	MINDY2	1	113250000	113260000	1	113560000	113570000
1957	ENSSSCG00000024131	MINDY2	1	113250000	113260000	1	113610000	113620000
1958	ENSSSCG00000004595	ADAM10	1	113280000	113290000	1	113620000	113630000
1959	ENSSSCG00000004595	ADAM10	1	113280000	113290000	1	113760000	113770000
1960	ENSSSCG00000024131	MINDY2	1	113250000	113260000	1	113770000	113780000
1961	ENSSSCG00000004584	GCNT3	1	112540000	112550000	1	113780000	113790000
1962	ENSSSCG00000004597	AQP9	1	113850000	113860000	1	113790000	113800000
1963	ENSSSCG00000046774		1	113870000	113880000	1	113820000	113830000
1964	ENSSSCG00000004598		1	114380000	114390000	1	114310000	114320000
1965	ENSSSCG00000035038	CGNL1	1	114600000	114610000	1	114420000	114430000
1966	ENSSSCG00000035038	CGNL1	1	114600000	114610000	1	114430000	114440000
1967	ENSSSCG00000035038	CGNL1	1	114600000	114610000	1	114440000	114450000
1968	ENSSSCG00000035038	CGNL1	1	114600000	114610000	1	114450000	114460000
1969	ENSSSCG00000035038	CGNL1	1	114600000	114610000	1	114460000	114470000
1970	ENSSSCG00000030605	POLR2M	1	114260000	114270000	1	114650000	114660000
1971	ENSSSCG00000041181		1	114820000	114830000	1	114660000	114670000
1972	ENSSSCG00000041181		1	114820000	114830000	1	114670000	114680000
1973	ENSSSCG00000041181		1	114820000	114830000	1	114680000	114690000
1974	ENSSSCG00000041181		1	114820000	114830000	1	114690000	114700000
1975	ENSSSCG00000041181		1	114820000	114830000	1	114710000	114720000
1976	ENSSSCG00000041181		1	114820000	114830000	1	114730000	114740000
1977	ENSSSCG00000041181		1	114820000	114830000	1	114740000	114750000
1978	ENSSSCG00000004600	TCF12	1	115050000	115060000	1	114750000	114760000
1979	ENSSSCG00000041181		1	114820000	114830000	1	114760000	114770000
1980	ENSSSCG00000041181		1	114820000	114830000	1	114770000	114780000
1981	ENSSSCG00000004600	TCF12	1	115050000	115060000	1	114800000	114810000
1982	ENSSSCG00000004600	TCF12	1	115050000	115060000	1	114830000	114840000
1983	ENSSSCG00000004600	TCF12	1	115050000	115060000	1	114840000	114850000
1984	ENSSSCG00000026960		1	115070000	115080000	1	114840000	114850000
1985	ENSSSCG00000004600	TCF12	1	115050000	115060000	1	114850000	114860000
1986	ENSSSCG00000026960		1	115070000	115080000	1	114850000	114860000
1987	ENSSSCG00000004600	TCF12	1	115050000	115060000	1	114860000	114870000
1988	ENSSSCG00000026960		1	115070000	115080000	1	114870000	114880000
1989	ENSSSCG00000004600	TCF12	1	115050000	115060000	1	114890000	114900000
1990	ENSSSCG00000026960		1	115070000	115080000	1	114920000	114930000
1991	ENSSSCG00000043390		1	114910000	114920000	1	115040000	115050000
1992	ENSSSCG00000041181		1	114820000	114830000	1	115060000	115070000
1993	ENSSSCG00000041181		1	114820000	114830000	1	115080000	115090000
1994	ENSSSCG00000043390		1	114910000	114920000	1	115100000	115110000
1995	ENSSSCG00000004601	MNS1	1	115460000	115470000	1	115330000	115340000
1996	ENSSSCG00000046217		1	115460000	115470000	1	115330000	115340000
1997	ENSSSCG00000004602	TEX9	1	115730000	115740000	1	115490000	115500000
[truncated: 42,597 more rows]

## Sheet: WB-GOM PEIs
Table S5. Identified PEIs in each adipose depot
PEI ID	Characteristic of promoters					Characteristic of enhancer
	Ensembl stable ID	Gene symbol	Chromosome	Start	End	Chromosome	Start	End
1	ENSSSCG00000004008		1	570000	580000	1	40000	50000
2	ENSSSCG00000038931	C6orf120	1	570000	580000	1	40000	50000
3	ENSSSCG00000047845		1	480000	490000	1	50000	60000
4	ENSSSCG00000004009	TCTE3	1	530000	540000	1	70000	80000
5	ENSSSCG00000047845		1	480000	490000	1	80000	90000
6	ENSSSCG00000047845		1	480000	490000	1	130000	140000
7	ENSSSCG00000004009	TCTE3	1	530000	540000	1	150000	160000
8	ENSSSCG00000004010	ERMARD	1	540000	550000	1	150000	160000
9	ENSSSCG00000004009	TCTE3	1	530000	540000	1	170000	180000
10	ENSSSCG00000004010	ERMARD	1	540000	550000	1	170000	180000
11	ENSSSCG00000047845		1	480000	490000	1	170000	180000
12	ENSSSCG00000004009	TCTE3	1	530000	540000	1	200000	210000
13	ENSSSCG00000004010	ERMARD	1	540000	550000	1	200000	210000
14	ENSSSCG00000047845		1	480000	490000	1	200000	210000
15	ENSSSCG00000004009	TCTE3	1	530000	540000	1	210000	220000
16	ENSSSCG00000004009	TCTE3	1	530000	540000	1	230000	240000
17	ENSSSCG00000047845		1	480000	490000	1	240000	250000
18	ENSSSCG00000004009	TCTE3	1	530000	540000	1	250000	260000
19	ENSSSCG00000004009	TCTE3	1	530000	540000	1	300000	310000
20	ENSSSCG00000047845		1	480000	490000	1	300000	310000
21	ENSSSCG00000047845		1	480000	490000	1	310000	320000
22	ENSSSCG00000047845		1	480000	490000	1	350000	360000
23	ENSSSCG00000027726	DLL1	1	190000	200000	1	360000	370000
24	ENSSSCG00000027726	DLL1	1	190000	200000	1	380000	390000
25	ENSSSCG00000027726	DLL1	1	190000	200000	1	390000	400000
26	ENSSSCG00000029697	FAM120B	1	180000	190000	1	400000	410000
27	ENSSSCG00000027726	DLL1	1	190000	200000	1	420000	430000
28	ENSSSCG00000027726	DLL1	1	190000	200000	1	430000	440000
29	ENSSSCG00000029697	FAM120B	1	180000	190000	1	440000	450000
30	ENSSSCG00000029697	FAM120B	1	180000	190000	1	470000	480000
31	ENSSSCG00000027726	DLL1	1	190000	200000	1	490000	500000
32	ENSSSCG00000029697	FAM120B	1	180000	190000	1	490000	500000
33	ENSSSCG00000027726	DLL1	1	190000	200000	1	500000	510000
34	ENSSSCG00000029697	FAM120B	1	180000	190000	1	500000	510000
35	ENSSSCG00000029697	FAM120B	1	180000	190000	1	510000	520000
36	ENSSSCG00000027726	DLL1	1	190000	200000	1	520000	530000
37	ENSSSCG00000029697	FAM120B	1	180000	190000	1	520000	530000
38	ENSSSCG00000029697	FAM120B	1	180000	190000	1	560000	570000
39	ENSSSCG00000027726	DLL1	1	190000	200000	1	580000	590000
40	ENSSSCG00000004013	SMOC2	1	1330000	1340000	1	620000	630000
41	ENSSSCG00000004012	THBS2	1	850000	860000	1	630000	640000
42	ENSSSCG00000004012	THBS2	1	850000	860000	1	640000	650000
43	ENSSSCG00000004012	THBS2	1	850000	860000	1	660000	670000
44	ENSSSCG00000004012	THBS2	1	850000	860000	1	680000	690000
45	ENSSSCG00000004012	THBS2	1	850000	860000	1	780000	790000
46	ENSSSCG00000004012	THBS2	1	850000	860000	1	790000	800000
47	ENSSSCG00000004012	THBS2	1	850000	860000	1	970000	980000
48	ENSSSCG00000004008		1	570000	580000	1	990000	1000000
49	ENSSSCG00000038931	C6orf120	1	570000	580000	1	990000	1000000
50	ENSSSCG00000004008		1	570000	580000	1	1030000	1040000
51	ENSSSCG00000004010	ERMARD	1	540000	550000	1	1030000	1040000
52	ENSSSCG00000038931	C6orf120	1	570000	580000	1	1030000	1040000
53	ENSSSCG00000004013	SMOC2	1	1330000	1340000	1	1060000	1070000
54	ENSSSCG00000004013	SMOC2	1	1330000	1340000	1	1070000	1080000
55	ENSSSCG00000004013	SMOC2	1	1330000	1340000	1	1090000	1100000
56	ENSSSCG00000004013	SMOC2	1	1330000	1340000	1	1100000	1110000
57	ENSSSCG00000004013	SMOC2	1	1330000	1340000	1	1270000	1280000
58	ENSSSCG00000024562	CCR6	1	2010000	2020000	1	1350000	1360000
59	ENSSSCG00000004013	SMOC2	1	1330000	1340000	1	1430000	1440000
60	ENSSSCG00000027404	UNC93A	1	1930000	1940000	1	1480000	1490000
61	ENSSSCG00000027404	UNC93A	1	1930000	1940000	1	1490000	1500000
62	ENSSSCG00000027404	UNC93A	1	1930000	1940000	1	1500000	1510000
63	ENSSSCG00000027404	UNC93A	1	1930000	1940000	1	1520000	1530000
64	ENSSSCG00000027404	UNC93A	1	1930000	1940000	1	1560000	1570000
65	ENSSSCG00000027404	UNC93A	1	1930000	1940000	1	1570000	1580000
66	ENSSSCG00000004016		1	1530000	1540000	1	1590000	1600000
67	ENSSSCG00000027404	UNC93A	1	1930000	1940000	1	1600000	1610000
68	ENSSSCG00000004016		1	1530000	1540000	1	1610000	1620000
69	ENSSSCG00000004016		1	1530000	1540000	1	1620000	1630000
70	ENSSSCG00000027404	UNC93A	1	1930000	1940000	1	1620000	1630000
71	ENSSSCG00000004017		1	1510000	1520000	1	1630000	1640000
72	ENSSSCG00000027404	UNC93A	1	1930000	1940000	1	1630000	1640000
73	ENSSSCG00000027404	UNC93A	1	1930000	1940000	1	1640000	1650000
74	ENSSSCG00000004017		1	1510000	1520000	1	1660000	1670000
75	ENSSSCG00000027404	UNC93A	1	1930000	1940000	1	1670000	1680000
76	ENSSSCG00000004017		1	1510000	1520000	1	1690000	1700000
77	ENSSSCG00000027404	UNC93A	1	1930000	1940000	1	1690000	1700000
78	ENSSSCG00000004018	AFDN	1	1700000	1710000	1	1760000	1770000
79	ENSSSCG00000004017		1	1510000	1520000	1	1770000	1780000
80	ENSSSCG00000004018	AFDN	1	1700000	1710000	1	1790000	1800000
81	ENSSSCG00000004018	AFDN	1	1700000	1710000	1	1810000	1820000
82	ENSSSCG00000027404	UNC93A	1	1930000	1940000	1	1830000	1840000
83	ENSSSCG00000004017		1	1510000	1520000	1	1840000	1850000
84	ENSSSCG00000027404	UNC93A	1	1930000	1940000	1	1850000	1860000
85	ENSSSCG00000004017		1	1510000	1520000	1	1860000	1870000
86	ENSSSCG00000004017		1	1510000	1520000	1	1890000	1900000
87	ENSSSCG00000004017		1	1510000	1520000	1	1900000	1910000
88	ENSSSCG00000004017		1	1510000	1520000	1	1910000	1920000
89	ENSSSCG00000004017		1	1510000	1520000	1	1920000	1930000
90	ENSSSCG00000004016		1	1530000	1540000	1	1950000	1960000
91	ENSSSCG00000004017		1	1510000	1520000	1	1950000	1960000
92	ENSSSCG00000004017		1	1510000	1520000	1	1960000	1970000
93	ENSSSCG00000004016		1	1530000	1540000	1	1970000	1980000
94	ENSSSCG00000004016		1	1530000	1540000	1	2030000	2040000
95	ENSSSCG00000004016		1	1530000	1540000	1	2040000	2050000
96	ENSSSCG00000004022	RPS6KA2	1	2200000	2210000	1	2060000	2070000
97	ENSSSCG00000024562	CCR6	1	2010000	2020000	1	2080000	2090000
98	ENSSSCG00000004022	RPS6KA2	1	2200000	2210000	1	2130000	2140000
99	ENSSSCG00000004022	RPS6KA2	1	2200000	2210000	1	2150000	2160000
100	ENSSSCG00000004020	SFT2D1	1	2570000	2580000	1	2210000	2220000
101	ENSSSCG00000004023	CEP43	1	2120000	2130000	1	2230000	2240000
102	ENSSSCG00000004024		1	2140000	2150000	1	2230000	2240000
103	ENSSSCG00000004023	CEP43	1	2120000	2130000	1	2240000	2250000
104	ENSSSCG00000004023	CEP43	1	2120000	2130000	1	2250000	2260000
105	ENSSSCG00000004024		1	2140000	2150000	1	2250000	2260000
106	ENSSSCG00000004023	CEP43	1	2120000	2130000	1	2260000	2270000
107	ENSSSCG00000004024		1	2140000	2150000	1	2260000	2270000
108	ENSSSCG00000024562	CCR6	1	2010000	2020000	1	2260000	2270000
109	ENSSSCG00000032916		1	2540000	2550000	1	2270000	2280000
110	ENSSSCG00000032916		1	2540000	2550000	1	2320000	2330000
111	ENSSSCG00000004023	CEP43	1	2120000	2130000	1	2560000	2570000
112	ENSSSCG00000004023	CEP43	1	2120000	2130000	1	2600000	2610000
113	ENSSSCG00000004027	PDE10A	1	3120000	3130000	1	2920000	2930000
114	ENSSSCG00000004027	PDE10A	1	3120000	3130000	1	3020000	3030000
115	ENSSSCG00000004027	PDE10A	1	3120000	3130000	1	3180000	3190000
116	ENSSSCG00000004027	PDE10A	1	3120000	3130000	1	3300000	3310000
117	ENSSSCG00000051306		1	2960000	2970000	1	3300000	3310000
118	ENSSSCG00000050842		1	5530000	5540000	1	3650000	3660000
119	ENSSSCG00000004029	QKI	1	4880000	4890000	1	4230000	4240000
120	ENSSSCG00000004029	QKI	1	4880000	4890000	1	4240000	4250000
121	ENSSSCG00000004029	QKI	1	4880000	4890000	1	4370000	4380000
122	ENSSSCG00000004029	QKI	1	4880000	4890000	1	4380000	4390000
123	ENSSSCG00000004029	QKI	1	4880000	4890000	1	4530000	4540000
124	ENSSSCG00000004029	QKI	1	4880000	4890000	1	4550000	4560000
125	ENSSSCG00000004029	QKI	1	4880000	4890000	1	5030000	5040000
126	ENSSSCG00000004029	QKI	1	4880000	4890000	1	5040000	5050000
127	ENSSSCG00000004029	QKI	1	4880000	4890000	1	5170000	5180000
128	ENSSSCG00000050842		1	5530000	5540000	1	5470000	5480000
129	ENSSSCG00000050842		1	5530000	5540000	1	5690000	5700000
130	ENSSSCG00000050842		1	5530000	5540000	1	5800000	5810000
131	ENSSSCG00000004037	MAP3K4	1	7040000	7050000	1	6650000	6660000
132	ENSSSCG00000004037	MAP3K4	1	7040000	7050000	1	6690000	6700000
133	ENSSSCG00000004037	MAP3K4	1	7040000	7050000	1	6700000	6710000
134	ENSSSCG00000004038	PLG	1	7060000	7070000	1	6700000	6710000
135	ENSSSCG00000004037	MAP3K4	1	7040000	7050000	1	6710000	6720000
136	ENSSSCG00000004038	PLG	1	7060000	7070000	1	6710000	6720000
137	ENSSSCG00000004037	MAP3K4	1	7040000	7050000	1	6720000	6730000
138	ENSSSCG00000004037	MAP3K4	1	7040000	7050000	1	6730000	6740000
139	ENSSSCG00000004038	PLG	1	7060000	7070000	1	6730000	6740000
140	ENSSSCG00000004038	PLG	1	7060000	7070000	1	6740000	6750000
141	ENSSSCG00000004037	MAP3K4	1	7040000	7050000	1	6760000	6770000
142	ENSSSCG00000004038	PLG	1	7060000	7070000	1	6930000	6940000
143	ENSSSCG00000004040	SLC22A2	1	7290000	7300000	1	7080000	7090000
144	ENSSSCG00000004040	SLC22A2	1	7290000	7300000	1	7100000	7110000
145	ENSSSCG00000004046	PNLDC1	1	7570000	7580000	1	7140000	7150000
146	ENSSSCG00000004040	SLC22A2	1	7290000	7300000	1	7180000	7190000
147	ENSSSCG00000004045	MAS1	1	7520000	7530000	1	7380000	7390000
148	ENSSSCG00000004044	IGF2R	1	7470000	7480000	1	7390000	7400000
149	ENSSSCG00000004045	MAS1	1	7520000	7530000	1	7390000	7400000
150	ENSSSCG00000004046	PNLDC1	1	7570000	7580000	1	7390000	7400000
151	ENSSSCG00000004045	MAS1	1	7520000	7530000	1	7400000	7410000
152	ENSSSCG00000004044	IGF2R	1	7470000	7480000	1	7410000	7420000
153	ENSSSCG00000004045	MAS1	1	7520000	7530000	1	7410000	7420000
154	ENSSSCG00000004044	IGF2R	1	7470000	7480000	1	7420000	7430000
155	ENSSSCG00000004050	WTAP	1	7650000	7660000	1	7550000	7560000
156	ENSSSCG00000040317	SOD2	1	7650000	7660000	1	7550000	7560000
157	ENSSSCG00000004050	WTAP	1	7650000	7660000	1	7600000	7610000
158	ENSSSCG00000040317	SOD2	1	7650000	7660000	1	7600000	7610000
159	ENSSSCG00000004046	PNLDC1	1	7570000	7580000	1	7620000	7630000
160	ENSSSCG00000012314	SERAC1	1	8930000	8940000	1	7630000	7640000
161	ENSSSCG00000024019		1	8930000	8940000	1	7630000	7640000
162	ENSSSCG00000004047	MRPL18	1	7590000	7600000	1	7640000	7650000
163	ENSSSCG00000004048	TCP1	1	7590000	7600000	1	7640000	7650000
164	ENSSSCG00000004047	MRPL18	1	7590000	7600000	1	7660000	7670000
165	ENSSSCG00000004048	TCP1	1	7590000	7600000	1	7660000	7670000
166	ENSSSCG00000004049	ACAT2	1	7610000	7620000	1	7670000	7680000
167	ENSSSCG00000004047	MRPL18	1	7590000	7600000	1	7680000	7690000
168	ENSSSCG00000004048	TCP1	1	7590000	7600000	1	7680000	7690000
169	ENSSSCG00000004052	FNDC1	1	8080000	8090000	1	7690000	7700000
170	ENSSSCG00000004052	FNDC1	1	8080000	8090000	1	7700000	7710000
171	ENSSSCG00000004055	RSPH3	1	8240000	8250000	1	7700000	7710000
172	ENSSSCG00000004052	FNDC1	1	8080000	8090000	1	7720000	7730000
173	ENSSSCG00000004052	FNDC1	1	8080000	8090000	1	7730000	7740000
174	ENSSSCG00000004052	FNDC1	1	8080000	8090000	1	7760000	7770000
175	ENSSSCG00000004052	FNDC1	1	8080000	8090000	1	7780000	7790000
176	ENSSSCG00000004052	FNDC1	1	8080000	8090000	1	7800000	7810000
177	ENSSSCG00000004052	FNDC1	1	8080000	8090000	1	7850000	7860000
178	ENSSSCG00000004052	FNDC1	1	8080000	8090000	1	7860000	7870000
179	ENSSSCG00000004052	FNDC1	1	8080000	8090000	1	7870000	7880000
180	ENSSSCG00000004052	FNDC1	1	8080000	8090000	1	7890000	7900000
181	ENSSSCG00000004052	FNDC1	1	8080000	8090000	1	7900000	7910000
182	ENSSSCG00000004052	FNDC1	1	8080000	8090000	1	7970000	7980000
183	ENSSSCG00000004055	RSPH3	1	8240000	8250000	1	8120000	8130000
184	ENSSSCG00000004055	RSPH3	1	8240000	8250000	1	8130000	8140000
185	ENSSSCG00000004053	TAGAP	1	8200000	8210000	1	8140000	8150000
186	ENSSSCG00000004055	RSPH3	1	8240000	8250000	1	8140000	8150000
187	ENSSSCG00000004053	TAGAP	1	8200000	8210000	1	8150000	8160000
188	ENSSSCG00000004055	RSPH3	1	8240000	8250000	1	8150000	8160000
189	ENSSSCG00000004055	RSPH3	1	8240000	8250000	1	8160000	8170000
190	ENSSSCG00000004057	SYTL3	1	8540000	8550000	1	8210000	8220000
191	ENSSSCG00000004057	SYTL3	1	8540000	8550000	1	8250000	8260000
192	ENSSSCG00000033107	DYNLT1	1	8550000	8560000	1	8250000	8260000
193	ENSSSCG00000004058	EZR	1	8400000	8410000	1	8260000	8270000
194	ENSSSCG00000004058	EZR	1	8400000	8410000	1	8290000	8300000
195	ENSSSCG00000004058	EZR	1	8400000	8410000	1	8300000	8310000
196	ENSSSCG00000004058	EZR	1	8400000	8410000	1	8310000	8320000
197	ENSSSCG00000004058	EZR	1	8400000	8410000	1	8320000	8330000
198	ENSSSCG00000004058	EZR	1	8400000	8410000	1	8330000	8340000
199	ENSSSCG00000004058	EZR	1	8400000	8410000	1	8340000	8350000
200	ENSSSCG00000004058	EZR	1	8400000	8410000	1	8350000	8360000
201	ENSSSCG00000004058	EZR	1	8400000	8410000	1	8450000	8460000
202	ENSSSCG00000004053	TAGAP	1	8200000	8210000	1	8470000	8480000
203	ENSSSCG00000004055	RSPH3	1	8240000	8250000	1	8470000	8480000
204	ENSSSCG00000004058	EZR	1	8400000	8410000	1	8470000	8480000
205	ENSSSCG00000004055	RSPH3	1	8240000	8250000	1	8500000	8510000
206	ENSSSCG00000004055	RSPH3	1	8240000	8250000	1	8520000	8530000
207	ENSSSCG00000012314	SERAC1	1	8930000	8940000	1	8530000	8540000
208	ENSSSCG00000024019		1	8930000	8940000	1	8530000	8540000
209	ENSSSCG00000004055	RSPH3	1	8240000	8250000	1	8600000	8610000
210	ENSSSCG00000012314	SERAC1	1	8930000	8940000	1	8600000	8610000
211	ENSSSCG00000024019		1	8930000	8940000	1	8600000	8610000
212	ENSSSCG00000043930		1	8890000	8900000	1	8610000	8620000
213	ENSSSCG00000043930		1	8890000	8900000	1	8620000	8630000
214	ENSSSCG00000043930		1	8890000	8900000	1	8640000	8650000
215	ENSSSCG00000031776		1	8820000	8830000	1	8670000	8680000
216	ENSSSCG00000043930		1	8890000	8900000	1	8670000	8680000
217	ENSSSCG00000012314	SERAC1	1	8930000	8940000	1	8680000	8690000
218	ENSSSCG00000024019		1	8930000	8940000	1	8680000	8690000
219	ENSSSCG00000043930		1	8890000	8900000	1	8680000	8690000
220	ENSSSCG00000012315	SYNJ2	1	9110000	9120000	1	8690000	8700000
221	ENSSSCG00000031776		1	8820000	8830000	1	8700000	8710000
222	ENSSSCG00000043930		1	8890000	8900000	1	8740000	8750000
223	ENSSSCG00000033107	DYNLT1	1	8550000	8560000	1	8830000	8840000
224	ENSSSCG00000024876	TMEM181	1	8630000	8640000	1	8850000	8860000
225	ENSSSCG00000031776		1	8820000	8830000	1	8870000	8880000
226	ENSSSCG00000024876	TMEM181	1	8630000	8640000	1	8880000	8890000
227	ENSSSCG00000004057	SYTL3	1	8540000	8550000	1	8900000	8910000
228	ENSSSCG00000024876	TMEM181	1	8630000	8640000	1	8940000	8950000
229	ENSSSCG00000024876	TMEM181	1	8630000	8640000	1	8950000	8960000
230	ENSSSCG00000048243		1	9270000	9280000	1	8950000	8960000
231	ENSSSCG00000004063	TMEM242	1	9660000	9670000	1	9020000	9030000
232	ENSSSCG00000012315	SYNJ2	1	9110000	9120000	1	9020000	9030000
233	ENSSSCG00000012315	SYNJ2	1	9110000	9120000	1	9030000	9040000
234	ENSSSCG00000012315	SYNJ2	1	9110000	9120000	1	9040000	9050000
235	ENSSSCG00000012315	SYNJ2	1	9110000	9120000	1	9060000	9070000
236	ENSSSCG00000012314	SERAC1	1	8930000	8940000	1	9150000	9160000
237	ENSSSCG00000024019		1	8930000	8940000	1	9150000	9160000
238	ENSSSCG00000048243		1	9270000	9280000	1	9180000	9190000
239	ENSSSCG00000030535	SNX9	1	9240000	9250000	1	9190000	9200000
240	ENSSSCG00000048243		1	9270000	9280000	1	9190000	9200000
241	ENSSSCG00000048243		1	9270000	9280000	1	9200000	9210000
242	ENSSSCG00000048243		1	9270000	9280000	1	9210000	9220000
243	ENSSSCG00000048243		1	9270000	9280000	1	9220000	9230000
244	ENSSSCG00000012315	SYNJ2	1	9110000	9120000	1	9290000	9300000
245	ENSSSCG00000004063	TMEM242	1	9660000	9670000	1	9310000	9320000
246	ENSSSCG00000004063	TMEM242	1	9660000	9670000	1	9330000	9340000
247	ENSSSCG00000004063	TMEM242	1	9660000	9670000	1	9340000	9350000
248	ENSSSCG00000035027	ZDHHC14	1	9610000	9620000	1	9340000	9350000
249	ENSSSCG00000038527		1	9610000	9620000	1	9340000	9350000
250	ENSSSCG00000004063	TMEM242	1	9660000	9670000	1	9350000	9360000
251	ENSSSCG00000004063	TMEM242	1	9660000	9670000	1	9360000	9370000
252	ENSSSCG00000004063	TMEM242	1	9660000	9670000	1	9370000	9380000
253	ENSSSCG00000035027	ZDHHC14	1	9610000	9620000	1	9370000	9380000
254	ENSSSCG00000038527		1	9610000	9620000	1	9370000	9380000
255	ENSSSCG00000004063	TMEM242	1	9660000	9670000	1	9380000	9390000
256	ENSSSCG00000004063	TMEM242	1	9660000	9670000	1	9390000	9400000
257	ENSSSCG00000004063	TMEM242	1	9660000	9670000	1	9400000	9410000
258	ENSSSCG00000048243		1	9270000	9280000	1	9420000	9430000
259	ENSSSCG00000004063	TMEM242	1	9660000	9670000	1	9430000	9440000
260	ENSSSCG00000035027	ZDHHC14	1	9610000	9620000	1	9430000	9440000
261	ENSSSCG00000038527		1	9610000	9620000	1	9430000	9440000
262	ENSSSCG00000004063	TMEM242	1	9660000	9670000	1	9440000	9450000
263	ENSSSCG00000004063	TMEM242	1	9660000	9670000	1	9530000	9540000
264	ENSSSCG00000004064	ARID1B	1	10220000	10230000	1	9760000	9770000
265	ENSSSCG00000004064	ARID1B	1	10220000	10230000	1	9860000	9870000
266	ENSSSCG00000004064	ARID1B	1	10220000	10230000	1	9890000	9900000
267	ENSSSCG00000004064	ARID1B	1	10220000	10230000	1	9940000	9950000
268	ENSSSCG00000004064	ARID1B	1	10220000	10230000	1	9970000	9980000
269	ENSSSCG00000004064	ARID1B	1	10220000	10230000	1	9980000	9990000
270	ENSSSCG00000004064	ARID1B	1	10220000	10230000	1	9990000	10000000
271	ENSSSCG00000004064	ARID1B	1	10220000	10230000	1	10020000	10030000
272	ENSSSCG00000004064	ARID1B	1	10220000	10230000	1	10030000	10040000
273	ENSSSCG00000004064	ARID1B	1	10220000	10230000	1	10050000	10060000
274	ENSSSCG00000004064	ARID1B	1	10220000	10230000	1	10100000	10110000
275	ENSSSCG00000004064	ARID1B	1	10220000	10230000	1	10140000	10150000
276	ENSSSCG00000004064	ARID1B	1	10220000	10230000	1	10320000	10330000
277	ENSSSCG00000004068	NOX3	1	11440000	11450000	1	11150000	11160000
278	ENSSSCG00000024361	TFB1M	1	11560000	11570000	1	11300000	11310000
279	ENSSSCG00000004068	NOX3	1	11440000	11450000	1	11520000	11530000
280	ENSSSCG00000004065	TIAM2	1	11800000	11810000	1	11920000	11930000
281	ENSSSCG00000004065	TIAM2	1	11800000	11810000	1	11990000	12000000
282	ENSSSCG00000004070	SCAF8	1	12120000	12130000	1	12060000	12070000
283	ENSSSCG00000004078	VIP	1	13610000	13620000	1	13470000	13480000
284	ENSSSCG00000004078	VIP	1	13610000	13620000	1	13500000	13510000
285	ENSSSCG00000004076	MTRF1L	1	13440000	13450000	1	13650000	13660000
286	ENSSSCG00000004081		1	13710000	13720000	1	13770000	13780000
287	ENSSSCG00000004081		1	13710000	13720000	1	13790000	13800000
288	ENSSSCG00000004081		1	13710000	13720000	1	13800000	13810000
289	ENSSSCG00000004081		1	13710000	13720000	1	13810000	13820000
290	ENSSSCG00000031536	MYCT1	1	13690000	13700000	1	13810000	13820000
291	ENSSSCG00000004081		1	13710000	13720000	1	13820000	13830000
292	ENSSSCG00000031536	MYCT1	1	13690000	13700000	1	13830000	13840000
293	ENSSSCG00000004081		1	13710000	13720000	1	13850000	13860000
294	ENSSSCG00000031536	MYCT1	1	13690000	13700000	1	13850000	13860000
295	ENSSSCG00000031536	MYCT1	1	13690000	13700000	1	13860000	13870000
296	ENSSSCG00000004076	MTRF1L	1	13440000	13450000	1	13880000	13890000
297	ENSSSCG00000004081		1	13710000	13720000	1	13880000	13890000
298	ENSSSCG00000004081		1	13710000	13720000	1	13900000	13910000
299	ENSSSCG00000049158		1	13970000	13980000	1	13900000	13910000
300	ENSSSCG00000031536	MYCT1	1	13690000	13700000	1	13920000	13930000
301	ENSSSCG00000049158		1	13970000	13980000	1	14050000	14060000
302	ENSSSCG00000031744		1	14070000	14080000	1	14180000	14190000
303	ENSSSCG00000025777	ESR1	1	14490000	14500000	1	14220000	14230000
304	ENSSSCG00000025777	ESR1	1	14490000	14500000	1	14320000	14330000
305	ENSSSCG00000025777	ESR1	1	14490000	14500000	1	14350000	14360000
306	ENSSSCG00000025777	ESR1	1	14490000	14500000	1	14380000	14390000
307	ENSSSCG00000004087	CCDC170	1	14750000	14760000	1	14590000	14600000
308	ENSSSCG00000004087	CCDC170	1	14750000	14760000	1	14680000	14690000
309	ENSSSCG00000031744		1	14070000	14080000	1	14770000	14780000
310	ENSSSCG00000004092	MTHFD1L	1	15320000	15330000	1	14890000	14900000
311	ENSSSCG00000004092	MTHFD1L	1	15320000	15330000	1	14900000	14910000
312	ENSSSCG00000004092	MTHFD1L	1	15320000	15330000	1	14910000	14920000
313	ENSSSCG00000004092	MTHFD1L	1	15320000	15330000	1	14920000	14930000
314	ENSSSCG00000031733	AKAP12	1	15010000	15020000	1	14920000	14930000
315	ENSSSCG00000004092	MTHFD1L	1	15320000	15330000	1	14930000	14940000
316	ENSSSCG00000031733	AKAP12	1	15010000	15020000	1	14930000	14940000
317	ENSSSCG00000031733	AKAP12	1	15010000	15020000	1	14960000	14970000
318	ENSSSCG00000031733	AKAP12	1	15010000	15020000	1	15130000	15140000
319	ENSSSCG00000031733	AKAP12	1	15010000	15020000	1	15140000	15150000
320	ENSSSCG00000031733	AKAP12	1	15010000	15020000	1	15170000	15180000
321	ENSSSCG00000031733	AKAP12	1	15010000	15020000	1	15190000	15200000
322	ENSSSCG00000031733	AKAP12	1	15010000	15020000	1	15200000	15210000
323	ENSSSCG00000031733	AKAP12	1	15010000	15020000	1	15210000	15220000
324	ENSSSCG00000031733	AKAP12	1	15010000	15020000	1	15290000	15300000
325	ENSSSCG00000031733	AKAP12	1	15010000	15020000	1	15300000	15310000
326	ENSSSCG00000031733	AKAP12	1	15010000	15020000	1	15310000	15320000
327	ENSSSCG00000040966		1	15730000	15740000	1	15330000	15340000
328	ENSSSCG00000040966		1	15730000	15740000	1	15340000	15350000
329	ENSSSCG00000040966		1	15730000	15740000	1	15350000	15360000
330	ENSSSCG00000040966		1	15730000	15740000	1	15360000	15370000
331	ENSSSCG00000035574		1	16000000	16010000	1	15370000	15380000
332	ENSSSCG00000040966		1	15730000	15740000	1	15370000	15380000
333	ENSSSCG00000040966		1	15730000	15740000	1	15400000	15410000
334	ENSSSCG00000040966		1	15730000	15740000	1	15410000	15420000
335	ENSSSCG00000040966		1	15730000	15740000	1	15430000	15440000
336	ENSSSCG00000040966		1	15730000	15740000	1	15440000	15450000
337	ENSSSCG00000040966		1	15730000	15740000	1	15460000	15470000
338	ENSSSCG00000040966		1	15730000	15740000	1	15470000	15480000
339	ENSSSCG00000040966		1	15730000	15740000	1	15480000	15490000
340	ENSSSCG00000040966		1	15730000	15740000	1	15490000	15500000
341	ENSSSCG00000040966		1	15730000	15740000	1	15570000	15580000
342	ENSSSCG00000040966		1	15730000	15740000	1	15600000	15610000
343	ENSSSCG00000040966		1	15730000	15740000	1	15620000	15630000
344	ENSSSCG00000040966		1	15730000	15740000	1	15630000	15640000
345	ENSSSCG00000040966		1	15730000	15740000	1	15640000	15650000
346	ENSSSCG00000040966		1	15730000	15740000	1	15650000	15660000
347	ENSSSCG00000040966		1	15730000	15740000	1	15660000	15670000
348	ENSSSCG00000032778	PLEKHG1	1	15580000	15590000	1	15680000	15690000
349	ENSSSCG00000032778	PLEKHG1	1	15580000	15590000	1	15690000	15700000
350	ENSSSCG00000041378		1	16100000	16110000	1	15750000	15760000
351	ENSSSCG00000004096		1	16050000	16060000	1	15760000	15770000
352	ENSSSCG00000026042	ULBP1	1	16120000	16130000	1	15760000	15770000
353	ENSSSCG00000032525		1	16020000	16030000	1	15760000	15770000
354	ENSSSCG00000033578		1	16040000	16050000	1	15760000	15770000
355	ENSSSCG00000035574		1	16000000	16010000	1	15760000	15770000
356	ENSSSCG00000032525		1	16020000	16030000	1	15780000	15790000
357	ENSSSCG00000004096		1	16050000	16060000	1	15790000	15800000
358	ENSSSCG00000033578		1	16040000	16050000	1	15790000	15800000
359	ENSSSCG00000004096		1	16050000	16060000	1	15800000	15810000
360	ENSSSCG00000033578		1	16040000	16050000	1	15800000	15810000
361	ENSSSCG00000035574		1	16000000	16010000	1	15800000	15810000
362	ENSSSCG00000035574		1	16000000	16010000	1	15810000	15820000
363	ENSSSCG00000026042	ULBP1	1	16120000	16130000	1	15840000	15850000
364	ENSSSCG00000032525		1	16020000	16030000	1	15850000	15860000
365	ENSSSCG00000004093	IYD	1	15770000	15780000	1	15890000	15900000
366	ENSSSCG00000035574		1	16000000	16010000	1	15900000	15910000
367	ENSSSCG00000004093	IYD	1	15770000	15780000	1	15970000	15980000
368	ENSSSCG00000041378		1	16100000	16110000	1	16010000	16020000
369	ENSSSCG00000004093	IYD	1	15770000	15780000	1	16030000	16040000
370	ENSSSCG00000004093	IYD	1	15770000	15780000	1	16070000	16080000
371	ENSSSCG00000032525		1	16020000	16030000	1	16090000	16100000
372	ENSSSCG00000004093	IYD	1	15770000	15780000	1	16170000	16180000
373	ENSSSCG00000004096		1	16050000	16060000	1	16170000	16180000
374	ENSSSCG00000032525		1	16020000	16030000	1	16170000	16180000
375	ENSSSCG00000033578		1	16040000	16050000	1	16170000	16180000
376	ENSSSCG00000004093	IYD	1	15770000	15780000	1	16180000	16190000
377	ENSSSCG00000004096		1	16050000	16060000	1	16180000	16190000
378	ENSSSCG00000004103	PCMT1	1	16250000	16260000	1	16180000	16190000
379	ENSSSCG00000004105	NUP43	1	16250000	16260000	1	16180000	16190000
380	ENSSSCG00000033578		1	16040000	16050000	1	16180000	16190000
381	ENSSSCG00000004096		1	16050000	16060000	1	16190000	16200000
382	ENSSSCG00000040966		1	15730000	15740000	1	16190000	16200000
383	ENSSSCG00000028867	PPIL4	1	16390000	16400000	1	16200000	16210000
384	ENSSSCG00000004110	TAB2	1	16610000	16620000	1	16530000	16540000
385	ENSSSCG00000004109	ZC3H12D	1	16460000	16470000	1	16790000	16800000
386	ENSSSCG00000004110	TAB2	1	16610000	16620000	1	16810000	16820000
387	ENSSSCG00000004110	TAB2	1	16610000	16620000	1	16860000	16870000
388	ENSSSCG00000028867	PPIL4	1	16390000	16400000	1	16860000	16870000
389	ENSSSCG00000004109	ZC3H12D	1	16460000	16470000	1	16880000	16890000
390	ENSSSCG00000028974	UST	1	17140000	17150000	1	16940000	16950000
391	ENSSSCG00000028974	UST	1	17140000	17150000	1	16950000	16960000
392	ENSSSCG00000028974	UST	1	17140000	17150000	1	16960000	16970000
393	ENSSSCG00000028974	UST	1	17140000	17150000	1	17000000	17010000
394	ENSSSCG00000028974	UST	1	17140000	17150000	1	17190000	17200000
395	ENSSSCG00000028974	UST	1	17140000	17150000	1	17250000	17260000
396	ENSSSCG00000028974	UST	1	17140000	17150000	1	17290000	17300000
397	ENSSSCG00000033175	SASH1	1	17660000	17670000	1	17340000	17350000
398	ENSSSCG00000033175	SASH1	1	17660000	17670000	1	17370000	17380000
399	ENSSSCG00000033175	SASH1	1	17660000	17670000	1	17380000	17390000
400	ENSSSCG00000033175	SASH1	1	17660000	17670000	1	17390000	17400000
401	ENSSSCG00000033175	SASH1	1	17660000	17670000	1	17400000	17410000
402	ENSSSCG00000033175	SASH1	1	17660000	17670000	1	17410000	17420000
403	ENSSSCG00000033175	SASH1	1	17660000	17670000	1	17490000	17500000
404	ENSSSCG00000033175	SASH1	1	17660000	17670000	1	17590000	17600000
405	ENSSSCG00000033175	SASH1	1	17660000	17670000	1	17600000	17610000
406	ENSSSCG00000048240	SAMD5	1	18280000	18290000	1	17680000	17690000
407	ENSSSCG00000048240	SAMD5	1	18280000	18290000	1	17690000	17700000
408	ENSSSCG00000048240	SAMD5	1	18280000	18290000	1	17700000	17710000
409	ENSSSCG00000048240	SAMD5	1	18280000	18290000	1	17710000	17720000
410	ENSSSCG00000048240	SAMD5	1	18280000	18290000	1	17740000	17750000
411	ENSSSCG00000048240	SAMD5	1	18280000	18290000	1	17880000	17890000
412	ENSSSCG00000048240	SAMD5	1	18280000	18290000	1	18030000	18040000
413	ENSSSCG00000033175	SASH1	1	17660000	17670000	1	18290000	18300000
414	ENSSSCG00000043354		1	18760000	18770000	1	18570000	18580000
415	ENSSSCG00000004113	STXBP5	1	18510000	18520000	1	18840000	18850000
416	ENSSSCG00000043624		1	19440000	19450000	1	18870000	18880000
417	ENSSSCG00000004114	RAB32	1	19090000	19100000	1	18950000	18960000
418	ENSSSCG00000004114	RAB32	1	19090000	19100000	1	18960000	18970000
419	ENSSSCG00000004114	RAB32	1	19090000	19100000	1	18970000	18980000
420	ENSSSCG00000004114	RAB32	1	19090000	19100000	1	19010000	19020000
421	ENSSSCG00000004114	RAB32	1	19090000	19100000	1	19030000	19040000
422	ENSSSCG00000004114	RAB32	1	19090000	19100000	1	19040000	19050000
423	ENSSSCG00000004120	SHPRH	1	19610000	19620000	1	19670000	19680000
424	ENSSSCG00000004120	SHPRH	1	19610000	19620000	1	19690000	19700000
425	ENSSSCG00000004123	UTRN	1	21040000	21050000	1	20830000	20840000
426	ENSSSCG00000004123	UTRN	1	21040000	21050000	1	20840000	20850000
427	ENSSSCG00000004125	STX11	1	21150000	21160000	1	20840000	20850000
428	ENSSSCG00000004123	UTRN	1	21040000	21050000	1	20850000	20860000
429	ENSSSCG00000004123	UTRN	1	21040000	21050000	1	20870000	20880000
430	ENSSSCG00000004123	UTRN	1	21040000	21050000	1	20880000	20890000
431	ENSSSCG00000004125	STX11	1	21150000	21160000	1	20890000	20900000
432	ENSSSCG00000004123	UTRN	1	21040000	21050000	1	20900000	20910000
433	ENSSSCG00000004123	UTRN	1	21040000	21050000	1	20910000	20920000
434	ENSSSCG00000004123	UTRN	1	21040000	21050000	1	20920000	20930000
435	ENSSSCG00000004123	UTRN	1	21040000	21050000	1	20930000	20940000
436	ENSSSCG00000004123	UTRN	1	21040000	21050000	1	20940000	20950000
437	ENSSSCG00000004123	UTRN	1	21040000	21050000	1	20960000	20970000
438	ENSSSCG00000039614		1	21420000	21430000	1	20960000	20970000
439	ENSSSCG00000004123	UTRN	1	21040000	21050000	1	20980000	20990000
440	ENSSSCG00000004125	STX11	1	21150000	21160000	1	21210000	21220000
441	ENSSSCG00000004127	PLAGL1	1	21300000	21310000	1	21350000	21360000
442	ENSSSCG00000004133	FUCA2	1	21740000	21750000	1	21370000	21380000
443	ENSSSCG00000004133	FUCA2	1	21740000	21750000	1	21440000	21450000
444	ENSSSCG00000039614		1	21420000	21430000	1	21620000	21630000
445	ENSSSCG00000039614		1	21420000	21430000	1	21650000	21660000
446	ENSSSCG00000039614		1	21420000	21430000	1	21660000	21670000
447	ENSSSCG00000039614		1	21420000	21430000	1	21670000	21680000
448	ENSSSCG00000040918		1	21430000	21440000	1	21670000	21680000
449	ENSSSCG00000004128	ZC2HC1B	1	21410000	21420000	1	21680000	21690000
450	ENSSSCG00000004133	FUCA2	1	21740000	21750000	1	21680000	21690000
451	ENSSSCG00000039614		1	21420000	21430000	1	21680000	21690000
452	ENSSSCG00000040918		1	21430000	21440000	1	21690000	21700000
453	ENSSSCG00000040918		1	21430000	21440000	1	21700000	21710000
454	ENSSSCG00000004136	AIG1	1	22160000	22170000	1	21830000	21840000
455	ENSSSCG00000004138	HIVEP2	1	22240000	22250000	1	21830000	21840000
456	ENSSSCG00000004138	HIVEP2	1	22240000	22250000	1	21850000	21860000
457	ENSSSCG00000044542		1	22330000	22340000	1	22280000	22290000
458	ENSSSCG00000004138	HIVEP2	1	22240000	22250000	1	22300000	22310000
459	ENSSSCG00000004138	HIVEP2	1	22240000	22250000	1	22360000	22370000
460	ENSSSCG00000004138	HIVEP2	1	22240000	22250000	1	22370000	22380000
461	ENSSSCG00000004138	HIVEP2	1	22240000	22250000	1	22390000	22400000
462	ENSSSCG00000004134	PEX3	1	21800000	21810000	1	22430000	22440000
463	ENSSSCG00000039598	ADAT2	1	21800000	21810000	1	22430000	22440000
464	ENSSSCG00000044542		1	22330000	22340000	1	22440000	22450000
465	ENSSSCG00000004138	HIVEP2	1	22240000	22250000	1	22450000	22460000
466	ENSSSCG00000004136	AIG1	1	22160000	22170000	1	22460000	22470000
467	ENSSSCG00000004136	AIG1	1	22160000	22170000	1	22480000	22490000
468	ENSSSCG00000004134	PEX3	1	21800000	21810000	1	22490000	22500000
469	ENSSSCG00000004138	HIVEP2	1	22240000	22250000	1	22490000	22500000
470	ENSSSCG00000039598	ADAT2	1	21800000	21810000	1	22490000	22500000
471	ENSSSCG00000004133	FUCA2	1	21740000	21750000	1	22510000	22520000
472	ENSSSCG00000004134	PEX3	1	21800000	21810000	1	22560000	22570000
473	ENSSSCG00000039598	ADAT2	1	21800000	21810000	1	22560000	22570000
474	ENSSSCG00000004134	PEX3	1	21800000	21810000	1	22610000	22620000
475	ENSSSCG00000039598	ADAT2	1	21800000	21810000	1	22610000	22620000
476	ENSSSCG00000004133	FUCA2	1	21740000	21750000	1	22630000	22640000
477	ENSSSCG00000004134	PEX3	1	21800000	21810000	1	22650000	22660000
478	ENSSSCG00000039598	ADAT2	1	21800000	21810000	1	22650000	22660000
479	ENSSSCG00000034307	GJE1	1	22930000	22940000	1	22660000	22670000
480	ENSSSCG00000004140	VTA1	1	22920000	22930000	1	22690000	22700000
481	ENSSSCG00000034307	GJE1	1	22930000	22940000	1	22690000	22700000
482	ENSSSCG00000004140	VTA1	1	22920000	22930000	1	22700000	22710000
483	ENSSSCG00000034307	GJE1	1	22930000	22940000	1	22700000	22710000
484	ENSSSCG00000004140	VTA1	1	22920000	22930000	1	22710000	22720000
485	ENSSSCG00000004139	ADGRG6	1	22800000	22810000	1	22720000	22730000
486	ENSSSCG00000004140	VTA1	1	22920000	22930000	1	22720000	22730000
487	ENSSSCG00000034307	GJE1	1	22930000	22940000	1	22720000	22730000
488	ENSSSCG00000004140	VTA1	1	22920000	22930000	1	22730000	22740000
489	ENSSSCG00000036250	NMBR	1	22970000	22980000	1	22730000	22740000
490	ENSSSCG00000034307	GJE1	1	22930000	22940000	1	22740000	22750000
491	ENSSSCG00000004139	ADGRG6	1	22800000	22810000	1	22860000	22870000
492	ENSSSCG00000004143	TXLNB	1	25220000	25230000	1	23060000	23070000
493	ENSSSCG00000036250	NMBR	1	22970000	22980000	1	23160000	23170000
494	ENSSSCG00000004143	TXLNB	1	25220000	25230000	1	23270000	23280000
495	ENSSSCG00000034307	GJE1	1	22930000	22940000	1	23270000	23280000
496	ENSSSCG00000004142	CITED2	1	25150000	25160000	1	23370000	23380000
497	ENSSSCG00000004143	TXLNB	1	25220000	25230000	1	23370000	23380000
498	ENSSSCG00000043584		1	24130000	24140000	1	23410000	23420000
499	ENSSSCG00000043584		1	24130000	24140000	1	23550000	23560000
500	ENSSSCG00000004142	CITED2	1	25150000	25160000	1	24040000	24050000
501	ENSSSCG00000043584		1	24130000	24140000	1	24080000	24090000
502	ENSSSCG00000036250	NMBR	1	22970000	22980000	1	24100000	24110000
503	ENSSSCG00000043584		1	24130000	24140000	1	24180000	24190000
504	ENSSSCG00000043584		1	24130000	24140000	1	24240000	24250000
505	ENSSSCG00000004142	CITED2	1	25150000	25160000	1	24270000	24280000
506	ENSSSCG00000004142	CITED2	1	25150000	25160000	1	24430000	24440000
507	ENSSSCG00000004142	CITED2	1	25150000	25160000	1	24440000	24450000
508	ENSSSCG00000004142	CITED2	1	25150000	25160000	1	24530000	24540000
509	ENSSSCG00000004142	CITED2	1	25150000	25160000	1	24600000	24610000
510	ENSSSCG00000004142	CITED2	1	25150000	25160000	1	24620000	24630000
511	ENSSSCG00000004142	CITED2	1	25150000	25160000	1	24630000	24640000
512	ENSSSCG00000043584		1	24130000	24140000	1	24640000	24650000
513	ENSSSCG00000004142	CITED2	1	25150000	25160000	1	24660000	24670000
514	ENSSSCG00000004142	CITED2	1	25150000	25160000	1	24690000	24700000
515	ENSSSCG00000004142	CITED2	1	25150000	25160000	1	24890000	24900000
516	ENSSSCG00000004142	CITED2	1	25150000	25160000	1	24980000	24990000
517	ENSSSCG00000004142	CITED2	1	25150000	25160000	1	24990000	25000000
518	ENSSSCG00000004144	HECA	1	25360000	25370000	1	25170000	25180000
519	ENSSSCG00000004143	TXLNB	1	25220000	25230000	1	25270000	25280000
520	ENSSSCG00000004145	ABRACL	1	25440000	25450000	1	25630000	25640000
521	ENSSSCG00000004148	CCDC28A	1	25660000	25670000	1	25820000	25830000
522	ENSSSCG00000004149	NHSL1	1	25730000	25740000	1	25820000	25830000
523	ENSSSCG00000004149	NHSL1	1	25730000	25740000	1	25830000	25840000
524	ENSSSCG00000004149	NHSL1	1	25730000	25740000	1	25970000	25980000
525	ENSSSCG00000004148	CCDC28A	1	25660000	25670000	1	25980000	25990000
526	ENSSSCG00000004149	NHSL1	1	25730000	25740000	1	25980000	25990000
527	ENSSSCG00000004149	NHSL1	1	25730000	25740000	1	25990000	26000000
528	ENSSSCG00000004147	ECT2L	1	25640000	25650000	1	26310000	26320000
529	ENSSSCG00000038420	PERP	1	26300000	26310000	1	26360000	26370000
530	ENSSSCG00000038420	PERP	1	26300000	26310000	1	26380000	26390000
531	ENSSSCG00000038420	PERP	1	26300000	26310000	1	26390000	26400000
532	ENSSSCG00000004158	IL22RA2	1	27070000	27080000	1	26470000	26480000
533	ENSSSCG00000004154	TNFAIP3	1	26480000	26490000	1	26550000	26560000
534	ENSSSCG00000038420	PERP	1	26300000	26310000	1	26630000	26640000
535	ENSSSCG00000004154	TNFAIP3	1	26480000	26490000	1	26640000	26650000
536	ENSSSCG00000038420	PERP	1	26300000	26310000	1	26640000	26650000
537	ENSSSCG00000004154	TNFAIP3	1	26480000	26490000	1	26650000	26660000
538	ENSSSCG00000004157	IL20RA	1	27130000	27140000	1	26670000	26680000
539	ENSSSCG00000004157	IL20RA	1	27130000	27140000	1	26690000	26700000
540	ENSSSCG00000004155	OLIG3	1	26790000	26800000	1	26700000	26710000
541	ENSSSCG00000004157	IL20RA	1	27130000	27140000	1	26860000	26870000
542	ENSSSCG00000004155	OLIG3	1	26790000	26800000	1	26920000	26930000
543	ENSSSCG00000004157	IL20RA	1	27130000	27140000	1	26920000	26930000
544	ENSSSCG00000004157	IL20RA	1	27130000	27140000	1	26940000	26950000
545	ENSSSCG00000004158	IL22RA2	1	27070000	27080000	1	26940000	26950000
546	ENSSSCG00000026041	MAP3K5	1	27380000	27390000	1	26950000	26960000
547	ENSSSCG00000004158	IL22RA2	1	27070000	27080000	1	26960000	26970000
548	ENSSSCG00000004158	IL22RA2	1	27070000	27080000	1	26980000	26990000
549	ENSSSCG00000039049	MAP7	1	27600000	27610000	1	27280000	27290000
550	ENSSSCG00000026041	MAP3K5	1	27380000	27390000	1	27430000	27440000
551	ENSSSCG00000026041	MAP3K5	1	27380000	27390000	1	27440000	27450000
552	ENSSSCG00000026041	MAP3K5	1	27380000	27390000	1	27450000	27460000
553	ENSSSCG00000026041	MAP3K5	1	27380000	27390000	1	27460000	27470000
554	ENSSSCG00000026041	MAP3K5	1	27380000	27390000	1	27470000	27480000
555	ENSSSCG00000026041	MAP3K5	1	27380000	27390000	1	27480000	27490000
556	ENSSSCG00000026041	MAP3K5	1	27380000	27390000	1	27490000	27500000
557	ENSSSCG00000026041	MAP3K5	1	27380000	27390000	1	27500000	27510000
558	ENSSSCG00000026041	MAP3K5	1	27380000	27390000	1	27510000	27520000
559	ENSSSCG00000026041	MAP3K5	1	27380000	27390000	1	27520000	27530000
560	ENSSSCG00000004160	PEX7	1	27340000	27350000	1	27530000	27540000
561	ENSSSCG00000026041	MAP3K5	1	27380000	27390000	1	27530000	27540000
562	ENSSSCG00000026041	MAP3K5	1	27380000	27390000	1	27540000	27550000
563	ENSSSCG00000026041	MAP3K5	1	27380000	27390000	1	27550000	27560000
564	ENSSSCG00000004160	PEX7	1	27340000	27350000	1	27560000	27570000
565	ENSSSCG00000026041	MAP3K5	1	27380000	27390000	1	27560000	27570000
566	ENSSSCG00000004160	PEX7	1	27340000	27350000	1	27570000	27580000
567	ENSSSCG00000026041	MAP3K5	1	27380000	27390000	1	27570000	27580000
568	ENSSSCG00000004160	PEX7	1	27340000	27350000	1	27580000	27590000
569	ENSSSCG00000026041	MAP3K5	1	27380000	27390000	1	27580000	27590000
570	ENSSSCG00000004160	PEX7	1	27340000	27350000	1	27590000	27600000
571	ENSSSCG00000026041	MAP3K5	1	27380000	27390000	1	27590000	27600000
572	ENSSSCG00000004166	AHI1	1	28560000	28570000	1	27830000	27840000
573	ENSSSCG00000004166	AHI1	1	28560000	28570000	1	27840000	27850000
574	ENSSSCG00000004166	AHI1	1	28560000	28570000	1	27870000	27880000
575	ENSSSCG00000004166	AHI1	1	28560000	28570000	1	27890000	27900000
576	ENSSSCG00000004166	AHI1	1	28560000	28570000	1	27910000	27920000
577	ENSSSCG00000004166	AHI1	1	28560000	28570000	1	27920000	27930000
578	ENSSSCG00000004166	AHI1	1	28560000	28570000	1	27930000	27940000
579	ENSSSCG00000004165	PDE7B	1	28300000	28310000	1	27940000	27950000
580	ENSSSCG00000004166	AHI1	1	28560000	28570000	1	27940000	27950000
581	ENSSSCG00000004164	MTFR2	1	27900000	27910000	1	28290000	28300000
582	ENSSSCG00000004164	MTFR2	1	27900000	27910000	1	28490000	28500000
583	ENSSSCG00000004164	MTFR2	1	27900000	27910000	1	28520000	28530000
584	ENSSSCG00000004163	BCLAF1	1	27860000	27870000	1	28530000	28540000
585	ENSSSCG00000004164	MTFR2	1	27900000	27910000	1	28530000	28540000
586	ENSSSCG00000004164	MTFR2	1	27900000	27910000	1	28540000	28550000
587	ENSSSCG00000004163	BCLAF1	1	27860000	27870000	1	28550000	28560000
588	ENSSSCG00000004164	MTFR2	1	27900000	27910000	1	28550000	28560000
589	ENSSSCG00000004163	BCLAF1	1	27860000	27870000	1	28570000	28580000
590	ENSSSCG00000004164	MTFR2	1	27900000	27910000	1	28580000	28590000
591	ENSSSCG00000004164	MTFR2	1	27900000	27910000	1	28600000	28610000
592	ENSSSCG00000041469		1	28900000	28910000	1	28670000	28680000
593	ENSSSCG00000004167	MYB	1	28850000	28860000	1	28940000	28950000
594	ENSSSCG00000022387	TBPL1	1	29930000	29940000	1	29180000	29190000
595	ENSSSCG00000021443	SGK1	1	29620000	29630000	1	29290000	29300000
596	ENSSSCG00000004170		1	29100000	29110000	1	29300000	29310000
597	ENSSSCG00000021443	SGK1	1	29620000	29630000	1	29300000	29310000
598	ENSSSCG00000021443	SGK1	1	29620000	29630000	1	29410000	29420000
599	ENSSSCG00000004170		1	29100000	29110000	1	29720000	29730000
600	ENSSSCG00000004170		1	29100000	29110000	1	29730000	29740000
601	ENSSSCG00000004170		1	29100000	29110000	1	29740000	29750000
602	ENSSSCG00000004170		1	29100000	29110000	1	29750000	29760000
603	ENSSSCG00000028115	ALDH8A1	1	29060000	29070000	1	29750000	29760000
604	ENSSSCG00000004170		1	29100000	29110000	1	29760000	29770000
605	ENSSSCG00000028115	ALDH8A1	1	29060000	29070000	1	29760000	29770000
606	ENSSSCG00000004170		1	29100000	29110000	1	29770000	29780000
607	ENSSSCG00000028115	ALDH8A1	1	29060000	29070000	1	29770000	29780000
608	ENSSSCG00000028115	ALDH8A1	1	29060000	29070000	1	29780000	29790000
609	ENSSSCG00000004170		1	29100000	29110000	1	29790000	29800000
610	ENSSSCG00000028115	ALDH8A1	1	29060000	29070000	1	29790000	29800000
611	ENSSSCG00000022387	TBPL1	1	29930000	29940000	1	29800000	29810000
612	ENSSSCG00000022387	TBPL1	1	29930000	29940000	1	29810000	29820000
613	ENSSSCG00000022387	TBPL1	1	29930000	29940000	1	29820000	29830000
614	ENSSSCG00000004172	SLC2A12	1	29830000	29840000	1	29900000	29910000
615	ENSSSCG00000004172	SLC2A12	1	29830000	29840000	1	29910000	29920000
616	ENSSSCG00000004172	SLC2A12	1	29830000	29840000	1	29940000	29950000
617	ENSSSCG00000004170		1	29100000	29110000	1	29950000	29960000
618	ENSSSCG00000028115	ALDH8A1	1	29060000	29070000	1	29950000	29960000
619	ENSSSCG00000004172	SLC2A12	1	29830000	29840000	1	30220000	30230000
620	ENSSSCG00000022387	TBPL1	1	29930000	29940000	1	30230000	30240000
621	ENSSSCG00000033258	TCF21	1	29980000	29990000	1	30230000	30240000
622	ENSSSCG00000004189	TAAR9	1	31160000	31170000	1	30250000	30260000
623	ENSSSCG00000037590		1	31110000	31120000	1	30320000	30330000
624	ENSSSCG00000040065		1	31120000	31130000	1	30620000	30630000
625	ENSSSCG00000004187		1	31140000	31150000	1	30760000	30770000
626	ENSSSCG00000004186		1	31150000	31160000	1	30940000	30950000
627	ENSSSCG00000004186		1	31150000	31160000	1	30950000	30960000
628	ENSSSCG00000040065		1	31120000	31130000	1	30990000	31000000
629	ENSSSCG00000004186		1	31150000	31160000	1	31010000	31020000
630	ENSSSCG00000004189	TAAR9	1	31160000	31170000	1	31010000	31020000
631	ENSSSCG00000004187		1	31140000	31150000	1	31030000	31040000
632	ENSSSCG00000004186		1	31150000	31160000	1	31050000	31060000
633	ENSSSCG00000004189	TAAR9	1	31160000	31170000	1	31060000	31070000
634	ENSSSCG00000004187		1	31140000	31150000	1	31290000	31300000
635	ENSSSCG00000004183	TAAR2	1	31070000	31080000	1	31300000	31310000
636	ENSSSCG00000004187		1	31140000	31150000	1	31370000	31380000
637	ENSSSCG00000004192	CCN2	1	31670000	31680000	1	31430000	31440000
638	ENSSSCG00000004192	CCN2	1	31670000	31680000	1	31440000	31450000
639	ENSSSCG00000004192	CCN2	1	31670000	31680000	1	31470000	31480000
640	ENSSSCG00000004192	CCN2	1	31670000	31680000	1	31480000	31490000
641	ENSSSCG00000004192	CCN2	1	31670000	31680000	1	31500000	31510000
642	ENSSSCG00000004192	CCN2	1	31670000	31680000	1	31510000	31520000
643	ENSSSCG00000004192	CCN2	1	31670000	31680000	1	31560000	31570000
644	ENSSSCG00000004192	CCN2	1	31670000	31680000	1	31580000	31590000
645	ENSSSCG00000004193	ENPP1	1	31790000	31800000	1	31850000	31860000
646	ENSSSCG00000004193	ENPP1	1	31790000	31800000	1	31870000	31880000
647	ENSSSCG00000004193	ENPP1	1	31790000	31800000	1	31880000	31890000
648	ENSSSCG00000004196	MED23	1	31950000	31960000	1	31900000	31910000
649	ENSSSCG00000025992	ENPP3	1	31950000	31960000	1	31900000	31910000
650	ENSSSCG00000004195	ARG1	1	32030000	32040000	1	32140000	32150000
651	ENSSSCG00000004195	ARG1	1	32030000	32040000	1	32180000	32190000
652	ENSSSCG00000004195	ARG1	1	32030000	32040000	1	32250000	32260000
653	ENSSSCG00000004195	ARG1	1	32030000	32040000	1	32270000	32280000
654	ENSSSCG00000004195	ARG1	1	32030000	32040000	1	32290000	32300000
655	ENSSSCG00000004195	ARG1	1	32030000	32040000	1	32310000	32320000
656	ENSSSCG00000004199	EPB41L2	1	32410000	32420000	1	32460000	32470000
657	ENSSSCG00000004199	EPB41L2	1	32410000	32420000	1	32480000	32490000
658	ENSSSCG00000004199	EPB41L2	1	32410000	32420000	1	32500000	32510000
659	ENSSSCG00000004199	EPB41L2	1	32410000	32420000	1	32510000	32520000
660	ENSSSCG00000004199	EPB41L2	1	32410000	32420000	1	32520000	32530000
661	ENSSSCG00000004199	EPB41L2	1	32410000	32420000	1	32540000	32550000
662	ENSSSCG00000036790	AKAP7	1	32360000	32370000	1	32540000	32550000
663	ENSSSCG00000004199	EPB41L2	1	32410000	32420000	1	32550000	32560000
664	ENSSSCG00000004195	ARG1	1	32030000	32040000	1	32560000	32570000
665	ENSSSCG00000004199	EPB41L2	1	32410000	32420000	1	32560000	32570000
666	ENSSSCG00000036790	AKAP7	1	32360000	32370000	1	32560000	32570000
667	ENSSSCG00000004199	EPB41L2	1	32410000	32420000	1	32570000	32580000
668	ENSSSCG00000036790	AKAP7	1	32360000	32370000	1	32570000	32580000
669	ENSSSCG00000004195	ARG1	1	32030000	32040000	1	32580000	32590000
670	ENSSSCG00000004199	EPB41L2	1	32410000	32420000	1	32580000	32590000
671	ENSSSCG00000036790	AKAP7	1	32360000	32370000	1	32580000	32590000
672	ENSSSCG00000036790	AKAP7	1	32360000	32370000	1	32600000	32610000
673	ENSSSCG00000004201	TMEM200A	1	33030000	33040000	1	32750000	32760000
674	ENSSSCG00000004203	L3MBTL3	1	33310000	33320000	1	33390000	33400000
675	ENSSSCG00000004203	L3MBTL3	1	33310000	33320000	1	33430000	33440000
676	ENSSSCG00000004203	L3MBTL3	1	33310000	33320000	1	33440000	33450000
677	ENSSSCG00000004205	ARHGAP18	1	33520000	33530000	1	33690000	33700000
678	ENSSSCG00000004205	ARHGAP18	1	33520000	33530000	1	33700000	33710000
679	ENSSSCG00000004204	TMEM244	1	33460000	33470000	1	33710000	33720000
680	ENSSSCG00000004205	ARHGAP18	1	33520000	33530000	1	33710000	33720000
681	ENSSSCG00000004205	ARHGAP18	1	33520000	33530000	1	33770000	33780000
682	ENSSSCG00000004203	L3MBTL3	1	33310000	33320000	1	33780000	33790000
683	ENSSSCG00000004204	TMEM244	1	33460000	33470000	1	33780000	33790000
684	ENSSSCG00000004205	ARHGAP18	1	33520000	33530000	1	33790000	33800000
685	ENSSSCG00000049301		1	34370000	34380000	1	33940000	33950000
686	ENSSSCG00000004207		1	34350000	34360000	1	34150000	34160000
687	ENSSSCG00000033894		1	34350000	34360000	1	34150000	34160000
688	ENSSSCG00000004207		1	34350000	34360000	1	34270000	34280000
689	ENSSSCG00000033894		1	34350000	34360000	1	34270000	34280000
690	ENSSSCG00000004207		1	34350000	34360000	1	34280000	34290000
691	ENSSSCG00000033894		1	34350000	34360000	1	34280000	34290000
692	ENSSSCG00000004207		1	34350000	34360000	1	34410000	34420000
693	ENSSSCG00000033894		1	34350000	34360000	1	34410000	34420000
694	ENSSSCG00000004213		1	35640000	35650000	1	34530000	34540000
695	ENSSSCG00000004213		1	35640000	35650000	1	34550000	34560000
696	ENSSSCG00000004209	PTPRK	1	34690000	34700000	1	34790000	34800000
697	ENSSSCG00000048279		1	34440000	34450000	1	34830000	34840000
698	ENSSSCG00000004209	PTPRK	1	34690000	34700000	1	34850000	34860000
699	ENSSSCG00000004209	PTPRK	1	34690000	34700000	1	34900000	34910000
700	ENSSSCG00000004209	PTPRK	1	34690000	34700000	1	34910000	34920000
701	ENSSSCG00000004209	PTPRK	1	34690000	34700000	1	34950000	34960000
702	ENSSSCG00000004209	PTPRK	1	34690000	34700000	1	35070000	35080000
703	ENSSSCG00000024392	THEMIS	1	35330000	35340000	1	35260000	35270000
704	ENSSSCG00000048279		1	34440000	34450000	1	35260000	35270000
705	ENSSSCG00000048279		1	34440000	34450000	1	35340000	35350000
706	ENSSSCG00000048279		1	34440000	34450000	1	35500000	35510000
707	ENSSSCG00000048279		1	34440000	34450000	1	35510000	35520000
708	ENSSSCG00000004213		1	35640000	35650000	1	35530000	35540000
709	ENSSSCG00000004215	KIAA0408	1	35690000	35700000	1	35530000	35540000
710	ENSSSCG00000038602		1	35690000	35700000	1	35530000	35540000
711	ENSSSCG00000004213		1	35640000	35650000	1	35540000	35550000
712	ENSSSCG00000004215	KIAA0408	1	35690000	35700000	1	35540000	35550000
713	ENSSSCG00000038602		1	35690000	35700000	1	35540000	35550000
714	ENSSSCG00000004213		1	35640000	35650000	1	35570000	35580000
715	ENSSSCG00000004212		1	35600000	35610000	1	35650000	35660000
716	ENSSSCG00000004216	ECHDC1	1	35850000	35860000	1	35720000	35730000
717	ENSSSCG00000004215	KIAA0408	1	35690000	35700000	1	35790000	35800000
718	ENSSSCG00000038602		1	35690000	35700000	1	35790000	35800000
719	ENSSSCG00000004215	KIAA0408	1	35690000	35700000	1	35980000	35990000
720	ENSSSCG00000038602		1	35690000	35700000	1	35980000	35990000
721	ENSSSCG00000004218	RSPO3	1	36060000	36070000	1	35990000	36000000
722	ENSSSCG00000042355		1	36280000	36290000	1	36150000	36160000
723	ENSSSCG00000042355		1	36280000	36290000	1	36190000	36200000
724	ENSSSCG00000042355		1	36280000	36290000	1	36210000	36220000
725	ENSSSCG00000042355		1	36280000	36290000	1	36220000	36230000
726	ENSSSCG00000004215	KIAA0408	1	35690000	35700000	1	36290000	36300000
727	ENSSSCG00000038602		1	35690000	35700000	1	36290000	36300000
728	ENSSSCG00000004218	RSPO3	1	36060000	36070000	1	36340000	36350000
729	ENSSSCG00000004218	RSPO3	1	36060000	36070000	1	36360000	36370000
730	ENSSSCG00000004218	RSPO3	1	36060000	36070000	1	36400000	36410000
731	ENSSSCG00000004218	RSPO3	1	36060000	36070000	1	36440000	36450000
732	ENSSSCG00000045632	CENPW	1	36690000	36700000	1	36440000	36450000
733	ENSSSCG00000004218	RSPO3	1	36060000	36070000	1	36850000	36860000
734	ENSSSCG00000004218	RSPO3	1	36060000	36070000	1	36860000	36870000
735	ENSSSCG00000004224	HDDC2	1	37630000	37640000	1	36970000	36980000
736	ENSSSCG00000004224	HDDC2	1	37630000	37640000	1	36980000	36990000
737	ENSSSCG00000004224	HDDC2	1	37630000	37640000	1	37010000	37020000
738	ENSSSCG00000004222	NCOA7	1	37190000	37200000	1	37050000	37060000
739	ENSSSCG00000004221	HINT3	1	37020000	37030000	1	37070000	37080000
740	ENSSSCG00000004222	NCOA7	1	37190000	37200000	1	37070000	37080000
741	ENSSSCG00000004222	NCOA7	1	37190000	37200000	1	37080000	37090000
742	ENSSSCG00000004221	HINT3	1	37020000	37030000	1	37090000	37100000
743	ENSSSCG00000004221	HINT3	1	37020000	37030000	1	37110000	37120000
744	ENSSSCG00000004222	NCOA7	1	37190000	37200000	1	37110000	37120000
745	ENSSSCG00000004222	NCOA7	1	37190000	37200000	1	37120000	37130000
746	ENSSSCG00000004221	HINT3	1	37020000	37030000	1	37130000	37140000
747	ENSSSCG00000004222	NCOA7	1	37190000	37200000	1	37140000	37150000
748	ENSSSCG00000004221	HINT3	1	37020000	37030000	1	37200000	37210000
749	ENSSSCG00000004224	HDDC2	1	37630000	37640000	1	37200000	37210000
750	ENSSSCG00000004224	HDDC2	1	37630000	37640000	1	37210000	37220000
751	ENSSSCG00000004224	HDDC2	1	37630000	37640000	1	37220000	37230000
752	ENSSSCG00000004224	HDDC2	1	37630000	37640000	1	37240000	37250000
753	ENSSSCG00000004224	HDDC2	1	37630000	37640000	1	37260000	37270000
754	ENSSSCG00000004223	HEY2	1	37230000	37240000	1	37430000	37440000
755	ENSSSCG00000004223	HEY2	1	37230000	37240000	1	37600000	37610000
756	ENSSSCG00000004220	TRMT11	1	37000000	37010000	1	37610000	37620000
757	ENSSSCG00000004221	HINT3	1	37020000	37030000	1	37610000	37620000
758	ENSSSCG00000004223	HEY2	1	37230000	37240000	1	37610000	37620000
759	ENSSSCG00000004222	NCOA7	1	37190000	37200000	1	37620000	37630000
760	ENSSSCG00000004223	HEY2	1	37230000	37240000	1	37620000	37630000
761	ENSSSCG00000004223	HEY2	1	37230000	37240000	1	37640000	37650000
762	ENSSSCG00000004223	HEY2	1	37230000	37240000	1	37700000	37710000
763	ENSSSCG00000021149	RNF217	1	37910000	37920000	1	37770000	37780000
764	ENSSSCG00000021149	RNF217	1	37910000	37920000	1	37780000	37790000
765	ENSSSCG00000021149	RNF217	1	37910000	37920000	1	37810000	37820000
766	ENSSSCG00000021149	RNF217	1	37910000	37920000	1	37820000	37830000
767	ENSSSCG00000021149	RNF217	1	37910000	37920000	1	37840000	37850000
768	ENSSSCG00000004225	TPD52L1	1	37760000	37770000	1	37940000	37950000
769	ENSSSCG00000004225	TPD52L1	1	37760000	37770000	1	37950000	37960000
770	ENSSSCG00000004225	TPD52L1	1	37760000	37770000	1	37960000	37970000
771	ENSSSCG00000004225	TPD52L1	1	37760000	37770000	1	37970000	37980000
772	ENSSSCG00000004225	TPD52L1	1	37760000	37770000	1	37980000	37990000
773	ENSSSCG00000004225	TPD52L1	1	37760000	37770000	1	37990000	38000000
774	ENSSSCG00000004225	TPD52L1	1	37760000	37770000	1	38000000	38010000
775	ENSSSCG00000004225	TPD52L1	1	37760000	37770000	1	38010000	38020000
776	ENSSSCG00000004225	TPD52L1	1	37760000	37770000	1	38020000	38030000
777	ENSSSCG00000004225	TPD52L1	1	37760000	37770000	1	39130000	39140000
778	ENSSSCG00000027613	TRDN	1	39180000	39190000	1	39420000	39430000
779	ENSSSCG00000004237	SERINC1	1	40090000	40100000	1	39810000	39820000
780	ENSSSCG00000004234	FABP7	1	39870000	39880000	1	39820000	39830000
781	ENSSSCG00000004236	PKIB	1	40020000	40030000	1	39920000	39930000
782	ENSSSCG00000004236	PKIB	1	40020000	40030000	1	39930000	39940000
783	ENSSSCG00000004237	SERINC1	1	40090000	40100000	1	40170000	40180000
784	ENSSSCG00000050086		1	40900000	40910000	1	40300000	40310000
785	ENSSSCG00000004241	GJA1	1	41000000	41010000	1	40350000	40360000
786	ENSSSCG00000004241	GJA1	1	41000000	41010000	1	40360000	40370000
787	ENSSSCG00000004241	GJA1	1	41000000	41010000	1	40380000	40390000
788	ENSSSCG00000004241	GJA1	1	41000000	41010000	1	40470000	40480000
789	ENSSSCG00000004241	GJA1	1	41000000	41010000	1	40490000	40500000
790	ENSSSCG00000004241	GJA1	1	41000000	41010000	1	40500000	40510000
791	ENSSSCG00000004241	GJA1	1	41000000	41010000	1	40510000	40520000
792	ENSSSCG00000004241	GJA1	1	41000000	41010000	1	40520000	40530000
793	ENSSSCG00000004241	GJA1	1	41000000	41010000	1	40530000	40540000
794	ENSSSCG00000004241	GJA1	1	41000000	41010000	1	40540000	40550000
795	ENSSSCG00000004241	GJA1	1	41000000	41010000	1	40550000	40560000
796	ENSSSCG00000004241	GJA1	1	41000000	41010000	1	40560000	40570000
797	ENSSSCG00000004241	GJA1	1	41000000	41010000	1	40570000	40580000
798	ENSSSCG00000004241	GJA1	1	41000000	41010000	1	40580000	40590000
799	ENSSSCG00000004241	GJA1	1	41000000	41010000	1	40620000	40630000
800	ENSSSCG00000004241	GJA1	1	41000000	41010000	1	40630000	40640000
801	ENSSSCG00000004241	GJA1	1	41000000	41010000	1	40650000	40660000
802	ENSSSCG00000028308		1	40850000	40860000	1	40660000	40670000
803	ENSSSCG00000028308		1	40850000	40860000	1	40670000	40680000
804	ENSSSCG00000004241	GJA1	1	41000000	41010000	1	40700000	40710000
805	ENSSSCG00000050086		1	40900000	40910000	1	40710000	40720000
806	ENSSSCG00000004241	GJA1	1	41000000	41010000	1	40720000	40730000
807	ENSSSCG00000004241	GJA1	1	41000000	41010000	1	40830000	40840000
808	ENSSSCG00000028308		1	40850000	40860000	1	40940000	40950000
809	ENSSSCG00000028308		1	40850000	40860000	1	40970000	40980000
810	ENSSSCG00000050086		1	40900000	40910000	1	40980000	40990000
811	ENSSSCG00000028308		1	40850000	40860000	1	40990000	41000000
812	ENSSSCG00000004242	TBC1D32	1	41050000	41060000	1	41110000	41120000
813	ENSSSCG00000041950		1	41900000	41910000	1	41510000	41520000
814	ENSSSCG00000041950		1	41900000	41910000	1	41600000	41610000
815	ENSSSCG00000041950		1	41900000	41910000	1	41850000	41860000
816	ENSSSCG00000041950		1	41900000	41910000	1	41960000	41970000
817	ENSSSCG00000041950		1	41900000	41910000	1	42020000	42030000
818	ENSSSCG00000004243		1	42540000	42550000	1	42490000	42500000
819	ENSSSCG00000004244	MAN1A1	1	42720000	42730000	1	42530000	42540000
820	ENSSSCG00000004244	MAN1A1	1	42720000	42730000	1	42620000	42630000
821	ENSSSCG00000004243		1	42540000	42550000	1	42670000	42680000
822	ENSSSCG00000004244	MAN1A1	1	42720000	42730000	1	42670000	42680000
823	ENSSSCG00000004243		1	42540000	42550000	1	42740000	42750000
824	ENSSSCG00000004243		1	42540000	42550000	1	42750000	42760000
825	ENSSSCG00000004243		1	42540000	42550000	1	42770000	42780000
826	ENSSSCG00000004243		1	42540000	42550000	1	42780000	42790000
827	ENSSSCG00000004244	MAN1A1	1	42720000	42730000	1	42870000	42880000
828	ENSSSCG00000004243		1	42540000	42550000	1	42890000	42900000
829	ENSSSCG00000004243		1	42540000	42550000	1	42900000	42910000
830	ENSSSCG00000004243		1	42540000	42550000	1	42910000	42920000
831	ENSSSCG00000004244	MAN1A1	1	42720000	42730000	1	42910000	42920000
832	ENSSSCG00000004243		1	42540000	42550000	1	42920000	42930000
833	ENSSSCG00000004244	MAN1A1	1	42720000	42730000	1	42920000	42930000
834	ENSSSCG00000004243		1	42540000	42550000	1	42930000	42940000
835	ENSSSCG00000004243		1	42540000	42550000	1	42940000	42950000
836	ENSSSCG00000004243		1	42540000	42550000	1	42950000	42960000
837	ENSSSCG00000004243		1	42540000	42550000	1	42970000	42980000
838	ENSSSCG00000004249	CEP85L	1	43390000	43400000	1	43270000	43280000
839	ENSSSCG00000004249	CEP85L	1	43390000	43400000	1	43280000	43290000
840	ENSSSCG00000004249	CEP85L	1	43390000	43400000	1	43290000	43300000
841	ENSSSCG00000004249	CEP85L	1	43390000	43400000	1	43300000	43310000
842	ENSSSCG00000004249	CEP85L	1	43390000	43400000	1	43310000	43320000
843	ENSSSCG00000004249	CEP85L	1	43390000	43400000	1	43330000	43340000
844	ENSSSCG00000004249	CEP85L	1	43390000	43400000	1	43340000	43350000
845	ENSSSCG00000050966		1	43230000	43240000	1	43420000	43430000
846	ENSSSCG00000050966		1	43230000	43240000	1	43430000	43440000
847	ENSSSCG00000004249	CEP85L	1	43390000	43400000	1	43440000	43450000
848	ENSSSCG00000004246		1	43160000	43170000	1	43470000	43480000
849	ENSSSCG00000004249	CEP85L	1	43390000	43400000	1	43470000	43480000
850	ENSSSCG00000004244	MAN1A1	1	42720000	42730000	1	43480000	43490000
851	ENSSSCG00000004246		1	43160000	43170000	1	43480000	43490000
852	ENSSSCG00000004247	ASF1A	1	43210000	43220000	1	43480000	43490000
853	ENSSSCG00000004247	ASF1A	1	43210000	43220000	1	43530000	43540000
854	ENSSSCG00000050966		1	43230000	43240000	1	43600000	43610000
855	ENSSSCG00000050966		1	43230000	43240000	1	43650000	43660000
856	ENSSSCG00000050966		1	43230000	43240000	1	43720000	43730000
857	ENSSSCG00000042072		1	43930000	43940000	1	44010000	44020000
858	ENSSSCG00000026978	ROS1	1	44400000	44410000	1	44160000	44170000
859	ENSSSCG00000026978	ROS1	1	44400000	44410000	1	44200000	44210000
860	ENSSSCG00000026978	ROS1	1	44400000	44410000	1	44210000	44220000
861	ENSSSCG00000026978	ROS1	1	44400000	44410000	1	44220000	44230000
862	ENSSSCG00000004254	DCBLD1	1	44370000	44380000	1	44240000	44250000
863	ENSSSCG00000026978	ROS1	1	44400000	44410000	1	44240000	44250000
864	ENSSSCG00000004254	DCBLD1	1	44370000	44380000	1	44250000	44260000
865	ENSSSCG00000026978	ROS1	1	44400000	44410000	1	44270000	44280000
866	ENSSSCG00000004254	DCBLD1	1	44370000	44380000	1	44280000	44290000
867	ENSSSCG00000004254	DCBLD1	1	44370000	44380000	1	44290000	44300000
868	ENSSSCG00000026978	ROS1	1	44400000	44410000	1	44290000	44300000
869	ENSSSCG00000004254	DCBLD1	1	44370000	44380000	1	44300000	44310000
870	ENSSSCG00000004254	DCBLD1	1	44370000	44380000	1	44320000	44330000
871	ENSSSCG00000004252		1	44230000	44240000	1	44380000	44390000
872	ENSSSCG00000004253		1	44230000	44240000	1	44380000	44390000
873	ENSSSCG00000004252		1	44230000	44240000	1	44390000	44400000
874	ENSSSCG00000004253		1	44230000	44240000	1	44390000	44400000
875	ENSSSCG00000004252		1	44230000	44240000	1	44410000	44420000
876	ENSSSCG00000004253		1	44230000	44240000	1	44410000	44420000
877	ENSSSCG00000004252		1	44230000	44240000	1	44430000	44440000
878	ENSSSCG00000004253		1	44230000	44240000	1	44430000	44440000
879	ENSSSCG00000004252		1	44230000	44240000	1	44450000	44460000
880	ENSSSCG00000004253		1	44230000	44240000	1	44450000	44460000
881	ENSSSCG00000004252		1	44230000	44240000	1	44460000	44470000
882	ENSSSCG00000004253		1	44230000	44240000	1	44460000	44470000
883	ENSSSCG00000004252		1	44230000	44240000	1	44470000	44480000
884	ENSSSCG00000004253		1	44230000	44240000	1	44470000	44480000
885	ENSSSCG00000026978	ROS1	1	44400000	44410000	1	44470000	44480000
886	ENSSSCG00000004252		1	44230000	44240000	1	44480000	44490000
887	ENSSSCG00000004253		1	44230000	44240000	1	44480000	44490000
888	ENSSSCG00000020885	NUS1	1	44180000	44190000	1	44480000	44490000
889	ENSSSCG00000004252		1	44230000	44240000	1	44490000	44500000
890	ENSSSCG00000004253		1	44230000	44240000	1	44490000	44500000
891	ENSSSCG00000036207	GPRC6A	1	44850000	44860000	1	44510000	44520000
892	ENSSSCG00000032533		1	45020000	45030000	1	44730000	44740000
893	ENSSSCG00000025941	PTP4A1	1	45160000	45170000	1	45240000	45250000
894	ENSSSCG00000025941	PTP4A1	1	45160000	45170000	1	45280000	45290000
895	ENSSSCG00000035259	PHF3	1	45210000	45220000	1	45280000	45290000
896	ENSSSCG00000025941	PTP4A1	1	45160000	45170000	1	45290000	45300000
897	ENSSSCG00000032533		1	45020000	45030000	1	45300000	45310000
898	ENSSSCG00000032533		1	45020000	45030000	1	45320000	45330000
899	ENSSSCG00000032533		1	45020000	45030000	1	45340000	45350000
900	ENSSSCG00000049526		1	46070000	46080000	1	45940000	45950000
901	ENSSSCG00000049526		1	46070000	46080000	1	46140000	46150000
902	ENSSSCG00000004269		1	46640000	46650000	1	46830000	46840000
903	ENSSSCG00000044472	COL19A1	1	50040000	50050000	1	49820000	49830000
904	ENSSSCG00000004274	COL9A1	1	50500000	50510000	1	50450000	50460000
905	ENSSSCG00000004276	SMAP1	1	50710000	50720000	1	50520000	50530000
906	ENSSSCG00000004274	COL9A1	1	50500000	50510000	1	50560000	50570000
907	ENSSSCG00000046534		1	50620000	50630000	1	50560000	50570000
908	ENSSSCG00000044472	COL19A1	1	50040000	50050000	1	50570000	50580000
909	ENSSSCG00000046534		1	50620000	50630000	1	50770000	50780000
910	ENSSSCG00000004274	COL9A1	1	50500000	50510000	1	50790000	50800000
911	ENSSSCG00000004275	FAM135A	1	50580000	50590000	1	50790000	50800000
912	ENSSSCG00000004276	SMAP1	1	50710000	50720000	1	50790000	50800000
913	ENSSSCG00000004274	COL9A1	1	50500000	50510000	1	50800000	50810000
914	ENSSSCG00000004276	SMAP1	1	50710000	50720000	1	50800000	50810000
915	ENSSSCG00000004276	SMAP1	1	50710000	50720000	1	50810000	50820000
916	ENSSSCG00000004276	SMAP1	1	50710000	50720000	1	50820000	50830000
917	ENSSSCG00000026246	B3GAT2	1	51040000	51050000	1	50820000	50830000
918	ENSSSCG00000004274	COL9A1	1	50500000	50510000	1	50920000	50930000
919	ENSSSCG00000043325		1	51270000	51280000	1	51150000	51160000
920	ENSSSCG00000004279	OGFRL1	1	51310000	51320000	1	51220000	51230000
921	ENSSSCG00000004280	RIMS1	1	51780000	51790000	1	51220000	51230000
922	ENSSSCG00000004279	OGFRL1	1	51310000	51320000	1	51250000	51260000
923	ENSSSCG00000043325		1	51270000	51280000	1	51430000	51440000
924	ENSSSCG00000043325		1	51270000	51280000	1	51470000	51480000
925	ENSSSCG00000004279	OGFRL1	1	51310000	51320000	1	51480000	51490000
926	ENSSSCG00000046159		1	51710000	51720000	1	51610000	51620000
927	ENSSSCG00000004274	COL9A1	1	50500000	50510000	1	51630000	51640000
928	ENSSSCG00000046159		1	51710000	51720000	1	51810000	51820000
929	ENSSSCG00000004280	RIMS1	1	51780000	51790000	1	51910000	51920000
930	ENSSSCG00000043325		1	51270000	51280000	1	51920000	51930000
931	ENSSSCG00000043325		1	51270000	51280000	1	51990000	52000000
932	ENSSSCG00000043325		1	51270000	51280000	1	52050000	52060000
933	ENSSSCG00000022994	CYB5R4	1	53080000	53090000	1	52270000	52280000
934	ENSSSCG00000004284		1	52990000	53000000	1	52310000	52320000
935	ENSSSCG00000004281	KCNQ5	1	52430000	52440000	1	52500000	52510000
936	ENSSSCG00000004281	KCNQ5	1	52430000	52440000	1	52510000	52520000
937	ENSSSCG00000004281	KCNQ5	1	52430000	52440000	1	52720000	52730000
938	ENSSSCG00000004281	KCNQ5	1	52430000	52440000	1	52920000	52930000
939	ENSSSCG00000044858		1	53270000	53280000	1	53200000	53210000
940	ENSSSCG00000022994	CYB5R4	1	53080000	53090000	1	53430000	53440000
941	ENSSSCG00000043097		1	54860000	54870000	1	54060000	54070000
942	ENSSSCG00000043097		1	54860000	54870000	1	54080000	54090000
943	ENSSSCG00000022994	CYB5R4	1	53080000	53090000	1	54200000	54210000
944	ENSSSCG00000004294	SYNCRIP	1	54600000	54610000	1	54500000	54510000
945	ENSSSCG00000004293	SNX14	1	54540000	54550000	1	54640000	54650000
946	ENSSSCG00000004294	SYNCRIP	1	54600000	54610000	1	54680000	54690000
947	ENSSSCG00000043097		1	54860000	54870000	1	55000000	55010000
948	ENSSSCG00000035251	HTR1E	1	55400000	55410000	1	55220000	55230000
949	ENSSSCG00000043097		1	54860000	54870000	1	55440000	55450000
950	ENSSSCG00000004300	SMIM8	1	55750000	55760000	1	55520000	55530000
951	ENSSSCG00000033562	GJB7	1	55730000	55740000	1	55520000	55530000
952	ENSSSCG00000033562	GJB7	1	55730000	55740000	1	55540000	55550000
953	ENSSSCG00000035281	ZNF292	1	55610000	55620000	1	55560000	55570000
954	ENSSSCG00000025434	CGA	1	55570000	55580000	1	55650000	55660000
955	ENSSSCG00000025434	CGA	1	55570000	55580000	1	55680000	55690000
956	ENSSSCG00000035281	ZNF292	1	55610000	55620000	1	55680000	55690000
957	ENSSSCG00000042121		1	55630000	55640000	1	55680000	55690000
958	ENSSSCG00000050040		1	56460000	56470000	1	55720000	55730000
959	ENSSSCG00000004307		1	56060000	56070000	1	56010000	56020000
960	ENSSSCG00000050040		1	56460000	56470000	1	56170000	56180000
961	ENSSSCG00000004301	C6orf163	1	55760000	55770000	1	56180000	56190000
962	ENSSSCG00000004308	SPACA1	1	56370000	56380000	1	56310000	56320000
963	ENSSSCG00000029003		1	56680000	56690000	1	56470000	56480000
964	ENSSSCG00000004309	CNR1	1	56490000	56500000	1	56750000	56760000
965	ENSSSCG00000050040		1	56460000	56470000	1	56830000	56840000
966	ENSSSCG00000050040		1	56460000	56470000	1	56910000	56920000
967	ENSSSCG00000025434	CGA	1	55570000	55580000	1	56940000	56950000
968	ENSSSCG00000024249	GABRR2	1	57330000	57340000	1	56980000	56990000
969	ENSSSCG00000050040		1	56460000	56470000	1	56980000	56990000
970	ENSSSCG00000004308	SPACA1	1	56370000	56380000	1	57000000	57010000
971	ENSSSCG00000004302		1	55820000	55830000	1	57040000	57050000
972	ENSSSCG00000004314	PM20D2	1	57180000	57190000	1	57070000	57080000
973	ENSSSCG00000032781	SRSF12	1	57160000	57170000	1	57070000	57080000
974	ENSSSCG00000039953	PNRC1	1	57120000	57130000	1	57070000	57080000
975	ENSSSCG00000046419		1	57140000	57150000	1	57070000	57080000
976	ENSSSCG00000004314	PM20D2	1	57180000	57190000	1	57080000	57090000
977	ENSSSCG00000032781	SRSF12	1	57160000	57170000	1	57080000	57090000
978	ENSSSCG00000004314	PM20D2	1	57180000	57190000	1	57090000	57100000
979	ENSSSCG00000004314	PM20D2	1	57180000	57190000	1	57110000	57120000
980	ENSSSCG00000004311	RNGTT	1	57060000	57070000	1	57130000	57140000
981	ENSSSCG00000004314	PM20D2	1	57180000	57190000	1	57130000	57140000
982	ENSSSCG00000004311	RNGTT	1	57060000	57070000	1	57150000	57160000
983	ENSSSCG00000004311	RNGTT	1	57060000	57070000	1	57170000	57180000
984	ENSSSCG00000004311	RNGTT	1	57060000	57070000	1	57190000	57200000
985	ENSSSCG00000004311	RNGTT	1	57060000	57070000	1	57200000	57210000
986	ENSSSCG00000004311	RNGTT	1	57060000	57070000	1	57210000	57220000
987	ENSSSCG00000004311	RNGTT	1	57060000	57070000	1	57220000	57230000
988	ENSSSCG00000004311	RNGTT	1	57060000	57070000	1	57250000	57260000
989	ENSSSCG00000004311	RNGTT	1	57060000	57070000	1	57260000	57270000
990	ENSSSCG00000032781	SRSF12	1	57160000	57170000	1	57260000	57270000
991	ENSSSCG00000046419		1	57140000	57150000	1	57260000	57270000
992	ENSSSCG00000004311	RNGTT	1	57060000	57070000	1	57270000	57280000
993	ENSSSCG00000004306	ORC3	1	55950000	55960000	1	57280000	57290000
994	ENSSSCG00000004311	RNGTT	1	57060000	57070000	1	57290000	57300000
995	ENSSSCG00000004311	RNGTT	1	57060000	57070000	1	57340000	57350000
996	ENSSSCG00000004322	ANKRD6	1	57430000	57440000	1	57510000	57520000
997	ENSSSCG00000004322	ANKRD6	1	57430000	57440000	1	57560000	57570000
998	ENSSSCG00000004322	ANKRD6	1	57430000	57440000	1	57590000	57600000
999	ENSSSCG00000004322	ANKRD6	1	57430000	57440000	1	57620000	57630000
1000	ENSSSCG00000004318	RRAGD	1	57420000	57430000	1	57630000	57640000
1001	ENSSSCG00000004322	ANKRD6	1	57430000	57440000	1	57630000	57640000
1002	ENSSSCG00000004318	RRAGD	1	57420000	57430000	1	57640000	57650000
1003	ENSSSCG00000004322	ANKRD6	1	57430000	57440000	1	57640000	57650000
1004	ENSSSCG00000004322	ANKRD6	1	57430000	57440000	1	57650000	57660000
1005	ENSSSCG00000004318	RRAGD	1	57420000	57430000	1	57660000	57670000
1006	ENSSSCG00000004322	ANKRD6	1	57430000	57440000	1	57660000	57670000
1007	ENSSSCG00000004322	ANKRD6	1	57430000	57440000	1	57670000	57680000
1008	ENSSSCG00000004318	RRAGD	1	57420000	57430000	1	57680000	57690000
1009	ENSSSCG00000004322	ANKRD6	1	57430000	57440000	1	57680000	57690000
1010	ENSSSCG00000004318	RRAGD	1	57420000	57430000	1	57690000	57700000
1011	ENSSSCG00000004322	ANKRD6	1	57430000	57440000	1	57690000	57700000
1012	ENSSSCG00000004318	RRAGD	1	57420000	57430000	1	57700000	57710000
1013	ENSSSCG00000004322	ANKRD6	1	57430000	57440000	1	57700000	57710000
1014	ENSSSCG00000004332	BACH2	1	58200000	58210000	1	57960000	57970000
1015	ENSSSCG00000004332	BACH2	1	58200000	58210000	1	58050000	58060000
1016	ENSSSCG00000004332	BACH2	1	58200000	58210000	1	58080000	58090000
1017	ENSSSCG00000004332	BACH2	1	58200000	58210000	1	58110000	58120000
1018	ENSSSCG00000004332	BACH2	1	58200000	58210000	1	58120000	58130000
1019	ENSSSCG00000044269		1	58210000	58220000	1	58260000	58270000
1020	ENSSSCG00000004332	BACH2	1	58200000	58210000	1	58270000	58280000
1021	ENSSSCG00000044269		1	58210000	58220000	1	58270000	58280000
1022	ENSSSCG00000004332	BACH2	1	58200000	58210000	1	58280000	58290000
1023	ENSSSCG00000004332	BACH2	1	58200000	58210000	1	58300000	58310000
1024	ENSSSCG00000044269		1	58210000	58220000	1	58300000	58310000
1025	ENSSSCG00000044269		1	58210000	58220000	1	58310000	58320000
1026	ENSSSCG00000044269		1	58210000	58220000	1	58340000	58350000
1027	ENSSSCG00000004330	GJA10	1	57880000	57890000	1	58410000	58420000
1028	ENSSSCG00000004334	MAP3K7	1	58540000	58550000	1	58450000	58460000
1029	ENSSSCG00000004328	MDN1	1	57820000	57830000	1	58460000	58470000
1030	ENSSSCG00000004328	MDN1	1	57820000	57830000	1	58470000	58480000
1031	ENSSSCG00000004328	MDN1	1	57820000	57830000	1	58530000	58540000
1032	ENSSSCG00000040939		1	58770000	58780000	1	58550000	58560000
1033	ENSSSCG00000040939		1	58770000	58780000	1	59700000	59710000
1034	ENSSSCG00000040939		1	58770000	58780000	1	59790000	59800000
1035	ENSSSCG00000041606		1	61010000	61020000	1	60790000	60800000
1036	ENSSSCG00000035648	MANEA	1	62880000	62890000	1	63050000	63060000
1037	ENSSSCG00000004342	NDUFAF4	1	64040000	64050000	1	63770000	63780000
1038	ENSSSCG00000004342	NDUFAF4	1	64040000	64050000	1	63790000	63800000
1039	ENSSSCG00000035240	GPR63	1	63970000	63980000	1	63790000	63800000
1040	ENSSSCG00000035240	GPR63	1	63970000	63980000	1	63820000	63830000
1041	ENSSSCG00000044999		1	63860000	63870000	1	63920000	63930000
1042	ENSSSCG00000044999		1	63860000	63870000	1	63940000	63950000
1043	ENSSSCG00000044999		1	63860000	63870000	1	64000000	64010000
1044	ENSSSCG00000004342	NDUFAF4	1	64040000	64050000	1	64150000	64160000
1045	ENSSSCG00000004342	NDUFAF4	1	64040000	64050000	1	64160000	64170000
1046	ENSSSCG00000004342	NDUFAF4	1	64040000	64050000	1	64180000	64190000
1047	ENSSSCG00000004342	NDUFAF4	1	64040000	64050000	1	64190000	64200000
1048	ENSSSCG00000004342	NDUFAF4	1	64040000	64050000	1	64200000	64210000
1049	ENSSSCG00000004342	NDUFAF4	1	64040000	64050000	1	64210000	64220000
1050	ENSSSCG00000049009		1	65440000	65450000	1	65030000	65040000
1051	ENSSSCG00000049009		1	65440000	65450000	1	65250000	65260000
1052	ENSSSCG00000044799		1	65560000	65570000	1	65470000	65480000
1053	ENSSSCG00000049009		1	65440000	65450000	1	65570000	65580000
1054	ENSSSCG00000050732		1	66370000	66380000	1	66260000	66270000
1055	ENSSSCG00000004349	FAXC	1	66340000	66350000	1	66290000	66300000
1056	ENSSSCG00000004354	PRDM13	1	66530000	66540000	1	66460000	66470000
1057	ENSSSCG00000004351	USP45	1	66450000	66460000	1	66510000	66520000
1058	ENSSSCG00000038757		1	66450000	66460000	1	66510000	66520000
1059	ENSSSCG00000004355		1	66580000	66590000	1	66680000	66690000
1060	ENSSSCG00000004356	MCHR2	1	66850000	66860000	1	66760000	66770000
1061	ENSSSCG00000004356	MCHR2	1	66850000	66860000	1	66930000	66940000
1062	ENSSSCG00000004358	ASCC3	1	67650000	67660000	1	67580000	67590000
1063	ENSSSCG00000041890		1	70540000	70550000	1	70470000	70480000
1064	ENSSSCG00000004364	HACE1	1	71100000	71110000	1	71050000	71060000
1065	ENSSSCG00000045756		1	71450000	71460000	1	71260000	71270000
1066	ENSSSCG00000045756		1	71450000	71460000	1	71310000	71320000
1067	ENSSSCG00000045756		1	71450000	71460000	1	71510000	71520000
1068	ENSSSCG00000004371	CRYBG1	1	72510000	72520000	1	71640000	71650000
1069	ENSSSCG00000042384		1	71970000	71980000	1	71670000	71680000
1070	ENSSSCG00000004369	PRDM1	1	72310000	72320000	1	72100000	72110000
1071	ENSSSCG00000042384		1	71970000	71980000	1	72100000	72110000
1072	ENSSSCG00000004368	PREP	1	71700000	71710000	1	72130000	72140000
1073	ENSSSCG00000045756		1	71450000	71460000	1	72170000	72180000
1074	ENSSSCG00000042384		1	71970000	71980000	1	72210000	72220000
1075	ENSSSCG00000004368	PREP	1	71700000	71710000	1	72380000	72390000
1076	ENSSSCG00000004368	PREP	1	71700000	71710000	1	72400000	72410000
1077	ENSSSCG00000004368	PREP	1	71700000	71710000	1	72410000	72420000
1078	ENSSSCG00000004369	PRDM1	1	72310000	72320000	1	72410000	72420000
1079	ENSSSCG00000004368	PREP	1	71700000	71710000	1	72430000	72440000
1080	ENSSSCG00000042384		1	71970000	71980000	1	72430000	72440000
1081	ENSSSCG00000004368	PREP	1	71700000	71710000	1	72450000	72460000
1082	ENSSSCG00000004368	PREP	1	71700000	71710000	1	72470000	72480000
1083	ENSSSCG00000004368	PREP	1	71700000	71710000	1	72500000	72510000
1084	ENSSSCG00000042384		1	71970000	71980000	1	72500000	72510000
1085	ENSSSCG00000004368	PREP	1	71700000	71710000	1	72540000	72550000
1086	ENSSSCG00000045756		1	71450000	71460000	1	72550000	72560000
1087	ENSSSCG00000004373	RTN4IP1	1	72810000	72820000	1	72620000	72630000
1088	ENSSSCG00000004374	QRSL1	1	72810000	72820000	1	72620000	72630000
1089	ENSSSCG00000031023		1	73120000	73130000	1	72620000	72630000
1090	ENSSSCG00000037071		1	73130000	73140000	1	72620000	72630000
1091	ENSSSCG00000037071		1	73130000	73140000	1	72630000	72640000
1092	ENSSSCG00000004373	RTN4IP1	1	72810000	72820000	1	72640000	72650000
1093	ENSSSCG00000004374	QRSL1	1	72810000	72820000	1	72640000	72650000
1094	ENSSSCG00000046528		1	72700000	72710000	1	72750000	72760000
1095	ENSSSCG00000031023		1	73120000	73130000	1	72760000	72770000
1096	ENSSSCG00000037071		1	73130000	73140000	1	72760000	72770000
1097	ENSSSCG00000031023		1	73120000	73130000	1	72770000	72780000
1098	ENSSSCG00000037071		1	73130000	73140000	1	72780000	72790000
1099	ENSSSCG00000037985	MTRES1	1	73160000	73170000	1	72780000	72790000
1100	ENSSSCG00000031023		1	73120000	73130000	1	72790000	72800000
1101	ENSSSCG00000037071		1	73130000	73140000	1	72790000	72800000
1102	ENSSSCG00000031023		1	73120000	73130000	1	72800000	72810000
1103	ENSSSCG00000037071		1	73130000	73140000	1	72800000	72810000
1104	ENSSSCG00000031023		1	73120000	73130000	1	72820000	72830000
1105	ENSSSCG00000045756		1	71450000	71460000	1	72990000	73000000
1106	ENSSSCG00000037985	MTRES1	1	73160000	73170000	1	73210000	73220000
1107	ENSSSCG00000031159	BEND3	1	73360000	73370000	1	73410000	73420000
1108	ENSSSCG00000033392	SCML4	1	73960000	73970000	1	73850000	73860000
1109	ENSSSCG00000033392	SCML4	1	73960000	73970000	1	73860000	73870000
1110	ENSSSCG00000033392	SCML4	1	73960000	73970000	1	73880000	73890000
1111	ENSSSCG00000048970		1	73870000	73880000	1	73970000	73980000
1112	ENSSSCG00000048970		1	73870000	73880000	1	73990000	74000000
1113	ENSSSCG00000048970		1	73870000	73880000	1	74020000	74030000
1114	ENSSSCG00000004415		1	75220000	75230000	1	74130000	74140000
1115	ENSSSCG00000040199	AFG1L	1	74360000	74370000	1	74190000	74200000
1116	ENSSSCG00000004385	SNX3	1	74340000	74350000	1	74560000	74570000
1117	ENSSSCG00000004383	OSTM1	1	74180000	74190000	1	74570000	74580000
1118	ENSSSCG00000004384	NR2E1	1	74270000	74280000	1	74580000	74590000
1119	ENSSSCG00000004388	ARMC2	1	74920000	74930000	1	74590000	74600000
1120	ENSSSCG00000004388	ARMC2	1	74920000	74930000	1	74600000	74610000
1121	ENSSSCG00000004389		1	75110000	75120000	1	74600000	74610000
1122	ENSSSCG00000004388	ARMC2	1	74920000	74930000	1	74610000	74620000
1123	ENSSSCG00000004389		1	75110000	75120000	1	74610000	74620000
1124	ENSSSCG00000004390	SESN1	1	75160000	75170000	1	74610000	74620000
1125	ENSSSCG00000004391	CEP57L1	1	75160000	75170000	1	74610000	74620000
1126	ENSSSCG00000004390	SESN1	1	75160000	75170000	1	74630000	74640000
1127	ENSSSCG00000004391	CEP57L1	1	75160000	75170000	1	74630000	74640000
1128	ENSSSCG00000004388	ARMC2	1	74920000	74930000	1	74660000	74670000
1129	ENSSSCG00000004387		1	74620000	74630000	1	74710000	74720000
1130	ENSSSCG00000004387		1	74620000	74630000	1	74720000	74730000
1131	ENSSSCG00000004387		1	74620000	74630000	1	74730000	74740000
1132	ENSSSCG00000004387		1	74620000	74630000	1	74740000	74750000
1133	ENSSSCG00000004387		1	74620000	74630000	1	74760000	74770000
1134	ENSSSCG00000004387		1	74620000	74630000	1	74770000	74780000
1135	ENSSSCG00000004387		1	74620000	74630000	1	74780000	74790000
1136	ENSSSCG00000004388	ARMC2	1	74920000	74930000	1	74780000	74790000
1137	ENSSSCG00000004387		1	74620000	74630000	1	74790000	74800000
1138	ENSSSCG00000004387		1	74620000	74630000	1	74800000	74810000
1139	ENSSSCG00000004387		1	74620000	74630000	1	74810000	74820000
1140	ENSSSCG00000004387		1	74620000	74630000	1	74830000	74840000
1141	ENSSSCG00000004387		1	74620000	74630000	1	74840000	74850000
1142	ENSSSCG00000004387		1	74620000	74630000	1	74850000	74860000
1143	ENSSSCG00000004387		1	74620000	74630000	1	74860000	74870000
1144	ENSSSCG00000004387		1	74620000	74630000	1	74870000	74880000
1145	ENSSSCG00000004388	ARMC2	1	74920000	74930000	1	74870000	74880000
1146	ENSSSCG00000004387		1	74620000	74630000	1	74880000	74890000
1147	ENSSSCG00000004387		1	74620000	74630000	1	74890000	74900000
1148	ENSSSCG00000004387		1	74620000	74630000	1	74900000	74910000
1149	ENSSSCG00000004387		1	74620000	74630000	1	74910000	74920000
1150	ENSSSCG00000004387		1	74620000	74630000	1	74950000	74960000
1151	ENSSSCG00000004390	SESN1	1	75160000	75170000	1	74950000	74960000
1152	ENSSSCG00000004391	CEP57L1	1	75160000	75170000	1	74950000	74960000
1153	ENSSSCG00000004387		1	74620000	74630000	1	74960000	74970000
1154	ENSSSCG00000004389		1	75110000	75120000	1	74960000	74970000
1155	ENSSSCG00000004389		1	75110000	75120000	1	75030000	75040000
1156	ENSSSCG00000004387		1	74620000	74630000	1	75050000	75060000
1157	ENSSSCG00000004387		1	74620000	74630000	1	75060000	75070000
1158	ENSSSCG00000004388	ARMC2	1	74920000	74930000	1	75060000	75070000
1159	ENSSSCG00000004387		1	74620000	74630000	1	75080000	75090000
1160	ENSSSCG00000004387		1	74620000	74630000	1	75090000	75100000
1161	ENSSSCG00000004388	ARMC2	1	74920000	74930000	1	75120000	75130000
1162	ENSSSCG00000004387		1	74620000	74630000	1	75140000	75150000
1163	ENSSSCG00000004388	ARMC2	1	74920000	74930000	1	75140000	75150000
1164	ENSSSCG00000004387		1	74620000	74630000	1	75150000	75160000
1165	ENSSSCG00000004388	ARMC2	1	74920000	74930000	1	75150000	75160000
1166	ENSSSCG00000004414	CD164	1	75450000	75460000	1	75170000	75180000
1167	ENSSSCG00000004414	CD164	1	75450000	75460000	1	75230000	75240000
1168	ENSSSCG00000004414	CD164	1	75450000	75460000	1	75250000	75260000
1169	ENSSSCG00000004414	CD164	1	75450000	75460000	1	75260000	75270000
1170	ENSSSCG00000004408	SMPD2	1	75500000	75510000	1	75270000	75280000
1171	ENSSSCG00000004413	PPIL6	1	75500000	75510000	1	75270000	75280000
1172	ENSSSCG00000004414	CD164	1	75450000	75460000	1	75270000	75280000
1173	ENSSSCG00000004414	CD164	1	75450000	75460000	1	75290000	75300000
1174	ENSSSCG00000004414	CD164	1	75450000	75460000	1	75330000	75340000
1175	ENSSSCG00000004414	CD164	1	75450000	75460000	1	75350000	75360000
1176	ENSSSCG00000004408	SMPD2	1	75500000	75510000	1	75550000	75560000
1177	ENSSSCG00000004413	PPIL6	1	75500000	75510000	1	75550000	75560000
1178	ENSSSCG00000049983		1	75740000	75750000	1	75810000	75820000
1179	ENSSSCG00000049983		1	75740000	75750000	1	75850000	75860000
1180	ENSSSCG00000004399	SLC22A16	1	76460000	76470000	1	76190000	76200000
1181	ENSSSCG00000004401	DDO	1	76410000	76420000	1	76190000	76200000
1182	ENSSSCG00000004402	METTL24	1	76360000	76370000	1	76190000	76200000
1183	ENSSSCG00000049571		1	76350000	76360000	1	76270000	76280000
1184	ENSSSCG00000004402	METTL24	1	76360000	76370000	1	76290000	76300000
1185	ENSSSCG00000004401	DDO	1	76410000	76420000	1	76300000	76310000
1186	ENSSSCG00000004393	GTF3C6	1	76890000	76900000	1	76510000	76520000
1187	ENSSSCG00000004399	SLC22A16	1	76460000	76470000	1	76510000	76520000
1188	ENSSSCG00000004393	GTF3C6	1	76890000	76900000	1	76520000	76530000
1189	ENSSSCG00000004394	RPF2	1	76910000	76920000	1	76520000	76530000
1190	ENSSSCG00000004393	GTF3C6	1	76890000	76900000	1	76530000	76540000
1191	ENSSSCG00000004393	GTF3C6	1	76890000	76900000	1	76540000	76550000
1192	ENSSSCG00000004393	GTF3C6	1	76890000	76900000	1	76550000	76560000
1193	ENSSSCG00000004393	GTF3C6	1	76890000	76900000	1	76560000	76570000
1194	ENSSSCG00000004393	GTF3C6	1	76890000	76900000	1	76580000	76590000
1195	ENSSSCG00000004393	GTF3C6	1	76890000	76900000	1	76590000	76600000
1196	ENSSSCG00000004394	RPF2	1	76910000	76920000	1	76590000	76600000
1197	ENSSSCG00000004393	GTF3C6	1	76890000	76900000	1	76610000	76620000
1198	ENSSSCG00000004394	RPF2	1	76910000	76920000	1	76610000	76620000
1199	ENSSSCG00000004393	GTF3C6	1	76890000	76900000	1	76650000	76660000
1200	ENSSSCG00000004392	AMD1	1	76830000	76840000	1	76660000	76670000
1201	ENSSSCG00000004393	GTF3C6	1	76890000	76900000	1	76660000	76670000
1202	ENSSSCG00000004392	AMD1	1	76830000	76840000	1	76680000	76690000
1203	ENSSSCG00000037424	CDK19	1	76790000	76800000	1	76680000	76690000
1204	ENSSSCG00000004393	GTF3C6	1	76890000	76900000	1	76690000	76700000
1205	ENSSSCG00000037424	CDK19	1	76790000	76800000	1	76690000	76700000
1206	ENSSSCG00000049039		1	76760000	76770000	1	76700000	76710000
1207	ENSSSCG00000004392	AMD1	1	76830000	76840000	1	76720000	76730000
1208	ENSSSCG00000037424	CDK19	1	76790000	76800000	1	76720000	76730000
1209	ENSSSCG00000004393	GTF3C6	1	76890000	76900000	1	76730000	76740000
1210	ENSSSCG00000037424	CDK19	1	76790000	76800000	1	76730000	76740000
1211	ENSSSCG00000004396		1	76670000	76680000	1	76740000	76750000
1212	ENSSSCG00000004396		1	76670000	76680000	1	76750000	76760000
1213	ENSSSCG00000004396		1	76670000	76680000	1	76770000	76780000
1214	ENSSSCG00000004396		1	76670000	76680000	1	76810000	76820000
1215	ENSSSCG00000004396		1	76670000	76680000	1	76860000	76870000
1216	ENSSSCG00000004396		1	76670000	76680000	1	76870000	76880000
1217	ENSSSCG00000004396		1	76670000	76680000	1	76880000	76890000
1218	ENSSSCG00000004396		1	76670000	76680000	1	76900000	76910000
1219	ENSSSCG00000041409	MFSD4B	1	77150000	77160000	1	76900000	76910000
1220	ENSSSCG00000041409	MFSD4B	1	77150000	77160000	1	76920000	76930000
1221	ENSSSCG00000041409	MFSD4B	1	77150000	77160000	1	76930000	76940000
1222	ENSSSCG00000041409	MFSD4B	1	77150000	77160000	1	76940000	76950000
1223	ENSSSCG00000004419	SLC16A10	1	76990000	77000000	1	77060000	77070000
1224	ENSSSCG00000004419	SLC16A10	1	76990000	77000000	1	77070000	77080000
1225	ENSSSCG00000004419	SLC16A10	1	76990000	77000000	1	77080000	77090000
1226	ENSSSCG00000004419	SLC16A10	1	76990000	77000000	1	77090000	77100000
1227	ENSSSCG00000004394	RPF2	1	76910000	76920000	1	77100000	77110000
1228	ENSSSCG00000004419	SLC16A10	1	76990000	77000000	1	77100000	77110000
1229	ENSSSCG00000004394	RPF2	1	76910000	76920000	1	77120000	77130000
1230	ENSSSCG00000004394	RPF2	1	76910000	76920000	1	77130000	77140000
1231	ENSSSCG00000004421	FYN	1	77810000	77820000	1	77260000	77270000
1232	ENSSSCG00000004422	CCN6	1	78000000	78010000	1	77260000	77270000
1233	ENSSSCG00000025703	REV3L	1	77390000	77400000	1	77260000	77270000
1234	ENSSSCG00000025703	REV3L	1	77390000	77400000	1	77270000	77280000
1235	ENSSSCG00000025703	REV3L	1	77390000	77400000	1	77280000	77290000
1236	ENSSSCG00000025703	REV3L	1	77390000	77400000	1	77300000	77310000
1237	ENSSSCG00000025703	REV3L	1	77390000	77400000	1	77320000	77330000
1238	ENSSSCG00000004422	CCN6	1	78000000	78010000	1	77400000	77410000
1239	ENSSSCG00000004420	TRAF3IP2	1	77540000	77550000	1	77430000	77440000
1240	ENSSSCG00000004422	CCN6	1	78000000	78010000	1	77490000	77500000
1241	ENSSSCG00000004422	CCN6	1	78000000	78010000	1	77520000	77530000
1242	ENSSSCG00000025703	REV3L	1	77390000	77400000	1	77560000	77570000
1243	ENSSSCG00000025703	REV3L	1	77390000	77400000	1	77570000	77580000
1244	ENSSSCG00000004422	CCN6	1	78000000	78010000	1	77580000	77590000
1245	ENSSSCG00000025703	REV3L	1	77390000	77400000	1	77580000	77590000
1246	ENSSSCG00000025703	REV3L	1	77390000	77400000	1	77590000	77600000
1247	ENSSSCG00000004420	TRAF3IP2	1	77540000	77550000	1	77600000	77610000
1248	ENSSSCG00000004422	CCN6	1	78000000	78010000	1	77600000	77610000
1249	ENSSSCG00000025703	REV3L	1	77390000	77400000	1	77600000	77610000
1250	ENSSSCG00000025703	REV3L	1	77390000	77400000	1	77610000	77620000
1251	ENSSSCG00000004422	CCN6	1	78000000	78010000	1	77620000	77630000
1252	ENSSSCG00000025703	REV3L	1	77390000	77400000	1	77620000	77630000
1253	ENSSSCG00000004422	CCN6	1	78000000	78010000	1	77630000	77640000
1254	ENSSSCG00000004422	CCN6	1	78000000	78010000	1	77640000	77650000
1255	ENSSSCG00000004421	FYN	1	77810000	77820000	1	77660000	77670000
1256	ENSSSCG00000004421	FYN	1	77810000	77820000	1	77940000	77950000
1257	ENSSSCG00000025703	REV3L	1	77390000	77400000	1	77990000	78000000
1258	ENSSSCG00000004425	LAMA4	1	78220000	78230000	1	78170000	78180000
1259	ENSSSCG00000004425	LAMA4	1	78220000	78230000	1	78270000	78280000
1260	ENSSSCG00000004425	LAMA4	1	78220000	78230000	1	78280000	78290000
1261	ENSSSCG00000043946		1	79160000	79170000	1	78700000	78710000
1262	ENSSSCG00000049926		1	79150000	79160000	1	78990000	79000000
1263	ENSSSCG00000037803	MARCKS	1	79790000	79800000	1	79230000	79240000
1264	ENSSSCG00000037803	MARCKS	1	79790000	79800000	1	79270000	79280000
1265	ENSSSCG00000037803	MARCKS	1	79790000	79800000	1	79280000	79290000
1266	ENSSSCG00000037803	MARCKS	1	79790000	79800000	1	79290000	79300000
1267	ENSSSCG00000047473		1	79360000	79370000	1	79300000	79310000
1268	ENSSSCG00000047473		1	79360000	79370000	1	79310000	79320000
1269	ENSSSCG00000037803	MARCKS	1	79790000	79800000	1	79520000	79530000
1270	ENSSSCG00000037803	MARCKS	1	79790000	79800000	1	79650000	79660000
1271	ENSSSCG00000004433	HS3ST5	1	80240000	80250000	1	79990000	80000000
1272	ENSSSCG00000047971		1	81500000	81510000	1	80630000	80640000
1273	ENSSSCG00000023415		1	82240000	82250000	1	81700000	81710000
1274	ENSSSCG00000004445	CALHM4	1	82150000	82160000	1	81880000	81890000
1275	ENSSSCG00000004446	RWDD1	1	82150000	82160000	1	81880000	81890000
1276	ENSSSCG00000004445	CALHM4	1	82150000	82160000	1	81890000	81900000
1277	ENSSSCG00000004446	RWDD1	1	82150000	82160000	1	81890000	81900000
1278	ENSSSCG00000004445	CALHM4	1	82150000	82160000	1	81900000	81910000
1279	ENSSSCG00000004446	RWDD1	1	82150000	82160000	1	81900000	81910000
1280	ENSSSCG00000036064	CALHM6	1	82080000	82090000	1	81900000	81910000
1281	ENSSSCG00000036064	CALHM6	1	82080000	82090000	1	81920000	81930000
1282	ENSSSCG00000036064	CALHM6	1	82080000	82090000	1	81970000	81980000
1283	ENSSSCG00000036064	CALHM6	1	82080000	82090000	1	81990000	82000000
1284	ENSSSCG00000004438	TSPYL1	1	81910000	81920000	1	82020000	82030000
1285	ENSSSCG00000004441		1	81930000	81940000	1	82030000	82040000
1286	ENSSSCG00000004441		1	81930000	81940000	1	82040000	82050000
1287	ENSSSCG00000004438	TSPYL1	1	81910000	81920000	1	82050000	82060000
1288	ENSSSCG00000004441		1	81930000	81940000	1	82050000	82060000
1289	ENSSSCG00000004438	TSPYL1	1	81910000	81920000	1	82060000	82070000
1290	ENSSSCG00000004438	TSPYL1	1	81910000	81920000	1	82070000	82080000
1291	ENSSSCG00000004441		1	81930000	81940000	1	82070000	82080000
1292	ENSSSCG00000004438	TSPYL1	1	81910000	81920000	1	82090000	82100000
1293	ENSSSCG00000004438	TSPYL1	1	81910000	81920000	1	82120000	82130000
1294	ENSSSCG00000031898	CALHM5	1	82100000	82110000	1	82160000	82170000
1295	ENSSSCG00000031898	CALHM5	1	82100000	82110000	1	82180000	82190000
1296	ENSSSCG00000040797		1	82320000	82330000	1	82370000	82380000
1297	ENSSSCG00000004456	PGM3	1	83000000	83010000	1	82710000	82720000
1298	ENSSSCG00000029129	RWDD2A	1	83000000	83010000	1	82710000	82720000
1299	ENSSSCG00000004452	PRSS35	1	82730000	82740000	1	82800000	82810000
1300	ENSSSCG00000004452	PRSS35	1	82730000	82740000	1	82920000	82930000
1301	ENSSSCG00000004452	PRSS35	1	82730000	82740000	1	82960000	82970000
1302	ENSSSCG00000004452	PRSS35	1	82730000	82740000	1	82970000	82980000
1303	ENSSSCG00000004452	PRSS35	1	82730000	82740000	1	82980000	82990000
1304	ENSSSCG00000004452	PRSS35	1	82730000	82740000	1	82990000	83000000
1305	ENSSSCG00000004460	IBTK	1	83970000	83980000	1	83110000	83120000
1306	ENSSSCG00000004460	IBTK	1	83970000	83980000	1	83150000	83160000
1307	ENSSSCG00000004458	TPBG	1	83850000	83860000	1	83160000	83170000
1308	ENSSSCG00000032485		1	83900000	83910000	1	83170000	83180000
1309	ENSSSCG00000026346	UBE3D	1	83140000	83150000	1	83880000	83890000
1310	ENSSSCG00000004457	DOP1A	1	83130000	83140000	1	83920000	83930000
1311	ENSSSCG00000026346	UBE3D	1	83140000	83150000	1	83930000	83940000
1312	ENSSSCG00000026346	UBE3D	1	83140000	83150000	1	83940000	83950000
1313	ENSSSCG00000026346	UBE3D	1	83140000	83150000	1	83950000	83960000
1314	ENSSSCG00000004460	IBTK	1	83970000	83980000	1	84040000	84050000
1315	ENSSSCG00000031482		1	84370000	84380000	1	84300000	84310000
1316	ENSSSCG00000031482		1	84370000	84380000	1	84310000	84320000
1317	ENSSSCG00000049631		1	85410000	85420000	1	84800000	84810000
1318	ENSSSCG00000004464	TENT5A	1	84540000	84550000	1	85020000	85030000
1319	ENSSSCG00000049631		1	85410000	85420000	1	85580000	85590000
1320	ENSSSCG00000004466	TTK	1	86120000	86130000	1	86020000	86030000
1321	ENSSSCG00000028080	ELOVL4	1	86160000	86170000	1	86030000	86040000
1322	ENSSSCG00000004466	TTK	1	86120000	86130000	1	86050000	86060000
1323	ENSSSCG00000044875		1	87280000	87290000	1	86770000	86780000
1324	ENSSSCG00000044964		1	87280000	87290000	1	86770000	86780000
1325	ENSSSCG00000050526		1	86850000	86860000	1	86900000	86910000
1326	ENSSSCG00000004473	PHIP	1	87110000	87120000	1	86940000	86950000
1327	ENSSSCG00000044875		1	87280000	87290000	1	87370000	87380000
1328	ENSSSCG00000044964		1	87280000	87290000	1	87370000	87380000
1329	ENSSSCG00000044832		1	87810000	87820000	1	87870000	87880000
1330	ENSSSCG00000004475	HTR1B	1	88590000	88600000	1	88320000	88330000
1331	ENSSSCG00000044832		1	87810000	87820000	1	88520000	88530000
1332	ENSSSCG00000004477	IMPG1	1	89830000	89840000	1	89530000	89540000
1333	ENSSSCG00000004480	COX7A2	1	90690000	90700000	1	90370000	90380000
1334	ENSSSCG00000033155	TMEM30A	1	90650000	90660000	1	90390000	90400000
1335	ENSSSCG00000033155	TMEM30A	1	90650000	90660000	1	90400000	90410000
1336	ENSSSCG00000033155	TMEM30A	1	90650000	90660000	1	90410000	90420000
1337	ENSSSCG00000033155	TMEM30A	1	90650000	90660000	1	90420000	90430000
1338	ENSSSCG00000033155	TMEM30A	1	90650000	90660000	1	90500000	90510000
1339	ENSSSCG00000004479	FILIP1	1	90380000	90390000	1	90550000	90560000
1340	ENSSSCG00000004479	FILIP1	1	90380000	90390000	1	90560000	90570000
1341	ENSSSCG00000004479	FILIP1	1	90380000	90390000	1	90570000	90580000
1342	ENSSSCG00000004479	FILIP1	1	90380000	90390000	1	90590000	90600000
1343	ENSSSCG00000004479	FILIP1	1	90380000	90390000	1	90620000	90630000
1344	ENSSSCG00000004479	FILIP1	1	90380000	90390000	1	90630000	90640000
1345	ENSSSCG00000004480	COX7A2	1	90690000	90700000	1	90630000	90640000
1346	ENSSSCG00000004479	FILIP1	1	90380000	90390000	1	90640000	90650000
1347	ENSSSCG00000004480	COX7A2	1	90690000	90700000	1	90640000	90650000
1348	ENSSSCG00000004479	FILIP1	1	90380000	90390000	1	90660000	90670000
1349	ENSSSCG00000004479	FILIP1	1	90380000	90390000	1	90700000	90710000
1350	ENSSSCG00000004484	COL12A1	1	90740000	90750000	1	90860000	90870000
1351	ENSSSCG00000004484	COL12A1	1	90740000	90750000	1	91510000	91520000
1352	ENSSSCG00000004484	COL12A1	1	90740000	90750000	1	91550000	91560000
1353	ENSSSCG00000004484	COL12A1	1	90740000	90750000	1	92070000	92080000
1354	ENSSSCG00000050469		1	92270000	92280000	1	92180000	92190000
1355	ENSSSCG00000004480	COX7A2	1	90690000	90700000	1	92190000	92200000
1356	ENSSSCG00000050469		1	92270000	92280000	1	92190000	92200000
1357	ENSSSCG00000037674		1	92420000	92430000	1	92290000	92300000
1358	ENSSSCG00000004487	MTO1	1	92480000	92490000	1	92300000	92310000
1359	ENSSSCG00000021383	CGAS	1	92480000	92490000	1	92300000	92310000
1360	ENSSSCG00000037674		1	92420000	92430000	1	92300000	92310000
1361	ENSSSCG00000004489		1	92410000	92420000	1	92310000	92320000
1362	ENSSSCG00000037674		1	92420000	92430000	1	92310000	92320000
1363	ENSSSCG00000004487	MTO1	1	92480000	92490000	1	92320000	92330000
1364	ENSSSCG00000004489		1	92410000	92420000	1	92320000	92330000
1365	ENSSSCG00000021383	CGAS	1	92480000	92490000	1	92320000	92330000
1366	ENSSSCG00000037674		1	92420000	92430000	1	92320000	92330000
1367	ENSSSCG00000004489		1	92410000	92420000	1	92330000	92340000
1368	ENSSSCG00000037674		1	92420000	92430000	1	92330000	92340000
1369	ENSSSCG00000004489		1	92410000	92420000	1	92340000	92350000
1370	ENSSSCG00000037674		1	92420000	92430000	1	92340000	92350000
1371	ENSSSCG00000004489		1	92410000	92420000	1	92350000	92360000
1372	ENSSSCG00000004489		1	92410000	92420000	1	92360000	92370000
1373	ENSSSCG00000004485	CD109	1	92280000	92290000	1	92470000	92480000
1374	ENSSSCG00000004486	SLC17A5	1	92280000	92290000	1	92470000	92480000
1375	ENSSSCG00000050469		1	92270000	92280000	1	92570000	92580000
1376	ENSSSCG00000004487	MTO1	1	92480000	92490000	1	92590000	92600000
1377	ENSSSCG00000021383	CGAS	1	92480000	92490000	1	92590000	92600000
1378	ENSSSCG00000051179		1	93160000	93170000	1	92960000	92970000
1379	ENSSSCG00000044547		1	94060000	94070000	1	94010000	94020000
1380	ENSSSCG00000045948		1	94400000	94410000	1	94610000	94620000
1381	ENSSSCG00000050379		1	94730000	94740000	1	95000000	95010000
1382	ENSSSCG00000050379		1	94730000	94740000	1	95020000	95030000
1383	ENSSSCG00000004491	SLC14A2	1	95250000	95260000	1	95200000	95210000
1384	ENSSSCG00000004492	SLC14A1	1	95350000	95360000	1	95400000	95410000
1385	ENSSSCG00000004492	SLC14A1	1	95350000	95360000	1	95420000	95430000
1386	ENSSSCG00000004492	SLC14A1	1	95350000	95360000	1	95430000	95440000
1387	ENSSSCG00000004492	SLC14A1	1	95350000	95360000	1	95440000	95450000
1388	ENSSSCG00000004492	SLC14A1	1	95350000	95360000	1	95520000	95530000
1389	ENSSSCG00000021072	EPG5	1	95610000	95620000	1	95730000	95740000
1390	ENSSSCG00000021072	EPG5	1	95610000	95620000	1	95740000	95750000
1391	ENSSSCG00000004500	C18orf25	1	95800000	95810000	1	95870000	95880000
1392	ENSSSCG00000004503	LOXHD1	1	96270000	96280000	1	95900000	95910000
1393	ENSSSCG00000004503	LOXHD1	1	96270000	96280000	1	95910000	95920000
1394	ENSSSCG00000004503	LOXHD1	1	96270000	96280000	1	95930000	95940000
1395	ENSSSCG00000004500	C18orf25	1	95800000	95810000	1	96160000	96170000
1396	ENSSSCG00000004503	LOXHD1	1	96270000	96280000	1	96170000	96180000
1397	ENSSSCG00000004500	C18orf25	1	95800000	95810000	1	96180000	96190000
1398	ENSSSCG00000004500	C18orf25	1	95800000	95810000	1	96280000	96290000
1399	ENSSSCG00000004505	SMAD2	1	97510000	97520000	1	97360000	97370000
1400	ENSSSCG00000004505	SMAD2	1	97510000	97520000	1	97400000	97410000
1401	ENSSSCG00000004505	SMAD2	1	97510000	97520000	1	97410000	97420000
1402	ENSSSCG00000028076	ZBTB7C	1	98010000	98020000	1	97590000	97600000
1403	ENSSSCG00000028076	ZBTB7C	1	98010000	98020000	1	97600000	97610000
1404	ENSSSCG00000028076	ZBTB7C	1	98010000	98020000	1	97610000	97620000
1405	ENSSSCG00000028076	ZBTB7C	1	98010000	98020000	1	97620000	97630000
1406	ENSSSCG00000028076	ZBTB7C	1	98010000	98020000	1	97660000	97670000
1407	ENSSSCG00000028076	ZBTB7C	1	98010000	98020000	1	97720000	97730000
1408	ENSSSCG00000004506	CTIF	1	98130000	98140000	1	98180000	98190000
1409	ENSSSCG00000004506	CTIF	1	98130000	98140000	1	98190000	98200000
1410	ENSSSCG00000004506	CTIF	1	98130000	98140000	1	98220000	98230000
1411	ENSSSCG00000004506	CTIF	1	98130000	98140000	1	98230000	98240000
1412	ENSSSCG00000004506	CTIF	1	98130000	98140000	1	98240000	98250000
1413	ENSSSCG00000004508	DYM	1	99020000	99030000	1	98240000	98250000
1414	ENSSSCG00000004507	SMAD7	1	98540000	98550000	1	98270000	98280000
1415	ENSSSCG00000049139		1	98630000	98640000	1	98280000	98290000
1416	ENSSSCG00000004507	SMAD7	1	98540000	98550000	1	98290000	98300000
1417	ENSSSCG00000049139		1	98630000	98640000	1	98320000	98330000
1418	ENSSSCG00000004507	SMAD7	1	98540000	98550000	1	98380000	98390000
1419	ENSSSCG00000004507	SMAD7	1	98540000	98550000	1	98400000	98410000
1420	ENSSSCG00000004507	SMAD7	1	98540000	98550000	1	98410000	98420000
1421	ENSSSCG00000004507	SMAD7	1	98540000	98550000	1	98420000	98430000
1422	ENSSSCG00000004507	SMAD7	1	98540000	98550000	1	98430000	98440000
1423	ENSSSCG00000004507	SMAD7	1	98540000	98550000	1	98440000	98450000
1424	ENSSSCG00000004507	SMAD7	1	98540000	98550000	1	98460000	98470000
1425	ENSSSCG00000004507	SMAD7	1	98540000	98550000	1	98480000	98490000
1426	ENSSSCG00000049139		1	98630000	98640000	1	98560000	98570000
1427	ENSSSCG00000004509	LIPG	1	99080000	99090000	1	99180000	99190000
1428	ENSSSCG00000004509	LIPG	1	99080000	99090000	1	99210000	99220000
1429	ENSSSCG00000004509	LIPG	1	99080000	99090000	1	99220000	99230000
1430	ENSSSCG00000004509	LIPG	1	99080000	99090000	1	99240000	99250000
1431	ENSSSCG00000004509	LIPG	1	99080000	99090000	1	99250000	99260000
1432	ENSSSCG00000004509	LIPG	1	99080000	99090000	1	99260000	99270000
1433	ENSSSCG00000004509	LIPG	1	99080000	99090000	1	99300000	99310000
1434	ENSSSCG00000004509	LIPG	1	99080000	99090000	1	99420000	99430000
1435	ENSSSCG00000045942		1	99740000	99750000	1	99540000	99550000
1436	ENSSSCG00000004511		1	99800000	99810000	1	99550000	99560000
1437	ENSSSCG00000004518	SKA1	1	99970000	99980000	1	99620000	99630000
1438	ENSSSCG00000004520	MAPK4	1	100100000	100110000	1	100180000	100190000
1439	ENSSSCG00000004521	MRO	1	100510000	100520000	1	100590000	100600000
1440	ENSSSCG00000004524	SMAD4	1	100510000	100520000	1	100590000	100600000
1441	ENSSSCG00000024479	ELAC1	1	100510000	100520000	1	100590000	100600000
1442	ENSSSCG00000041603		1	100970000	100980000	1	100780000	100790000
1443	ENSSSCG00000043936		1	102760000	102770000	1	102150000	102160000
1444	ENSSSCG00000043936		1	102760000	102770000	1	102450000	102460000
1445	ENSSSCG00000043936		1	102760000	102770000	1	102460000	102470000
1446	ENSSSCG00000043936		1	102760000	102770000	1	102500000	102510000
1447	ENSSSCG00000043936		1	102760000	102770000	1	103070000	103080000
1448	ENSSSCG00000041749		1	103940000	103950000	1	103140000	103150000
1449	ENSSSCG00000041749		1	103940000	103950000	1	103170000	103180000
1450	ENSSSCG00000041749		1	103940000	103950000	1	103220000	103230000
1451	ENSSSCG00000041749		1	103940000	103950000	1	103410000	103420000
1452	ENSSSCG00000004530	STARD6	1	103850000	103860000	1	103600000	103610000
1453	ENSSSCG00000004531	C18orf54	1	103850000	103860000	1	103600000	103610000
1454	ENSSSCG00000004530	STARD6	1	103850000	103860000	1	103620000	103630000
1455	ENSSSCG00000004531	C18orf54	1	103850000	103860000	1	103620000	103630000
1456	ENSSSCG00000004530	STARD6	1	103850000	103860000	1	103630000	103640000
1457	ENSSSCG00000004531	C18orf54	1	103850000	103860000	1	103630000	103640000
1458	ENSSSCG00000004530	STARD6	1	103850000	103860000	1	103640000	103650000
1459	ENSSSCG00000004531	C18orf54	1	103850000	103860000	1	103640000	103650000
1460	ENSSSCG00000004528	MBD2	1	103750000	103760000	1	103800000	103810000
1461	ENSSSCG00000004528	MBD2	1	103750000	103760000	1	103810000	103820000
1462	ENSSSCG00000041749		1	103940000	103950000	1	103890000	103900000
1463	ENSSSCG00000039443		1	104150000	104160000	1	104000000	104010000
1464	ENSSSCG00000041749		1	103940000	103950000	1	104070000	104080000
1465	ENSSSCG00000041749		1	103940000	103950000	1	104080000	104090000
1466	ENSSSCG00000039443		1	104150000	104160000	1	104100000	104110000
1467	ENSSSCG00000041749		1	103940000	103950000	1	104140000	104150000
1468	ENSSSCG00000004534	CCDC68	1	104470000	104480000	1	104160000	104170000
1469	ENSSSCG00000041749		1	103940000	103950000	1	104190000	104200000
1470	ENSSSCG00000041749		1	103940000	103950000	1	104200000	104210000
1471	ENSSSCG00000048009		1	104040000	104050000	1	104200000	104210000
1472	ENSSSCG00000041749		1	103940000	103950000	1	104210000	104220000
1473	ENSSSCG00000041749		1	103940000	103950000	1	104220000	104230000
1474	ENSSSCG00000004534	CCDC68	1	104470000	104480000	1	104260000	104270000
1475	ENSSSCG00000004534	CCDC68	1	104470000	104480000	1	104270000	104280000
1476	ENSSSCG00000004534	CCDC68	1	104470000	104480000	1	104280000	104290000
1477	ENSSSCG00000004534	CCDC68	1	104470000	104480000	1	104300000	104310000
1478	ENSSSCG00000004534	CCDC68	1	104470000	104480000	1	104320000	104330000
1479	ENSSSCG00000004534	CCDC68	1	104470000	104480000	1	104390000	104400000
1480	ENSSSCG00000035243	RAB27B	1	104240000	104250000	1	104530000	104540000
1481	ENSSSCG00000041749		1	103940000	103950000	1	104530000	104540000
1482	ENSSSCG00000004535	TCF4	1	105070000	105080000	1	104730000	104740000
1483	ENSSSCG00000032236		1	105070000	105080000	1	104730000	104740000
1484	ENSSSCG00000004535	TCF4	1	105070000	105080000	1	104820000	104830000
1485	ENSSSCG00000032236		1	105070000	105080000	1	104820000	104830000
1486	ENSSSCG00000004535	TCF4	1	105070000	105080000	1	104870000	104880000
1487	ENSSSCG00000032236		1	105070000	105080000	1	104870000	104880000
1488	ENSSSCG00000004537	TXNL1	1	106010000	106020000	1	104880000	104890000
1489	ENSSSCG00000004535	TCF4	1	105070000	105080000	1	104890000	104900000
1490	ENSSSCG00000032236		1	105070000	105080000	1	104890000	104900000
1491	ENSSSCG00000004535	TCF4	1	105070000	105080000	1	104900000	104910000
1492	ENSSSCG00000032236		1	105070000	105080000	1	104900000	104910000
1493	ENSSSCG00000004535	TCF4	1	105070000	105080000	1	104910000	104920000
1494	ENSSSCG00000032236		1	105070000	105080000	1	104910000	104920000
1495	ENSSSCG00000004535	TCF4	1	105070000	105080000	1	104930000	104940000
1496	ENSSSCG00000032236		1	105070000	105080000	1	104930000	104940000
1497	ENSSSCG00000004537	TXNL1	1	106010000	106020000	1	104940000	104950000
1498	ENSSSCG00000004535	TCF4	1	105070000	105080000	1	104970000	104980000
1499	ENSSSCG00000032236		1	105070000	105080000	1	104970000	104980000
1500	ENSSSCG00000004535	TCF4	1	105070000	105080000	1	105230000	105240000
1501	ENSSSCG00000032236		1	105070000	105080000	1	105230000	105240000
1502	ENSSSCG00000004535	TCF4	1	105070000	105080000	1	105240000	105250000
1503	ENSSSCG00000032236		1	105070000	105080000	1	105240000	105250000
1504	ENSSSCG00000004537	TXNL1	1	106010000	106020000	1	105340000	105350000
1505	ENSSSCG00000004538	WDR7	1	106030000	106040000	1	105970000	105980000
1506	ENSSSCG00000004537	TXNL1	1	106010000	106020000	1	106060000	106070000
1507	ENSSSCG00000004537	TXNL1	1	106010000	106020000	1	106070000	106080000
1508	ENSSSCG00000004538	WDR7	1	106030000	106040000	1	106080000	106090000
1509	ENSSSCG00000033063		1	106880000	106890000	1	106080000	106090000
1510	ENSSSCG00000004538	WDR7	1	106030000	106040000	1	106090000	106100000
1511	ENSSSCG00000004537	TXNL1	1	106010000	106020000	1	106100000	106110000
1512	ENSSSCG00000004543	MTFMT	1	106970000	106980000	1	106140000	106150000
1513	ENSSSCG00000004544	SPG21	1	106970000	106980000	1	106140000	106150000
1514	ENSSSCG00000033063		1	106880000	106890000	1	106250000	106260000
1515	ENSSSCG00000038971	ST8SIA3	1	106680000	106690000	1	106510000	106520000
1516	ENSSSCG00000046392		1	106530000	106540000	1	106580000	106590000
1517	ENSSSCG00000038971	ST8SIA3	1	106680000	106690000	1	106730000	106740000
1518	ENSSSCG00000004550	OAZ2	1	107320000	107330000	1	106940000	106950000
1519	ENSSSCG00000004551	ZNF609	1	107580000	107590000	1	107050000	107060000
1520	ENSSSCG00000004547		1	107220000	107230000	1	107150000	107160000
1521	ENSSSCG00000004548	PIF1	1	107210000	107220000	1	107150000	107160000
1522	ENSSSCG00000004547		1	107220000	107230000	1	107170000	107180000
1523	ENSSSCG00000004545	ANKDD1A	1	107140000	107150000	1	107200000	107210000
1524	ENSSSCG00000004550	OAZ2	1	107320000	107330000	1	107200000	107210000
1525	ENSSSCG00000004545	ANKDD1A	1	107140000	107150000	1	107230000	107240000
1526	ENSSSCG00000004550	OAZ2	1	107320000	107330000	1	107230000	107240000
1527	ENSSSCG00000004545	ANKDD1A	1	107140000	107150000	1	107240000	107250000
1528	ENSSSCG00000004545	ANKDD1A	1	107140000	107150000	1	107270000	107280000
1529	ENSSSCG00000004545	ANKDD1A	1	107140000	107150000	1	107280000	107290000
1530	ENSSSCG00000004545	ANKDD1A	1	107140000	107150000	1	107290000	107300000
1531	ENSSSCG00000004547		1	107220000	107230000	1	107290000	107300000
1532	ENSSSCG00000004545	ANKDD1A	1	107140000	107150000	1	107300000	107310000
1533	ENSSSCG00000004547		1	107220000	107230000	1	107300000	107310000
1534	ENSSSCG00000004547		1	107220000	107230000	1	107310000	107320000
1535	ENSSSCG00000004551	ZNF609	1	107580000	107590000	1	107310000	107320000
1536	ENSSSCG00000004547		1	107220000	107230000	1	107330000	107340000
1537	ENSSSCG00000004551	ZNF609	1	107580000	107590000	1	107330000	107340000
1538	ENSSSCG00000004558	CSNK1G1	1	107680000	107690000	1	107330000	107340000
1539	ENSSSCG00000004545	ANKDD1A	1	107140000	107150000	1	107340000	107350000
1540	ENSSSCG00000004547		1	107220000	107230000	1	107340000	107350000
1541	ENSSSCG00000004551	ZNF609	1	107580000	107590000	1	107340000	107350000
1542	ENSSSCG00000004554	PCLAF	1	107660000	107670000	1	107340000	107350000
1543	ENSSSCG00000004551	ZNF609	1	107580000	107590000	1	107350000	107360000
1544	ENSSSCG00000004551	ZNF609	1	107580000	107590000	1	107360000	107370000
1545	ENSSSCG00000004552	TRIP4	1	107650000	107660000	1	107360000	107370000
1546	ENSSSCG00000004551	ZNF609	1	107580000	107590000	1	107370000	107380000
1547	ENSSSCG00000041571		1	107450000	107460000	1	107370000	107380000
1548	ENSSSCG00000004551	ZNF609	1	107580000	107590000	1	107380000	107390000
1549	ENSSSCG00000041571		1	107450000	107460000	1	107380000	107390000
1550	ENSSSCG00000045500		1	107670000	107680000	1	107380000	107390000
1551	ENSSSCG00000004551	ZNF609	1	107580000	107590000	1	107390000	107400000
1552	ENSSSCG00000004551	ZNF609	1	107580000	107590000	1	107400000	107410000
1553	ENSSSCG00000004552	TRIP4	1	107650000	107660000	1	107400000	107410000
1554	ENSSSCG00000041571		1	107450000	107460000	1	107400000	107410000
1555	ENSSSCG00000004551	ZNF609	1	107580000	107590000	1	107430000	107440000
1556	ENSSSCG00000004552	TRIP4	1	107650000	107660000	1	107430000	107440000
1557	ENSSSCG00000004551	ZNF609	1	107580000	107590000	1	107440000	107450000
1558	ENSSSCG00000004551	ZNF609	1	107580000	107590000	1	107460000	107470000
1559	ENSSSCG00000004551	ZNF609	1	107580000	107590000	1	107480000	107490000
1560	ENSSSCG00000004551	ZNF609	1	107580000	107590000	1	107490000	107500000
1561	ENSSSCG00000004551	ZNF609	1	107580000	107590000	1	107500000	107510000
1562	ENSSSCG00000041571		1	107450000	107460000	1	107500000	107510000
1563	ENSSSCG00000041571		1	107450000	107460000	1	107510000	107520000
1564	ENSSSCG00000041571		1	107450000	107460000	1	107530000	107540000
1565	ENSSSCG00000041571		1	107450000	107460000	1	107540000	107550000
1566	ENSSSCG00000041571		1	107450000	107460000	1	107570000	107580000
1567	ENSSSCG00000004545	ANKDD1A	1	107140000	107150000	1	107590000	107600000
1568	ENSSSCG00000004550	OAZ2	1	107320000	107330000	1	107600000	107610000
1569	ENSSSCG00000004547		1	107220000	107230000	1	107610000	107620000
1570	ENSSSCG00000004550	OAZ2	1	107320000	107330000	1	107610000	107620000
1571	ENSSSCG00000041571		1	107450000	107460000	1	107610000	107620000
1572	ENSSSCG00000034137	PPIB	1	107880000	107890000	1	107760000	107770000
1573	ENSSSCG00000045500		1	107670000	107680000	1	107760000	107770000
1574	ENSSSCG00000045500		1	107670000	107680000	1	107770000	107780000
1575	ENSSSCG00000004558	CSNK1G1	1	107680000	107690000	1	107780000	107790000
1576	ENSSSCG00000004558	CSNK1G1	1	107680000	107690000	1	107800000	107810000
1577	ENSSSCG00000045500		1	107670000	107680000	1	107800000	107810000
1578	ENSSSCG00000004552	TRIP4	1	107650000	107660000	1	107810000	107820000
1579	ENSSSCG00000004558	CSNK1G1	1	107680000	107690000	1	107810000	107820000
1580	ENSSSCG00000004552	TRIP4	1	107650000	107660000	1	107820000	107830000
1581	ENSSSCG00000004554	PCLAF	1	107660000	107670000	1	107820000	107830000
1582	ENSSSCG00000004558	CSNK1G1	1	107680000	107690000	1	107820000	107830000
1583	ENSSSCG00000004552	TRIP4	1	107650000	107660000	1	107830000	107840000
1584	ENSSSCG00000004558	CSNK1G1	1	107680000	107690000	1	107830000	107840000
1585	ENSSSCG00000004554	PCLAF	1	107660000	107670000	1	107840000	107850000
1586	ENSSSCG00000004558	CSNK1G1	1	107680000	107690000	1	107840000	107850000
1587	ENSSSCG00000004552	TRIP4	1	107650000	107660000	1	107850000	107860000
1588	ENSSSCG00000004554	PCLAF	1	107660000	107670000	1	107850000	107860000
1589	ENSSSCG00000004558	CSNK1G1	1	107680000	107690000	1	107850000	107860000
1590	ENSSSCG00000045500		1	107670000	107680000	1	107850000	107860000
1591	ENSSSCG00000004554	PCLAF	1	107660000	107670000	1	107860000	107870000
1592	ENSSSCG00000004558	CSNK1G1	1	107680000	107690000	1	107860000	107870000
1593	ENSSSCG00000004554	PCLAF	1	107660000	107670000	1	107870000	107880000
1594	ENSSSCG00000045500		1	107670000	107680000	1	107870000	107880000
1595	ENSSSCG00000021588	DAPK2	1	107990000	108000000	1	108090000	108100000
1596	ENSSSCG00000021588	DAPK2	1	107990000	108000000	1	108100000	108110000
1597	ENSSSCG00000021588	DAPK2	1	107990000	108000000	1	108110000	108120000
1598	ENSSSCG00000021588	DAPK2	1	107990000	108000000	1	108140000	108150000
1599	ENSSSCG00000021588	DAPK2	1	107990000	108000000	1	108160000	108170000
1600	ENSSSCG00000021588	DAPK2	1	107990000	108000000	1	108170000	108180000
1601	ENSSSCG00000021588	DAPK2	1	107990000	108000000	1	108230000	108240000
1602	ENSSSCG00000021588	DAPK2	1	107990000	108000000	1	108240000	108250000
1603	ENSSSCG00000021588	DAPK2	1	107990000	108000000	1	108250000	108260000
1604	ENSSSCG00000021588	DAPK2	1	107990000	108000000	1	108280000	108290000
1605	ENSSSCG00000021588	DAPK2	1	107990000	108000000	1	108290000	108300000
1606	ENSSSCG00000021588	DAPK2	1	107990000	108000000	1	108310000	108320000
1607	ENSSSCG00000034124	CIAO2A	1	107950000	107960000	1	108320000	108330000
1608	ENSSSCG00000042703		1	107950000	107960000	1	108320000	108330000
1609	ENSSSCG00000048062		1	107950000	107960000	1	108320000	108330000
1610	ENSSSCG00000021588	DAPK2	1	107990000	108000000	1	108340000	108350000
1611	ENSSSCG00000021588	DAPK2	1	107990000	108000000	1	108360000	108370000
1612	ENSSSCG00000038786		1	108410000	108420000	1	108480000	108490000
1613	ENSSSCG00000038786		1	108410000	108420000	1	108520000	108530000
1614	ENSSSCG00000021588	DAPK2	1	107990000	108000000	1	108530000	108540000
1615	ENSSSCG00000021588	DAPK2	1	107990000	108000000	1	108540000	108550000
1616	ENSSSCG00000038786		1	108410000	108420000	1	108540000	108550000
1617	ENSSSCG00000021588	DAPK2	1	107990000	108000000	1	108550000	108560000
1618	ENSSSCG00000038786		1	108410000	108420000	1	108550000	108560000
1619	ENSSSCG00000004569	LACTB	1	108920000	108930000	1	108570000	108580000
1620	ENSSSCG00000023158		1	108880000	108890000	1	108630000	108640000
1621	ENSSSCG00000004565	CA12	1	108640000	108650000	1	108730000	108740000
1622	ENSSSCG00000004565	CA12	1	108640000	108650000	1	108740000	108750000
1623	ENSSSCG00000004565	CA12	1	108640000	108650000	1	108750000	108760000
1624	ENSSSCG00000023158		1	108880000	108890000	1	108750000	108760000
1625	ENSSSCG00000004569	LACTB	1	108920000	108930000	1	108760000	108770000
1626	ENSSSCG00000023158		1	108880000	108890000	1	108760000	108770000
1627	ENSSSCG00000026571	RAB8B	1	108830000	108840000	1	108760000	108770000
1628	ENSSSCG00000032949	APH1B	1	108830000	108840000	1	108760000	108770000
1629	ENSSSCG00000004569	LACTB	1	108920000	108930000	1	108770000	108780000
1630	ENSSSCG00000023158		1	108880000	108890000	1	108770000	108780000
1631	ENSSSCG00000023158		1	108880000	108890000	1	108780000	108790000
1632	ENSSSCG00000026571	RAB8B	1	108830000	108840000	1	108780000	108790000
1633	ENSSSCG00000032949	APH1B	1	108830000	108840000	1	108780000	108790000
1634	ENSSSCG00000023158		1	108880000	108890000	1	108790000	108800000
1635	ENSSSCG00000023158		1	108880000	108890000	1	108800000	108810000
1636	ENSSSCG00000004565	CA12	1	108640000	108650000	1	108890000	108900000
1637	ENSSSCG00000004565	CA12	1	108640000	108650000	1	108900000	108910000
1638	ENSSSCG00000004570	TPM1	1	109020000	109030000	1	109100000	109110000
1639	ENSSSCG00000004570	TPM1	1	109020000	109030000	1	109120000	109130000
1640	ENSSSCG00000004570	TPM1	1	109020000	109030000	1	109130000	109140000
1641	ENSSSCG00000004569	LACTB	1	108920000	108930000	1	109140000	109150000
1642	ENSSSCG00000004570	TPM1	1	109020000	109030000	1	109140000	109150000
1643	ENSSSCG00000004570	TPM1	1	109020000	109030000	1	109160000	109170000
1644	ENSSSCG00000004570	TPM1	1	109020000	109030000	1	109190000	109200000
1645	ENSSSCG00000004570	TPM1	1	109020000	109030000	1	109200000	109210000
1646	ENSSSCG00000004570	TPM1	1	109020000	109030000	1	109260000	109270000
1647	ENSSSCG00000004570	TPM1	1	109020000	109030000	1	109270000	109280000
1648	ENSSSCG00000024088	TLN2	1	109680000	109690000	1	109300000	109310000
1649	ENSSSCG00000024088	TLN2	1	109680000	109690000	1	109330000	109340000
1650	ENSSSCG00000024088	TLN2	1	109680000	109690000	1	109350000	109360000
1651	ENSSSCG00000046767		1	109610000	109620000	1	109350000	109360000
1652	ENSSSCG00000024088	TLN2	1	109680000	109690000	1	109360000	109370000
1653	ENSSSCG00000024088	TLN2	1	109680000	109690000	1	109370000	109380000
1654	ENSSSCG00000046767		1	109610000	109620000	1	109370000	109380000
1655	ENSSSCG00000024088	TLN2	1	109680000	109690000	1	109400000	109410000
1656	ENSSSCG00000024088	TLN2	1	109680000	109690000	1	109420000	109430000
1657	ENSSSCG00000024088	TLN2	1	109680000	109690000	1	109490000	109500000
1658	ENSSSCG00000046767		1	109610000	109620000	1	109510000	109520000
1659	ENSSSCG00000024088	TLN2	1	109680000	109690000	1	109560000	109570000
1660	ENSSSCG00000004572		1	109820000	109830000	1	109750000	109760000
1661	ENSSSCG00000035016		1	109820000	109830000	1	109750000	109760000
1662	ENSSSCG00000004572		1	109820000	109830000	1	109870000	109880000
1663	ENSSSCG00000035016		1	109820000	109830000	1	109870000	109880000
1664	ENSSSCG00000004573		1	109920000	109930000	1	110010000	110020000
1665	ENSSSCG00000004578		1	111580000	111590000	1	111520000	111530000
1666	ENSSSCG00000004577	ICE2	1	111480000	111490000	1	111620000	111630000
1667	ENSSSCG00000004577	ICE2	1	111480000	111490000	1	111630000	111640000
1668	ENSSSCG00000004577	ICE2	1	111480000	111490000	1	111650000	111660000
1669	ENSSSCG00000035244	FOXB1	1	112000000	112010000	1	111870000	111880000
1670	ENSSSCG00000035244	FOXB1	1	112000000	112010000	1	111950000	111960000
1671	ENSSSCG00000035244	FOXB1	1	112000000	112010000	1	112070000	112080000
1672	ENSSSCG00000004584	GCNT3	1	112540000	112550000	1	112390000	112400000
1673	ENSSSCG00000004584	GCNT3	1	112540000	112550000	1	112400000	112410000
1674	ENSSSCG00000004584	GCNT3	1	112540000	112550000	1	112410000	112420000
1675	ENSSSCG00000004582	BNIP2	1	112340000	112350000	1	112440000	112450000
1676	ENSSSCG00000004583		1	112340000	112350000	1	112440000	112450000
1677	ENSSSCG00000004587	MYO1E	1	112670000	112680000	1	112580000	112590000
1678	ENSSSCG00000004592	SLTM	1	113080000	113090000	1	112590000	112600000
1679	ENSSSCG00000004587	MYO1E	1	112670000	112680000	1	112600000	112610000
1680	ENSSSCG00000004587	MYO1E	1	112670000	112680000	1	112610000	112620000
1681	ENSSSCG00000004586	FAM81A	1	112620000	112630000	1	112740000	112750000
1682	ENSSSCG00000004587	MYO1E	1	112670000	112680000	1	112740000	112750000
1683	ENSSSCG00000004589	RNF111	1	113050000	113060000	1	112760000	112770000
1684	ENSSSCG00000004587	MYO1E	1	112670000	112680000	1	112780000	112790000
1685	ENSSSCG00000004586	FAM81A	1	112620000	112630000	1	112800000	112810000
1686	ENSSSCG00000004587	MYO1E	1	112670000	112680000	1	112800000	112810000
1687	ENSSSCG00000004587	MYO1E	1	112670000	112680000	1	112810000	112820000
1688	ENSSSCG00000004586	FAM81A	1	112620000	112630000	1	112820000	112830000
1689	ENSSSCG00000004587	MYO1E	1	112670000	112680000	1	112820000	112830000
1690	ENSSSCG00000004586	FAM81A	1	112620000	112630000	1	112850000	112860000
1691	ENSSSCG00000004586	FAM81A	1	112620000	112630000	1	112860000	112870000
1692	ENSSSCG00000004586	FAM81A	1	112620000	112630000	1	112880000	112890000
1693	ENSSSCG00000004587	MYO1E	1	112670000	112680000	1	112880000	112890000
1694	ENSSSCG00000004589	RNF111	1	113050000	113060000	1	112880000	112890000
1695	ENSSSCG00000004584	GCNT3	1	112540000	112550000	1	112890000	112900000
1696	ENSSSCG00000004589	RNF111	1	113050000	113060000	1	112980000	112990000
1697	ENSSSCG00000025578	ALDH1A2	1	113710000	113720000	1	112980000	112990000
1698	ENSSSCG00000025578	ALDH1A2	1	113710000	113720000	1	113060000	113070000
1699	ENSSSCG00000004588	CCNB2	1	112940000	112950000	1	113070000	113080000
1700	ENSSSCG00000024131	MINDY2	1	113250000	113260000	1	113100000	113110000
1701	ENSSSCG00000025578	ALDH1A2	1	113710000	113720000	1	113130000	113140000
1702	ENSSSCG00000004596	LIPC	1	113600000	113610000	1	113150000	113160000
1703	ENSSSCG00000025578	ALDH1A2	1	113710000	113720000	1	113170000	113180000
1704	ENSSSCG00000025578	ALDH1A2	1	113710000	113720000	1	113200000	113210000
1705	ENSSSCG00000004596	LIPC	1	113600000	113610000	1	113210000	113220000
1706	ENSSSCG00000025578	ALDH1A2	1	113710000	113720000	1	113210000	113220000
1707	ENSSSCG00000025578	ALDH1A2	1	113710000	113720000	1	113220000	113230000
1708	ENSSSCG00000025578	ALDH1A2	1	113710000	113720000	1	113230000	113240000
1709	ENSSSCG00000004596	LIPC	1	113600000	113610000	1	113240000	113250000
1710	ENSSSCG00000004596	LIPC	1	113600000	113610000	1	113260000	113270000
1711	ENSSSCG00000025578	ALDH1A2	1	113710000	113720000	1	113260000	113270000
1712	ENSSSCG00000004596	LIPC	1	113600000	113610000	1	113270000	113280000
1713	ENSSSCG00000004596	LIPC	1	113600000	113610000	1	113290000	113300000
1714	ENSSSCG00000024660		1	113340000	113350000	1	113290000	113300000
1715	ENSSSCG00000025578	ALDH1A2	1	113710000	113720000	1	113370000	113380000
1716	ENSSSCG00000024131	MINDY2	1	113250000	113260000	1	113420000	113430000
1717	ENSSSCG00000004596	LIPC	1	113600000	113610000	1	113460000	113470000
1718	ENSSSCG00000024131	MINDY2	1	113250000	113260000	1	113500000	113510000
1719	ENSSSCG00000024660		1	113340000	113350000	1	113500000	113510000
1720	ENSSSCG00000004595	ADAM10	1	113280000	113290000	1	113530000	113540000
1721	ENSSSCG00000004595	ADAM10	1	113280000	113290000	1	113550000	113560000
1722	ENSSSCG00000004596	LIPC	1	113600000	113610000	1	113550000	113560000
1723	ENSSSCG00000024131	MINDY2	1	113250000	113260000	1	113550000	113560000
1724	ENSSSCG00000024131	MINDY2	1	113250000	113260000	1	113570000	113580000
1725	ENSSSCG00000024660		1	113340000	113350000	1	113570000	113580000
1726	ENSSSCG00000024660		1	113340000	113350000	1	113580000	113590000
1727	ENSSSCG00000024131	MINDY2	1	113250000	113260000	1	113620000	113630000
1728	ENSSSCG00000004584	GCNT3	1	112540000	112550000	1	113630000	113640000
1729	ENSSSCG00000004595	ADAM10	1	113280000	113290000	1	113640000	113650000
1730	ENSSSCG00000024131	MINDY2	1	113250000	113260000	1	113650000	113660000
1731	ENSSSCG00000004595	ADAM10	1	113280000	113290000	1	113720000	113730000
1732	ENSSSCG00000024131	MINDY2	1	113250000	113260000	1	113740000	113750000
1733	ENSSSCG00000024131	MINDY2	1	113250000	113260000	1	113770000	113780000
1734	ENSSSCG00000004598		1	114380000	114390000	1	113800000	113810000
1735	ENSSSCG00000046774		1	113870000	113880000	1	113810000	113820000
1736	ENSSSCG00000030605	POLR2M	1	114260000	114270000	1	113860000	113870000
1737	ENSSSCG00000004598		1	114380000	114390000	1	113890000	113900000
1738	ENSSSCG00000004598		1	114380000	114390000	1	113920000	113930000
1739	ENSSSCG00000004598		1	114380000	114390000	1	113950000	113960000
1740	ENSSSCG00000004598		1	114380000	114390000	1	114290000	114300000
1741	ENSSSCG00000004598		1	114380000	114390000	1	114320000	114330000
1742	ENSSSCG00000035038	CGNL1	1	114600000	114610000	1	114440000	114450000
1743	ENSSSCG00000035038	CGNL1	1	114600000	114610000	1	114450000	114460000
1744	ENSSSCG00000035038	CGNL1	1	114600000	114610000	1	114460000	114470000
1745	ENSSSCG00000035038	CGNL1	1	114600000	114610000	1	114470000	114480000
1746	ENSSSCG00000035038	CGNL1	1	114600000	114610000	1	114530000	114540000
1747	ENSSSCG00000004600	TCF12	1	115050000	115060000	1	114650000	114660000
1748	ENSSSCG00000041181		1	114820000	114830000	1	114660000	114670000
1749	ENSSSCG00000041181		1	114820000	114830000	1	114670000	114680000
1750	ENSSSCG00000041181		1	114820000	114830000	1	114680000	114690000
1751	ENSSSCG00000026960		1	115070000	115080000	1	114700000	114710000
1752	ENSSSCG00000041181		1	114820000	114830000	1	114710000	114720000
1753	ENSSSCG00000004600	TCF12	1	115050000	115060000	1	114740000	114750000
1754	ENSSSCG00000004600	TCF12	1	115050000	115060000	1	114750000	114760000
1755	ENSSSCG00000026960		1	115070000	115080000	1	114760000	114770000
1756	ENSSSCG00000004600	TCF12	1	115050000	115060000	1	114780000	114790000
1757	ENSSSCG00000026960		1	115070000	115080000	1	114810000	114820000
1758	ENSSSCG00000004600	TCF12	1	115050000	115060000	1	114840000	114850000
1759	ENSSSCG00000026960		1	115070000	115080000	1	114840000	114850000
[truncated: 41,519 more rows]

## Sheet: WB-ULB PEIs
Table S5. Identified PEIs in each adipose depot
[truncated: 41,467 more rows]
