# Supplementary material for: Reorganization of 3D genome architecture across wild boar and Bama pig adipose tissues
Source: J Anim Sci Biotechnol. 2022 Mar 12;13:32. doi: 10.1186/s40104-022-00679-2 (PMC8917667; doi:10.1186/s40104-022-00679-2)
Supplement: Supplementary file 7 — Additional file 7: Table S6. Genes with covariation between expression and RPS. [file 40104_2022_679_MOESM7_ESM.xlsx]

## Sheet: GOM
Table S6. Genes with co-variation between expression and RPS
Ensembl ID	Gene symbol	RPS in Bama pig GOM	RPS in wild boar GOM	Log2 (fold change) of RPS (Wild boar/Bama pig)	Log2 (fold change) of expression (Wild boar/Bama pig)
ENSSSCG00000004012	THBS2	2.40614	7.02568	1.50756	0.816063
ENSSSCG00000004013	SMOC2	1.36951	7.36294	2.34441	0.0472727
ENSSSCG00000004017	NA	3.42185	13.7171	1.97205	1.7899
ENSSSCG00000004052	FNDC1	3.05719	12.6518	2.01398	0.461884
ENSSSCG00000004063	TMEM242	5.132	12.9564	1.31933	0.218526
ENSSSCG00000031733	AKAP12	5.73632	12.1264	1.06686	0.138037
ENSSSCG00000004094	PPP1R14C	4.02128	0	-5.36502	-0.57429
ENSSSCG00000004109	ZC3H12D	8.44907	1.89365	-2.10035	-0.266449
ENSSSCG00000004187	NA	11.1398	3.61261	-1.59811	-0.0305718
ENSSSCG00000004199	EPB41L2	5.1764	10.7702	1.04276	0.401805
ENSSSCG00000021149	RNF217	1.04113	5.54006	2.30525	0.0447157
ENSSSCG00000004402	METTL24	7.25416	2.01252	-1.7996	-0.0702953
ENSSSCG00000004392	AMD1	7.995	3.03937	-1.36655	-0.212366
ENSSSCG00000049039	NA	6.01876	1.10312	-2.34646	-0.0945954
ENSSSCG00000004422	CCN6	4.18439	9.24995	1.12587	0.899925
ENSSSCG00000004479	FILIP1	4.21336	9.83798	1.20414	0.0704063
ENSSSCG00000041974	NA	4.00632	0	-5.35977	-3.46381
ENSSSCG00000004509	LIPG	2.19023	8.01746	1.82554	0.792648
ENSSSCG00000004521	MRO	6.14155	1.1445	-2.32634	-3.04891
ENSSSCG00000024479	ELAC1	6.14155	1.1445	-2.32634	-0.179623
ENSSSCG00000004547	NA	3.07017	8.08904	1.36913	0.149478
ENSSSCG00000004548	PIF1	6.84877	1.08635	-2.55023	-0.0291478
ENSSSCG00000048062	NA	6.31275	0.951202	-2.6089	-1.17808
ENSSSCG00000004577	ICE2	7.71931	2.83363	-1.41435	-0.617411
ENSSSCG00000025578	ALDH1A2	3.79541	9.4805	1.29833	0.0739859
ENSSSCG00000004622	GNB5	4.09299	9.53871	1.20086	0.877086
ENSSSCG00000043744	NA	5.46982	0	-5.79956	-0.614891
ENSSSCG00000004673	SLC28A2	4.92235	0.878895	-2.35914	-0.588602
ENSSSCG00000004726	LRRC57	1.84278	8.78598	2.19341	0.11283
ENSSSCG00000004729	NA	8.20929	3.95365	-1.0355	-0.162501
ENSSSCG00000004785	SRP14	1.92868	6.67599	1.73989	0.447231
ENSSSCG00000043630	NA	8.17443	3.80182	-1.08451	-1.41812
ENSSSCG00000004854	TJP1	2.77462	7.56164	1.41428	0.890654
ENSSSCG00000005787	CTDP1	2.22631	7.0328	1.61642	0.352155
ENSSSCG00000004859	ZNF516	1.94155	8.71509	2.11031	0.16186
ENSSSCG00000004919	NEDD4L	2.08567	7.88672	1.86953	0.481199
ENSSSCG00000004941	DIS3L	6.51724	0	-6.04816	-0.492469
ENSSSCG00000041595	NA	6.26395	0	-5.99185	-0.775014
ENSSSCG00000021136	TPD52L3	2.23723	10.0564	2.11953	1.56445
ENSSSCG00000005227	PUM3	12.4561	3.05378	-1.99323	-0.344783
ENSSSCG00000005277	GCNT1	3.2776	12.9534	1.95036	0.0850344
ENSSSCG00000005305	UNC13B	5.01867	11.5264	1.18356	0.73812
ENSSSCG00000051368	CA9	6.20223	0.960507	-2.57111	-0.189199
ENSSSCG00000045877	NA	8.14192	3.18781	-1.32585	-2.32031
ENSSSCG00000044110	NA	5.05544	1.02332	-2.19833	-2.32033
ENSSSCG00000005423	ABCA1	4.52166	10.8803	1.24843	0.535313
ENSSSCG00000022780	UGCG	9.12274	4.03487	-1.15735	-0.464597
ENSSSCG00000040709	CACFD1	4.69888	0	-5.58463	-0.591935
ENSSSCG00000039243	CD81	3.59733	9.05988	1.30885	0.164848
ENSSSCG00000039767	TH	3.59733	9.05988	1.30885	1.56619
ENSSSCG00000021597	PHLDA2	2.35038	6.52682	1.43531	0.962088
ENSSSCG00000020831	SLC22A11	5.35014	1.34119	-1.91903	-2.32028
ENSSSCG00000047485	NA	4.44358	0	-5.50576	-0.877897
ENSSSCG00000031590	SYT13	3.43443	7.88987	1.1767	2.87713
ENSSSCG00000029521	CD82	0.961643	5.6532	2.43807	0.432617
ENSSSCG00000013278	TSPAN18	3.47942	9.16872	1.37264	1.41786
ENSSSCG00000013282	ACCS	0.972267	5.30221	2.33288	0.466235
ENSSSCG00000013295	TRIM44	7.85561	1.91712	-1.97968	-0.256055
ENSSSCG00000013315	EIF3M	5.1082	0	-5.70271	-0.250826
ENSSSCG00000024950	NA	8.36217	0.881768	-3.10757	-0.0484286
ENSSSCG00000013338	SLC5A12	5.75564	0	-5.87175	-1.34556
ENSSSCG00000034191	SOX6	4.9027	12.7238	1.35805	0.0267328
ENSSSCG00000044888	NA	4.07716	0	-5.38445	-2.32028
ENSSSCG00000014068	UTP15	5.09972	0.866574	-2.42748	-0.565262
ENSSSCG00000014070	ANKRA2	5.09972	0.866574	-2.42748	-0.14761
ENSSSCG00000014127	RASGRF2	3.65792	8.33062	1.16571	0.082906
ENSSSCG00000042017	NA	8.17053	3.31378	-1.27661	-3.00835
ENSSSCG00000014203	MCC	2.88506	10.1075	1.7738	0.174247
ENSSSCG00000014375	HARS1	1.70932	5.77173	1.69834	0.332138
ENSSSCG00000014376	HARS2	1.70932	5.77173	1.69834	0.125392
ENSSSCG00000028168	TAF7	7.64129	1.08956	-2.70215	-0.075944
ENSSSCG00000023485	PCDHGB5	3.93006	9.31548	1.22423	0.0559546
ENSSSCG00000014401	NR3C1	4.69649	0	-5.58391	-0.247305
ENSSSCG00000014430	ABLIM3	1.13484	5.49788	2.18056	1.1462
ENSSSCG00000007585	ACTB	2.318	6.46488	1.44095	0.584571
ENSSSCG00000007649	GPC2	7.53705	3.02712	-1.28818	-0.876095
ENSSSCG00000007650	STAG3	7.53705	3.02712	-1.28818	-0.393355
ENSSSCG00000007853	LYRM1	2.9672	8.01405	1.4035	0.542992
ENSSSCG00000007872	XYLT1	3.85768	9.01727	1.20395	0.969486
ENSSSCG00000008052	NA	7.11029	1.19455	-2.4776	-2.19893
ENSSSCG00000032932	MSRB1	11.7112	5.2112	-1.15305	-0.157456
ENSSSCG00000008034	NOXO1	8.74306	3.94335	-1.129	-0.961144
ENSSSCG00000008036	NA	8.74306	3.94335	-1.129	-0.0789942
ENSSSCG00000008014	NUBP2	4.86185	0	-5.63281	-0.400141
ENSSSCG00000008009	LMF1	1.15288	5.75745	2.22502	0.00477312
ENSSSCG00000008073	OMD	3.09936	10.8197	1.77108	0.520317
ENSSSCG00000008336	ANXA4	3.3449	8.21531	1.27131	0.216082
ENSSSCG00000008337	AAK1	3.3449	8.21531	1.27131	0.91913
ENSSSCG00000027509	VPS54	8.60488	1.08167	-2.881	-0.365505
ENSSSCG00000008406	CCDC88A	6.46747	1.92085	-1.70037	-0.690308
ENSSSCG00000043111	NA	6.58043	1.81724	-1.80091	-0.813078
ENSSSCG00000008491	QPCT	2.83409	7.35985	1.34623	0.58381
ENSSSCG00000008510	LTBP1	4.5276	9.48802	1.05097	1.16017
ENSSSCG00000048847	NA	7.33043	0.97629	-2.78738	-2.87705
ENSSSCG00000008556	KHK	0.995843	5.96526	2.46853	0.342458
ENSSSCG00000039080	TRIB2	7.10005	14.5834	1.02811	0.521795
ENSSSCG00000008645	ID2	1.94012	12.5125	2.62812	1.04085
ENSSSCG00000026924	KIFC2	6.05263	0	-5.94313	-0.866674
ENSSSCG00000005907	ADCK5	5.42338	1.29702	-1.9832	-0.490687
ENSSSCG00000006001	ENPP2	3.32515	7.44948	1.14021	0.313583
ENSSSCG00000049630	DEPTOR	3.32515	7.44948	1.14021	0.164997
ENSSSCG00000027587	SPAG1	4.07948	9.62005	1.21764	0.015496
ENSSSCG00000046510	NA	4.70801	0	-5.58737	-1.15734
ENSSSCG00000027872	MYBL1	3.5691	10.3474	1.50964	0.190317
ENSSSCG00000006358	NDUFS2	1.10997	5.47946	2.20516	0.343698
ENSSSCG00000006624	SELENBP1	4.93477	10.3519	1.05377	0.974525
ENSSSCG00000026395	TARS2	3.7349	8.59079	1.1803	0.435208
ENSSSCG00000030291	RPRD2	1.08377	5.37931	2.2106	0.215496
ENSSSCG00000006719	NA	1.16154	5.68062	2.19604	3.61521
ENSSSCG00000023187	VAV3	2.79967	6.82057	1.255	0.00491142
ENSSSCG00000006860	SLC30A7	2.90941	7.21218	1.28082	0.196408
ENSSSCG00000006861	EXTL2	2.90941	7.21218	1.28082	0.100365
ENSSSCG00000006898	MTF2	5.97578	1.12247	-2.31327	-0.608787
ENSSSCG00000006917	LRRC8C	3.50045	8.20343	1.20553	0.554042
ENSSSCG00000031361	CELSR1	4.26998	10.2502	1.24396	0.253195
ENSSSCG00000000037	ARFGAP3	6.93031	13.929	0.996752	0.309638
ENSSSCG00000026962	A4GALT	1.08595	5.82374	2.32047	0.197855
ENSSSCG00000000077	ADSL	4.16473	8.34419	0.985503	0.239466
ENSSSCG00000000081	ENTHD1	6.39133	1.95278	-1.66093	-4.90523
ENSSSCG00000020873	SYNGR1	2.06108	6.82504	1.68007	0.424576
ENSSSCG00000000197	C1QL4	6.00002	0	-5.93074	-3.32024
ENSSSCG00000000521	PHLDA1	10.3588	23.9924	1.20386	0.288432
ENSSSCG00000027447	TMTC1	7.53952	2.6776	-1.45964	-0.1391
ENSSSCG00000040403	NANOG	6.80419	0.985904	-2.66858	-1.21432
ENSSSCG00000027190	TUBA8	9.15837	4.34918	-1.05722	-0.235099
ENSSSCG00000023803	ELK3	1.01249	5.9378	2.44023	0.531905
ENSSSCG00000035790	BTG1	9.76182	4.23212	-1.18678	-0.159798
ENSSSCG00000043102	NA	8.98428	3.87129	-1.19377	-0.413576
ENSSSCG00000035495	KITLG	6.53695	2.33579	-1.44613	-0.821863
ENSSSCG00000002658	FOXL1	3.33029	13.601	1.99788	4.14933
ENSSSCG00000002669	CRISPLD2	2.05529	7.71513	1.85839	0.840091
ENSSSCG00000027415	WWOX	0.97925	5.11122	2.27159	0.516561
ENSSSCG00000002747	PMFBP1	6.27294	0	-5.99389	-0.292541
ENSSSCG00000040749	C16orf70	3.01921	7.63009	1.30931	0.228009
ENSSSCG00000031915	ZFP82	4.76484	0	-5.60432	-0.522813
ENSSSCG00000033611	ZNF793	4.0109	0	-5.36138	-0.307814
ENSSSCG00000002972	NA	0.978457	6.15191	2.53533	0.267502
ENSSSCG00000032803	CYP2S1	3.5336	9.47198	1.39742	0.420344
ENSSSCG00000002993	CYP2A19	3.45994	7.65865	1.12395	0.594699
ENSSSCG00000022545	CALM3	2.74564	7.08034	1.3353	0.573145
ENSSSCG00000003139	BCAT2	2.21959	6.65744	1.54261	0.805244
ENSSSCG00000028706	MORN1	7.65245	1.01818	-2.7935	-0.166302
ENSSSCG00000003514	HSPG2	0.903963	5.95714	2.59293	0.542996
ENSSSCG00000003573	MAP3K6	4.10489	10.9264	1.39083	0.555534
ENSSSCG00000003585	GJB5	4.67209	0	-5.57655	-2.32028
ENSSSCG00000036709	OSCP1	4.72682	9.55078	0.999574	0.464049
ENSSSCG00000040397	COLEC12	2.28915	7.40051	1.65049	0.516432
ENSSSCG00000003818	DOCK7	4.99307	0	-5.67046	-0.326404
ENSSSCG00000029633	USP24	5.43965	0	-5.79172	-0.0973483
ENSSSCG00000040559	ZNF691	1.21777	5.59677	2.11204	0.336773
ENSSSCG00000001048	ADTRP	9.63523	4.0575	-1.2275	-1.65419
ENSSSCG00000001053	TBC1D7	6.32025	13.3382	1.06563	0.928264
ENSSSCG00000021576	NA	5.09855	0.889824	-2.39286	-0.136184
ENSSSCG00000038290	RNF182	5.09855	0.889824	-2.39286	-0.176375
ENSSSCG00000001065	ATXN1	2.97428	10.9667	1.8479	0.150024
ENSSSCG00000001078	MBOAT1	1.21578	6.38248	2.30063	0.677345
ENSSSCG00000001595	DAAM2	1.86148	7.63426	1.97932	0.898562
ENSSSCG00000027922	UNC5CL	4.99076	0	-5.66981	-0.593423
ENSSSCG00000037416	CLIC5	0.879653	5.52658	2.52191	0.970658
ENSSSCG00000027863	OPN5	0.927829	4.95866	2.29916	2.56492
ENSSSCG00000002622	TMEM14A	12.2765	2.44575	-2.28143	-0.218634
ENSSSCG00000023467	NA	4.93228	0.841694	-2.41788	-2.32028
ENSSSCG00000032538	GCM1	5.38087	11.3604	1.06418	0.800388
ENSSSCG00000001769	NA	1.95858	7.03609	1.79348	0.268623
ENSSSCG00000001798	BNC1	4.65884	0	-5.57254	-0.087046
ENSSSCG00000001847	MESP1	5.13847	12.156	1.22627	0.251595
ENSSSCG00000044756	NA	7.04404	1.05673	-2.62669	-3.32024
ENSSSCG00000036702	ACTN1	1.97587	7.79358	1.92697	0.973854
ENSSSCG00000002314	SMOC1	0.972374	6.19195	2.5527	0.354777
ENSSSCG00000002348	ACOT6	7.01005	1.89129	-1.83616	-0.840971
ENSSSCG00000002375	RPS6KL1	4.24354	9.15549	1.09144	1.28405
ENSSSCG00000047467	NA	8.16636	2.99869	-1.41559	-0.877537
ENSSSCG00000039414	NA	4.08153	0	-5.38596	-0.431648
ENSSSCG00000002516	WARS1	1.97111	9.85098	2.26444	0.221094
ENSSSCG00000002517	WDR25	1.97111	9.85098	2.26444	0.621219
ENSSSCG00000008693	NOP14	10.7812	4.75368	-1.16468	-0.609937
ENSSSCG00000028085	NA	2.19601	9.40602	2.04971	0.773203
ENSSSCG00000029624	TADA2B	2.19601	9.40602	2.04971	0.438076
ENSSSCG00000029227	LDB2	0.890877	5.4499	2.48568	0.631945
ENSSSCG00000008762	STIM2	1.00686	5.92792	2.44519	0.207312
ENSSSCG00000050133	NA	9.64971	4.47101	-1.09285	-0.438759
ENSSSCG00000008794	RHOH	1.05276	5.11028	2.17626	0.147209
ENSSSCG00000008829	OCIAD2	1.93026	8.1836	2.0286	0.190915
ENSSSCG00000008841	PDGFRA	10.4056	21.8215	1.0612	0.219827
ENSSSCG00000031175	FNIP2	0.983424	5.74299	2.43111	0.322969
ENSSSCG00000009004	SFRP2	1.71347	10.4875	2.54553	1.71255
ENSSSCG00000009029	ARHGAP10	5.03416	10.1332	0.995052	0.856917
ENSSSCG00000009045	HHIP	5.50113	0	-5.80765	-0.0268004
ENSSSCG00000009048	GAB1	3.55767	8.25491	1.1917	0.161201
ENSSSCG00000009060	MAML3	4.78311	11.442	1.24103	0.274558
ENSSSCG00000009090	KIAA1109	5.84541	0	-5.8937	-0.323477
ENSSSCG00000009122	ARSJ	5.77482	1.06508	-2.33411	-0.72361
ENSSSCG00000009181	C4orf17	5.2076	0	-5.72999	-0.699865
ENSSSCG00000009184	ADH4	6.83373	2.02034	-1.70933	-3.77369
ENSSSCG00000009192	PDLIM5	4.1432	10.3224	1.29646	0.76514
ENSSSCG00000026729	TMEM150C	3.06982	8.96416	1.51577	1.29436
ENSSSCG00000014869	LRRC32	3.63568	9.70982	1.39286	0.919557
ENSSSCG00000014874	B3GNT6	2.14229	7.01871	1.66664	1.12231
ENSSSCG00000014917	CCDC81	6.59606	0.912956	-2.72474	-0.363064
ENSSSCG00000024933	SLC36A4	5.40027	0.944674	-2.39645	-0.596996
ENSSSCG00000049686	NA	6.17371	1.95018	-1.61357	-0.292889
ENSSSCG00000015010	EXPH5	2.67554	9.61889	1.80803	0.279087
ENSSSCG00000015011	NA	2.67554	9.61889	1.80803	0.633506
ENSSSCG00000050791	NA	8.80417	4.07811	-1.09163	-0.739771
ENSSSCG00000015235	ETS1	2.80382	9.12807	1.66808	0.425274
ENSSSCG00000015256	JAM3	2.2444	6.67777	1.53159	0.173608
ENSSSCG00000051307	NA	5.78343	0	-5.87859	-1.46408
ENSSSCG00000031835	GATAD1	6.02642	0.90906	-2.60203	-0.256201
ENSSSCG00000046092	NA	0.944356	5.66762	2.46536	0.681259
ENSSSCG00000048277	NA	5.77463	0.905178	-2.54705	-0.485726
ENSSSCG00000015373	TMEM196	8.75744	3.99461	-1.11316	-0.198837
ENSSSCG00000023784	SEMA3C	9.83998	1.95102	-2.2769	-0.20383
ENSSSCG00000035673	HBP1	1.85372	5.86273	1.60975	0.0582351
ENSSSCG00000015443	DLD	4.84365	0	-5.62751	-0.206115
ENSSSCG00000015487	TNFSF18	3.8694	8.80219	1.16524	0.314569
ENSSSCG00000015566	EDEM3	8.95428	4.0014	-1.14249	-0.077998
ENSSSCG00000035595	HMCN1	0.907805	7.67492	2.94761	0.449218
ENSSSCG00000015576	TPR	5.02953	0.942952	-2.29815	-0.401713
ENSSSCG00000015577	ODR4	5.02953	0.942952	-2.29815	-0.808016
ENSSSCG00000015607	HHAT	1.0695	6.96285	2.59436	0.196193
ENSSSCG00000045646	NA	8.09727	2.01206	-1.95649	-0.310239
ENSSSCG00000010837	FAM177B	9.32892	2.51681	-1.84928	-1.4639
ENSSSCG00000010949	DAPK1	3.62209	8.86439	1.26809	1.11298
ENSSSCG00000023807	ACO1	3.45146	8.51801	1.27894	0.540373
ENSSSCG00000011046	ITGA8	4.83699	10.6095	1.11719	1.62341
ENSSSCG00000011085	MLLT10	6.52868	0	-6.05065	-0.159731
ENSSSCG00000036044	NA	1.8274	6.94073	1.86907	0.907062
ENSSSCG00000033001	FZD8	5.91429	14.8437	1.31307	0.0536757
ENSSSCG00000011145	ASB13	4.91838	0	-5.64915	-0.0458444
ENSSSCG00000035212	KLF6	16.8709	3.17402	-2.37393	-0.0672661
ENSSSCG00000011166	ZMYND11	7.4478	2.1798	-1.72715	-0.0663482
ENSSSCG00000009384	INTS6	14.982	4.96558	-1.57403	-0.0975113
ENSSSCG00000024385	RNASEH2B	5.45088	0.901523	-2.47052	-0.087579
ENSSSCG00000009410	RUBCNL	0.875612	6.21461	2.69432	0.365415
ENSSSCG00000025130	KLF12	1.7111	6.01116	1.75458	0.392931
ENSSSCG00000009511	STK24	2.07064	7.95596	1.89194	0.563455
ENSSSCG00000026863	FARP1	1.89942	7.90721	2.00171	1.07223
ENSSSCG00000032046	NA	4.84211	0	-5.62706	-0.437128
ENSSSCG00000044700	NA	2.20528	7.34706	1.69173	0.248145
ENSSSCG00000037959	NA	4.17802	0	-5.41887	-3.32024
ENSSSCG00000033689	GPS1	5.93585	1.24867	-2.16202	-0.0940499
ENSSSCG00000040352	DUS1L	6.65827	1.26211	-2.31081	-0.127872
ENSSSCG00000036056	DNAH17	5.99044	0	-5.92848	-0.305211
ENSSSCG00000046071	NA	3.61959	8.67798	1.23875	1.60774
ENSSSCG00000017249	SSTR2	12.1816	6.05748	-0.99609	-0.212029
ENSSSCG00000017255	ABCA5	8.09414	1.8976	-2.03633	-0.712885
ENSSSCG00000017332	NA	6.84196	2.34873	-1.50331	-0.876004
ENSSSCG00000022101	BRCA1	5.5311	0	-5.81534	-0.428331
ENSSSCG00000039193	HOXB9	6.44222	14.6746	1.17526	0.521359
ENSSSCG00000034722	CCL14	3.86602	9.68397	1.30273	1.4075
ENSSSCG00000017753	KSR1	3.91737	9.21064	1.21263	0.0604494
ENSSSCG00000017778	DHRS13	5.76844	1.14555	-2.2362	-0.601127
ENSSSCG00000038618	RFLNB	3.48859	8.29225	1.22564	0.182974
ENSSSCG00000036311	RPAIN	6.39936	1.15276	-2.37519	-0.102771
ENSSSCG00000018028	TEKT3	3.15063	8.02585	1.3218	1.80018
ENSSSCG00000011278	TRAK1	3.46218	7.52355	1.0977	0.0473991
ENSSSCG00000011336	ELP6	7.59558	1.15696	-2.61409	-0.0383051
ENSSSCG00000011389	AMIGO3	5.91819	1.11697	-2.30604	-0.0627263
ENSSSCG00000011395	RBM5	4.08537	0	-5.38728	-0.152089
ENSSSCG00000026977	TRAIP	8.98254	2.38992	-1.867	-0.406932
ENSSSCG00000011410	CYB561D2	5.1874	0	-5.72449	-0.0622857
ENSSSCG00000011424	TEX264	5.84743	1.26697	-2.12129	-0.208513
ENSSSCG00000030229	ABHD14A	1.04933	5.22204	2.21119	0.144968
ENSSSCG00000011593	TMCC1	8.75087	3.88158	-1.15248	-0.0420101
ENSSSCG00000011624	MCM2	4.66603	10.1244	1.10116	0.000775651
ENSSSCG00000024001	PLXNA1	3.77038	8.44683	1.14291	0.580991
ENSSSCG00000023814	FAIM	4.63249	0	-5.56453	-0.213518
ENSSSCG00000044740	NA	6.98431	0.974341	-2.72118	-0.877676
ENSSSCG00000036844	GPR171	4.03501	0	-5.36982	-0.0841395
ENSSSCG00000028623	RARRES1	2.86468	7.58358	1.3739	0.808257
ENSSSCG00000011735	SI	7.21965	2.6668	-1.40356	-0.294317
ENSSSCG00000030413	PIK3CA	11.6375	4.6085	-1.31778	-0.535731
ENSSSCG00000011762	ACTL6A	0.943742	8.9085	3.10952	0.151797
ENSSSCG00000030362	NA	0.880915	5.54518	2.52482	0.503922
ENSSSCG00000041728	NA	4.76525	0	-5.60444	-0.751638
ENSSSCG00000024623	USP25	5.09018	0	-5.69771	-0.34668
ENSSSCG00000012063	VPS26C	2.4138	9.36945	1.91341	0.187017
ENSSSCG00000037061	RRP1	3.26981	7.86268	1.24058	0.0546843
ENSSSCG00000028741	NA	5.06744	10.1914	0.99392	1.44495
ENSSSCG00000046681	NA	4.45566	0	-5.50959	-2.32028
ENSSSCG00000030696	SLC19A1	6.7304	1.21029	-2.38208	-0.00948776
ENSSSCG00000009591	AUH	5.41015	1.15294	-2.13677	-0.175402
ENSSSCG00000033113	CHMP7	3.04592	9.8822	1.66587	0.192623
ENSSSCG00000028713	NA	13.386	6.16716	-1.10558	-3.32026
ENSSSCG00000009699	HPGD	6.76378	1.00675	-2.63267	-0.360505
ENSSSCG00000029331	PALLD	2.55242	8.63615	1.71969	0.648723
ENSSSCG00000009832	PHETA1	5.96958	12.7886	1.08642	0.200706
ENSSSCG00000009963	TPST2	1.86704	10.2869	2.40066	0.0940582
ENSSSCG00000010033	PRR14L	1.96636	6.92092	1.76457	0.022598
ENSSSCG00000010034	NA	1.96636	6.92092	1.76457	0.00796819
ENSSSCG00000010054	ADORA2A	2.05149	8.86654	2.05921	0.0323886
ENSSSCG00000010096	AIFM3	4.00506	0	-5.35933	-0.419142
ENSSSCG00000010097	LZTR1	4.00506	0	-5.35933	-0.299392
ENSSSCG00000010103	NA	4.06922	0	-5.38171	-3.90525
ENSSSCG00000010113	TSSK2	6.19422	0	-5.97596	-4.3202
ENSSSCG00000010131	TXNRD2	5.37645	0	-5.77517	-0.347962
ENSSSCG00000031680	GGPS1	2.92958	7.78782	1.38051	0.452345
ENSSSCG00000010185	GALNT2	5.97745	12.4505	1.04621	0.676166
ENSSSCG00000040498	NA	0.95697	4.9595	2.25906	0.121515
ENSSSCG00000010376	GDF10	5.58036	1.05816	-2.29415	-0.713019
ENSSSCG00000010459	HTR7	1.18008	12.1707	3.26092	0.695196
ENSSSCG00000010544	DNMBP	4.33974	11.7278	1.41363	0.100437
ENSSSCG00000033359	CUEDC2	2.00495	6.17772	1.57646	0.528218
ENSSSCG00000010625	SMC3	8.86218	4.12214	-1.08588	-0.536751
ENSSSCG00000010654	ATRNL1	5.09832	0.990028	-2.25368	-0.0145106
ENSSSCG00000032558	EMX2	2.81769	6.8249	1.24696	4.15042
ENSSSCG00000010739	CTBP2	1.2015	5.55417	2.11914	0.37147
ENSSSCG00000040445	RND3	11.2452	3.2685	-1.75191	-0.0785569
ENSSSCG00000015670	GTDC1	8.16243	3.09218	-1.37202	-0.101703
ENSSSCG00000047684	NA	5.10153	0.937812	-2.32539	-3.19915
ENSSSCG00000046908	NA	6.47777	1.78191	-1.8054	-0.752402
ENSSSCG00000039157	CLASP1	4.4647	10.2475	1.18069	0.372807
ENSSSCG00000038610	INHBB	6.06927	14.9917	1.29059	0.597638
ENSSSCG00000015784	ACSL1	1.99908	6.7976	1.71634	0.442718
ENSSSCG00000028592	TM2D2	4.06596	8.79551	1.09443	0.184913
ENSSSCG00000038085	LEPROTL1	9.88938	4.63403	-1.07733	-0.138114
ENSSSCG00000015880	TANC1	0.932484	6.86833	2.75469	0.553565
ENSSSCG00000015979	HOXD13	5.73886	11.9082	1.04026	0.708088
ENSSSCG00000015996	RBM45	7.85282	0.861472	-3.04815	-0.222171
ENSSSCG00000016030	ZSWIM2	3.80679	7.86831	1.02829	1.44327
ENSSSCG00000027331	COL6A3	3.57234	8.175	1.17206	0.541046
ENSSSCG00000028239	FBXL7	1.0829	7.02022	2.5896	0.327074
ENSSSCG00000016975	PTCD2	0.924412	7.4186	2.87567	0.124338
ENSSSCG00000046456	NA	0.85557	5.68878	2.59883	2.56644
ENSSSCG00000017072	GALNT10	0.895916	5.38001	2.46008	0.629107
ENSSSCG00000017109	ADAMTS16	1.96484	7.93062	1.95948	3.87711
ENSSSCG00000031800	CEP72	5.33568	0	-5.76439	-0.464251
ENSSSCG00000007026	VDAC3	5.92181	13.2846	1.15231	0.450892
ENSSSCG00000007034	PSD3	5.0697	11.8321	1.20669	0.81196
ENSSSCG00000007119	NXT1	4.23934	9.89652	1.20395	0.190462
ENSSSCG00000007142	PANK2	3.97536	8.93294	1.14827	0.0296927
ENSSSCG00000007203	NA	1.27383	5.77191	2.09563	0.0622679
ENSSSCG00000022099	TP53INP2	3.02273	8.04536	1.38317	1.2662
ENSSSCG00000007281	MAP1LC3A	1.97186	6.8976	1.75593	0.617545
ENSSSCG00000007324	SOGA1	4.00674	12.2926	1.59341	0.691728
ENSSSCG00000007358	EMILIN3	0.939582	5.00674	2.2964	1.54762
ENSSSCG00000037156	RBPJL	1.85483	6.34307	1.72071	3.15148
ENSSSCG00000035078	CD40	2.08691	6.97564	1.69397	0.401103
ENSSSCG00000007454	ZMYND8	2.32624	6.62841	1.47154	0.137021
ENSSSCG00000007465	B4GALT5	1.16466	7.21271	2.53166	1.26055
ENSSSCG00000007472	BCAS4	6.34588	1.96475	-1.64241	-1.41162
ENSSSCG00000034173	GID8	1.05135	5.53533	2.29117	0.000236359
ENSSSCG00000016403	VIPR2	1.22892	5.99253	2.19679	0.0601238
ENSSSCG00000032390	NDUFB2	0.98313	5.54552	2.3819	0.622368
ENSSSCG00000016501	KDM7A	1.15875	7.72317	2.63576	0.210959
ENSSSCG00000039290	MTPN	6.59486	1.85511	-1.7758	-0.0161476
ENSSSCG00000016549	MKLN1	11.368	5.40073	-1.05991	-0.0536571
ENSSSCG00000043716	NA	9.1186	4.0654	-1.14609	-0.449746
ENSSSCG00000025602	DOCK4	9.85478	3.96918	-1.29065	-0.0980296
ENSSSCG00000025910	ZNF277	9.85478	3.96918	-1.29065	-0.30645
ENSSSCG00000023445	AVL9	5.24679	12.9305	1.28514	0.0648119
ENSSSCG00000026064	NA	4.33166	9.13721	1.05961	0.298163
ENSSSCG00000026894	NFE2L3	7.85628	2.80808	-1.45203	-0.0172864
ENSSSCG00000024019	NA	0	4.49974	5.52348	0.599038
ENSSSCG00000004276	SMAP1	0	4.61549	5.55934	0.0443787
ENSSSCG00000005782	TM2D3	0	4.3352	5.47093	0.519774
ENSSSCG00000004976	LRRC49	0	5.45173	5.79487	0.553323
ENSSSCG00000050857	NA	0	4.40906	5.49475	0.705672
ENSSSCG00000012886	NA	0	6.09512	5.95306	0.464297
ENSSSCG00000029059	SSRP1	0	4.42031	5.49835	0.761551
ENSSSCG00000029468	P2RX3	0	4.42031	5.49835	1.25632
ENSSSCG00000013339	ANO3	0	7.09041	6.168	0.198556
ENSSSCG00000020720	IRAG1	0	6.8265	6.11405	0.934702
ENSSSCG00000027903	NA	0	4.61902	5.56042	0.620284
ENSSSCG00000006463	PEAR1	0	7.80725	6.3051	0.670395
ENSSSCG00000006746	VANGL1	0	4.69226	5.58263	0.37488
ENSSSCG00000006805	PROK1	0	4.23232	5.43707	3.88714
ENSSSCG00000006928	NA	0	6.55647	6.05669	0.562316
ENSSSCG00000000475	IRAK3	0	7.11047	6.17202	0.456109
ENSSSCG00000000712	VWF	0	4.40222	5.49256	0.756762
ENSSSCG00000033574	NA	0	5.76158	5.87322	0.12216
ENSSSCG00000021971	DPEP1	0	4.47949	5.51712	1.0304
ENSSSCG00000035447	NA	0	4.29794	5.45876	0.123123
ENSSSCG00000003177	BCL2L12	0	4.50215	5.52424	0.278228
ENSSSCG00000003178	IRF3	0	4.50215	5.52424	0.153115
ENSSSCG00000003404	DFFA	0	4.06779	5.38121	0.0493975
ENSSSCG00000003405	PEX14	0	4.06779	5.38121	0.477556
ENSSSCG00000003895	EFCAB14	0	5.19491	5.72653	0.911728
ENSSSCG00000024697	TMEM125	0	4.43891	5.50427	1.51502
ENSSSCG00000038455	NA	0	5.92016	5.91173	0.313959
ENSSSCG00000001074	KDM1B	0	4.17295	5.41716	0.257485
ENSSSCG00000001076	RNF144B	0	4.2128	5.43055	0.550992
ENSSSCG00000033606	H2AC6	0	4.97122	5.66426	0.858332
ENSSSCG00000045769	NA	0	4.97122	5.66426	3.72705
ENSSSCG00000038191	ABT1	0	8.34598	6.40019	0.206689
ENSSSCG00000044574	NA	0	5.01757	5.67739	1.12255
ENSSSCG00000001430	ATF6B	0	4.11337	5.3969	0.280941
ENSSSCG00000001431	FKBPL	0	4.11337	5.3969	0.381989
ENSSSCG00000001435	AGPAT1	0	4.14599	5.40803	1.28522
ENSSSCG00000001437	AGER	0	5.2547	5.74273	0.0349966
ENSSSCG00000001438	PBX2	0	5.2547	5.74273	0.138684
ENSSSCG00000001439	GPSM3	0	5.2547	5.74273	0.823362
ENSSSCG00000030597	HAPLN3	0	4.98319	5.66766	2.29194
ENSSSCG00000001975	PRKD1	0	6.86289	6.12161	0.638353
ENSSSCG00000002377	EIF2B2	0	4.85766	5.63159	0.369688
ENSSSCG00000042317	C4orf51	0	5.42682	5.78838	0.122549
ENSSSCG00000035060	NA	0	5.62494	5.83919	0.402272
ENSSSCG00000037406	TLCD5	0	4.83988	5.6264	0.100827
ENSSSCG00000027314	CAMSAP2	0	4.01726	5.36361	0.712909
ENSSSCG00000024763	NA	0	4.17512	5.41789	1.42535
ENSSSCG00000017591	NME2	0	4.0768	5.38432	0.347525
ENSSSCG00000039412	DOC2B	0	4.25978	5.44618	0.873783
ENSSSCG00000021774	B3GALNT1	0	5.5202	5.81255	0.0461929
ENSSSCG00000049530	NA	0	5.5202	5.81255	0.122284
ENSSSCG00000012029	BACH1	0	4.03716	5.37057	0.157269
ENSSSCG00000009658	BNIP3L	0	5.24139	5.73914	0.0185575
ENSSSCG00000010002	SF3A1	0	4.98115	5.66708	0.762341
ENSSSCG00000042882	NA	0	4.51476	5.52818	0.292771
ENSSSCG00000010172	NA	0	5.50995	5.80992	0.376359
ENSSSCG00000036314	HHEX	0	4.01014	5.36111	0.18128
ENSSSCG00000010505	DNTT	0	4.93546	5.65405	2.70853
ENSSSCG00000010688	MCMBP	0	4.00391	5.35893	0.230125
ENSSSCG00000010686	BAG3	0	4.92236	5.65029	1.74369
ENSSSCG00000015714	CCDC93	0	5.66376	5.84894	0.0420058
ENSSSCG00000026940	CASP10	0	7.41488	6.23168	0.565385
ENSSSCG00000031080	HAND1	0	4.83081	5.62375	0.122322
ENSSSCG00000007427	ZSWIM3	0	4.38119	5.48581	0.540194
ENSSSCG00000007469	PTPN1	0	4.26414	5.44762	0.481277
ENSSSCG00000031799	TMEM139	0	4.72105	5.59128	1.0291

## Sheet: ULB
Table S6. Genes with co-variation between expression and RPS
Ensembl ID	Gene symbol	RPS in Bama pig ULB	RPS in wild boar ULB	Log2 (fold change) of RPS (Wild boar/Bama pig)	Log2 (fold change) of expression (Wild boar/Bama pig)
ENSSSCG00000004012	THBS2	1.11038	10.104	3.0756	0.86911
ENSSSCG00000004017	NA	2.45061	11.4098	2.17395	0.539896
ENSSSCG00000004052	FNDC1	1.08669	8.03844	2.77781	2.71194
ENSSSCG00000004209	PTPRK	1.89122	6.09657	1.63782	1.22679
ENSSSCG00000004222	NCOA7	13.3269	5.28911	-1.31701	-0.399406
ENSSSCG00000004237	SERINC1	5.17069	0.898937	-2.39953	-1.08328
ENSSSCG00000004238	HSF2	10.4505	0.870163	-3.44295	-0.367558
ENSSSCG00000046159	NA	0.946056	5.32735	2.37529	0.646997
ENSSSCG00000004322	ANKRD6	3.09928	7.33403	1.2164	1.11325
ENSSSCG00000044269	NA	2.65127	7.18137	1.40411	0.529946
ENSSSCG00000004369	PRDM1	7.07667	2.84393	-1.28557	-0.172379
ENSSSCG00000031023	NA	9.55538	2.96314	-1.65632	-0.155961
ENSSSCG00000004507	SMAD7	10.2418	2.95208	-1.76062	-0.53491
ENSSSCG00000004529	POLI	7.96146	1.16494	-2.67197	-0.295534
ENSSSCG00000034124	CIAO2A	7.20673	0.936455	-2.81757	-0.48031
ENSSSCG00000042703	NA	7.20673	0.936455	-2.81757	-0.0119087
ENSSSCG00000048062	NA	7.20673	0.936455	-2.81757	-0.6485
ENSSSCG00000004569	LACTB	7.68296	2.93993	-1.35628	-0.0438406
ENSSSCG00000004612	RAB27A	7.68351	3.63266	-1.06022	-0.329105
ENSSSCG00000032619	PIGB	7.68351	3.63266	-1.06022	-0.0610888
ENSSSCG00000045182	NA	1.07715	9.3039	2.99796	2.85802
ENSSSCG00000004648	FAM227B	5.86067	1.83289	-1.62472	-0.13764
ENSSSCG00000004725	ZNF106	7.45175	0	-6.23874	-0.181339
ENSSSCG00000004732	PLA2G4F	0.913934	6.85137	2.77733	0.493411
ENSSSCG00000026006	KLF13	6.57694	0	-6.06112	-0.402438
ENSSSCG00000033971	ZNF407	6.41944	1.85186	-1.7399	-0.0124659
ENSSSCG00000004873	FBXO15	5.65014	0	-5.84553	-0.323782
ENSSSCG00000032494	TIMM21	5.65014	0	-5.84553	-0.672084
ENSSSCG00000004891	SERPINB7	6.43915	2.15702	-1.53469	-0.458055
ENSSSCG00000004899	RELCH	9.71165	3.0023	-1.66116	-0.00982509
ENSSSCG00000004901	PIGN	9.71165	3.0023	-1.66116	-0.0331089
ENSSSCG00000004980	THSD4	3.11944	9.4093	1.56253	1.36831
ENSSSCG00000036634	MAP4K5	9.91806	4.7882	-1.03523	-0.0558423
ENSSSCG00000005052	WDHD1	0.960711	5.46337	2.39093	0.135337
ENSSSCG00000005097	SNAPC1	13.8932	6.83019	-1.01376	-0.168978
ENSSSCG00000005184	SNAPC3	13.9952	5.43241	-1.34922	-0.159833
ENSSSCG00000050207	NA	0.8651	6.31255	2.73215	1.87371
ENSSSCG00000024257	CEMIP2	11.4372	3.63302	-1.62787	-0.366676
ENSSSCG00000005347	POLR1E	6.12917	2.00288	-1.56667	-0.101729
ENSSSCG00000005361	ALDH1B1	5.1712	0	-5.72006	-0.925896
ENSSSCG00000042524	NA	6.73861	2.09941	-1.63658	-0.0787652
ENSSSCG00000045877	NA	4.08868	8.27796	1.0001	2.53233
ENSSSCG00000044924	NA	2.10363	7.05902	1.69988	1.06338
ENSSSCG00000036639	STOM	10.1449	3.55536	-1.48682	-0.450816
ENSSSCG00000005679	ASB6	12.1125	2.36157	-2.31071	-0.12128
ENSSSCG00000005673	IER5L	24.5166	8.08957	-1.58777	-0.889653
ENSSSCG00000028172	FAM78A	7.62536	1.17555	-2.59848	-0.391438
ENSSSCG00000005717	UCK1	5.61138	0	-5.83577	-0.446148
ENSSSCG00000031532	GBGT1	6.21478	1.16888	-2.31517	-0.0618176
ENSSSCG00000005740	SARDH	5.77404	1.1778	-2.20069	-0.885069
ENSSSCG00000012879	NA	7.68456	3.40737	-1.15023	-0.200802
ENSSSCG00000022114	NA	4.31495	0	-5.46433	-3.40894
ENSSSCG00000013246	C11orf49	5.37445	10.8818	1.00432	0.548213
ENSSSCG00000022592	FIBIN	3.9232	12.4551	1.64186	1.95049
ENSSSCG00000013399	TEAD1	4.31672	9.01386	1.04509	0.308435
ENSSSCG00000014015	NA	1.18209	5.24178	2.05882	0.756016
ENSSSCG00000014068	UTP15	6.30215	0	-6.00048	-0.20424
ENSSSCG00000014173	LNPEP	7.90156	0.96207	-2.9134	-0.602874
ENSSSCG00000046482	NA	2.70488	7.46469	1.43134	2.43919
ENSSSCG00000014255	SLC12A2	4.29359	0	-5.45733	-0.259583
ENSSSCG00000014264	HINT1	7.10028	2.00333	-1.77538	-0.154527
ENSSSCG00000033213	LYRM7	7.10028	2.00333	-1.77538	-0.680887
ENSSSCG00000036686	CDC42SE2	7.10028	2.00333	-1.77538	-0.571251
ENSSSCG00000014311	SLC25A48	7.85392	3.38225	-1.19165	-2.49911
ENSSSCG00000014318	TRPC7	1.89605	6.15731	1.64839	3.81109
ENSSSCG00000029541	PSD2	11.246	5.53374	-1.01002	-0.321736
ENSSSCG00000038598	ADRB2	6.53632	2.0475	-1.62773	-0.335407
ENSSSCG00000014440	HMGXB3	3.6752	10.9561	1.55022	0.124471
ENSSSCG00000032549	GNA12	4.31339	0	-5.46381	-0.147655
ENSSSCG00000030153	SMURF1	13.2324	5.8399	-1.16642	-0.673467
ENSSSCG00000007625	ARPC1B	7.46865	0	-6.24196	-0.257219
ENSSSCG00000007659	ZCWPW1	7.35528	3.20076	-1.17546	-0.353341
ENSSSCG00000036789	COX6A2	4.3733	0	-5.48327	-0.519731
ENSSSCG00000007816	IL21R	6.03463	1.11021	-2.34172	-1.06214
ENSSSCG00000007957	C16orf90	1.03022	5.13625	2.21193	0.0335991
ENSSSCG00000037970	SOX8	5.65637	0	-5.84709	-1.12815
ENSSSCG00000008072	ASPN	2.25074	9.75706	2.06804	1.27802
ENSSSCG00000008113	MRPS5	6.20848	2.06396	-1.54362	-0.0530697
ENSSSCG00000008144	NCK2	8.12241	0.880234	-3.06836	-0.412175
ENSSSCG00000051277	NA	5.14835	12.5549	1.26976	0.422646
ENSSSCG00000040854	NA	8.2362	1.88201	-2.07243	-0.233996
ENSSSCG00000028947	PELI1	8.24082	3.80043	-1.09656	-0.234076
ENSSSCG00000029593	FOXN2	7.28249	0.933867	-2.83606	-0.284636
ENSSSCG00000008449	SLC3A1	6.93882	0.985329	-2.6972	-0.26405
ENSSSCG00000033844	CYP1B1	7.91272	3.36672	-1.20872	-0.685698
ENSSSCG00000008488	RMDN2	2.89963	9.88641	1.73518	0.451848
ENSSSCG00000008504	CRIM1	16.1458	5.1627	-1.62619	-0.321352
ENSSSCG00000008574	KIF3C	10.6004	4.10661	-1.34694	-0.27945
ENSSSCG00000008586	TP53I3	0.99548	7.15371	2.72716	0.220345
ENSSSCG00000006069	RGS22	12.7442	5.95948	-1.08385	-0.104273
ENSSSCG00000027587	SPAG1	7.70963	3.15174	-1.26404	-0.16042
ENSSSCG00000006093	NDUFAF6	9.95728	4.22479	-1.21754	-0.193104
ENSSSCG00000049545	NA	7.71016	24.2284	1.63922	4.47739
ENSSSCG00000046510	NA	0.954802	5.79879	2.48345	1.37701
ENSSSCG00000006177	UBE2W	4.94762	0	-5.65753	-0.135721
ENSSSCG00000006202	CSPP1	8.26153	2.63849	-1.61039	-0.0850944
ENSSSCG00000006289	F5	6.12135	0.903717	-2.63187	-0.196336
ENSSSCG00000039615	NA	5.84209	0	-5.8929	-1.25645
ENSSSCG00000034598	H2AC20	3.19385	8.79903	1.43388	0.243318
ENSSSCG00000025485	NA	5.93136	0.880948	-2.62023	-1.67356
ENSSSCG00000006859	DPH5	7.68518	3.29401	-1.19774	-0.00220099
ENSSSCG00000006864	CDC14A	5.89315	0	-5.90524	-0.220568
ENSSSCG00000035602	GPR88	8.8718	4.18899	-1.06476	-4.51443
ENSSSCG00000006897	CCDC18	7.5435	3.4838	-1.09274	-0.345921
ENSSSCG00000040439	TMED5	7.5435	3.4838	-1.09274	-0.817131
ENSSSCG00000006932	CLCA4	1.03689	6.50557	2.53859	0.174998
ENSSSCG00000000007	TRMU	8.51508	2.11632	-1.9587	-0.049924
ENSSSCG00000000019	NUP50	5.20744	1.00441	-2.26474	-0.204697
ENSSSCG00000000040	SEPTIN3	2.14418	7.74502	1.80559	1.61591
ENSSSCG00000000063	POLR3H	4.32916	0	-5.46896	-0.0474591
ENSSSCG00000000114	PICK1	5.08233	0	-5.69553	-0.461454
ENSSSCG00000000453	ATP23	4.27317	0	-5.45061	-0.238312
ENSSSCG00000023630	CPM	6.34732	1.87046	-1.71017	-0.224362
ENSSSCG00000030616	RESF1	9.93935	3.87636	-1.33614	-0.383992
ENSSSCG00000027447	TMTC1	7.60733	1.92065	-1.93141	-0.0959295
ENSSSCG00000000559	RASSF8	10.1514	2.78194	-1.83071	-0.0778856
ENSSSCG00000027144	LMNTD1	10.1514	2.78194	-1.83071	-0.617227
ENSSSCG00000000779	KIF21A	4.09062	0	-5.38909	-0.711499
ENSSSCG00000031701	GXYLT1	5.67713	0.887417	-2.54862	-0.157683
ENSSSCG00000029403	NA	3.48252	8.41711	1.24939	0.0335928
ENSSSCG00000045808	NA	3.48252	8.41711	1.24939	0.0131916
ENSSSCG00000002769	THAP11	4.71627	0	-5.58985	-0.485039
ENSSSCG00000032145	IRX5	4.56225	0	-5.54295	-0.482559
ENSSSCG00000021644	BRD7	4.24781	8.49948	0.983959	0.0961968
ENSSSCG00000002864	SLC7A10	1.09654	5.90073	2.32627	0.502452
ENSSSCG00000002944	WDR87	2.01326	7.39557	1.82657	0.435521
ENSSSCG00000045883	NA	5.46121	1.14955	-2.15399	-1.60689
ENSSSCG00000026626	RER1	10.4753	4.94422	-1.06799	-0.470563
ENSSSCG00000024752	ALDH4A1	7.46596	3.35221	-1.132	-0.561484
ENSSSCG00000039652	OTUD3	1.15764	6.31118	2.34987	0.286431
ENSSSCG00000024009	NA	8.29534	2.52012	-1.67995	-0.566495
ENSSSCG00000029097	RCC1	7.31976	3.2608	-1.14257	-0.684393
ENSSSCG00000036451	NA	0.975803	7.26874	2.776	1.39082
ENSSSCG00000038465	VAPA	6.911	1.02911	-2.63444	-0.207447
ENSSSCG00000021612	ARHGAP28	11.1731	3.983	-1.46518	-0.739919
ENSSSCG00000003697	NDC80	10.7468	2.99483	-1.80934	-2.27488
ENSSSCG00000034816	METTL4	10.7468	2.99483	-1.80934	-0.193732
ENSSSCG00000021893	ROCK1	9.68847	0.944261	-3.2286	-0.153366
ENSSSCG00000032125	NA	6.71189	1.83043	-1.81913	-0.550715
ENSSSCG00000031330	NA	0.876314	9.27741	3.26377	1.45845
ENSSSCG00000003702	GATA6	10.3101	4.9752	-1.03644	-0.467318
ENSSSCG00000038859	INO80C	9.81031	1.01761	-3.14851	-0.105718
ENSSSCG00000050179	NA	0.96485	5.44402	2.38028	3.53388
ENSSSCG00000029430	IPO13	4.06061	8.39934	1.03056	0.5282
ENSSSCG00000035867	GFOD1	7.19932	0.98356	-2.75198	-0.0950328
ENSSSCG00000020858	KIF13A	0.989214	6.52727	2.60513	0.170196
ENSSSCG00000036241	NA	2.07285	6.13585	1.521	0.0335892
ENSSSCG00000033451	H2AC11	6.12281	1.95338	-1.59957	-2.08248
ENSSSCG00000034688	NA	6.12281	1.95338	-1.59957	-0.298174
ENSSSCG00000037929	H2BC11	6.12281	1.95338	-1.59957	-2.30627
ENSSSCG00000033550	NA	2.03791	7.46714	1.82355	0.866074
ENSSSCG00000001435	AGPAT1	1.18807	6.56178	2.3707	0.384549
ENSSSCG00000001478	BMP5	2.28038	9.42477	2.00049	2.628
ENSSSCG00000001702	SLC35B2	6.23314	1.22518	-2.25673	-0.419823
ENSSSCG00000001757	WDR61	8.4259	3.97754	-1.06415	-0.568197
ENSSSCG00000030597	HAPLN3	3.21837	8.15723	1.31518	0.128232
ENSSSCG00000046620	NA	0.878737	6.54385	2.76303	0.848942
ENSSSCG00000025131	GPR33	0.955408	6.7993	2.70865	0.0335866
ENSSSCG00000027051	EMC7	8.29507	1.1134	-2.79049	-0.331135
ENSSSCG00000002279	GPX2	0.912104	9.67567	3.27184	2.53231
ENSSSCG00000022178	NUMB	5.45712	11.3716	1.04566	0.0445833
ENSSSCG00000047467	NA	3.09194	10.9467	1.79111	0.033604
ENSSSCG00000002433	PSMC1	8.4557	3.37488	-1.29992	-0.266558
ENSSSCG00000002432	KCNK13	7.15374	2.15573	-1.68513	-0.522423
ENSSSCG00000002461	BTBD7	5.41048	0	-5.78411	-0.651036
ENSSSCG00000008724	ACOX3	3.33802	7.85481	1.21025	0.11246
ENSSSCG00000033873	TRMT44	3.33802	7.85481	1.21025	0.0270137
ENSSSCG00000028085	NA	2.35664	6.8365	1.49752	0.0599884
ENSSSCG00000040393	DCAF16	7.979	1.16771	-2.67195	-4.44271
ENSSSCG00000008821	SLAIN2	4.1633	0	-5.4139	-0.48561
ENSSSCG00000008857	MSMO1	5.09269	0.986305	-2.25705	-1.4786
ENSSSCG00000045819	NA	0.933267	5.99179	2.55965	3.00361
ENSSSCG00000038107	NA	1.98586	8.49215	2.04238	0.504279
ENSSSCG00000008924	UBA6	7.74265	2.51307	-1.58559	-0.506208
ENSSSCG00000008948	ALB	6.58224	0.973078	-2.63858	-7.7439
ENSSSCG00000008953	CXCL8	14.7025	5.62431	-1.37067	-0.690865
ENSSSCG00000008969	RCHY1	4.54924	0	-5.53892	-0.0329707
ENSSSCG00000029348	THAP6	4.54924	0	-5.53892	-0.0636836
ENSSSCG00000008988	CCNG2	4.27279	0	-5.45048	-0.202108
ENSSSCG00000032741	TBC1D9	5.07844	0.978913	-2.26294	-0.193403
ENSSSCG00000009060	MAML3	4.00577	8.93648	1.13811	0.0983139
ENSSSCG00000026290	BBS12	7.89164	3.88181	-1.00507	-0.10962
ENSSSCG00000034743	NA	7.89164	3.88181	-1.00507	-1.79583
ENSSSCG00000023174	USP53	2.65638	9.61043	1.81676	0.398845
ENSSSCG00000009164	CISD2	4.29612	0	-5.45816	-1.06868
ENSSSCG00000028420	EIF4E	6.48061	0	-6.04015	-0.40932
ENSSSCG00000009186	METAP1	6.62897	0	-6.07231	-0.569886
ENSSSCG00000009192	PDLIM5	1.91648	6.91314	1.79822	0.480012
ENSSSCG00000044042	NA	0.92191	7.85082	2.95983	0.47737
ENSSSCG00000009246	ENOPH1	9.04491	2.11051	-2.04859	-0.437291
ENSSSCG00000037245	HNRNPDL	9.04491	2.11051	-2.04859	-0.200388
ENSSSCG00000014861	MOGAT2	5.25795	1.09875	-2.16015	-0.398249
ENSSSCG00000036400	NA	4.62005	10.044	1.10375	2.42049
ENSSSCG00000036157	BARX2	7.23868	1.95675	-1.83516	-0.984146
ENSSSCG00000051307	NA	1.06588	6.55423	2.51285	3.53488
ENSSSCG00000031970	RASSF5	0.971459	5.42524	2.36646	0.145818
ENSSSCG00000044095	NA	1.94933	6.05034	1.58551	0.0156514
ENSSSCG00000015403	HGF	6.97262	2.1552	-1.64899	-0.774416
ENSSSCG00000015407	GNAI1	11.6795	3.55471	-1.68846	-0.362546
ENSSSCG00000015494	ZBTB37	7.21562	1.92665	-1.85189	-0.0351352
ENSSSCG00000046103	NA	1.89423	6.01758	1.61713	3.06374
ENSSSCG00000015534	ACBD6	13.4917	6.6262	-1.01486	-0.0488961
ENSSSCG00000015596	FAM71A	10.6498	3.26867	-1.67406	-2.40898
ENSSSCG00000021631	NA	9.15615	3.99633	-1.17608	-0.412427
ENSSSCG00000045646	NA	2.03208	7.77637	1.88527	0.577438
ENSSSCG00000031212	CHML	7.90674	1.9652	-1.95493	-0.199562
ENSSSCG00000041376	NA	2.88831	6.91762	1.23165	1.45847
ENSSSCG00000010872	AKT3	0.985507	6.02373	2.49604	0.449146
ENSSSCG00000010987	UBAP2	4.71255	0	-5.58873	-0.217809
ENSSSCG00000024127	ABI1	6.13266	1.77238	-1.73498	-0.297634
ENSSSCG00000009278	FGF9	2.98806	7.92819	1.37837	0.998229
ENSSSCG00000009372	MRPS31	8.25739	4.10452	-0.991113	-0.338551
ENSSSCG00000009422	TSC22D1	8.12836	1.87884	-2.05595	-0.426635
ENSSSCG00000040405	SERP2	3.93104	12.9761	1.69771	0.0213454
ENSSSCG00000009469	ACOD1	0.962196	7.08347	2.75763	1.02019
ENSSSCG00000009477	EDNRB	6.65771	1.791	-1.83738	-0.348096
ENSSSCG00000009482	SPRY2	10.4184	4.53751	-1.18149	-0.215689
ENSSSCG00000009505	MBNL2	4.11973	8.2421	0.983259	0.0490917
ENSSSCG00000009517	GPR183	7.03735	2.19765	-1.63523	-0.0490898
ENSSSCG00000009523	NA	5.30859	0.923838	-2.40127	-0.204553
ENSSSCG00000020899	CDC16	6.35491	1.19087	-2.32205	-0.127317
ENSSSCG00000009564	TMEM255B	3.38404	10.0875	1.54796	1.45845
ENSSSCG00000017617	SCPEP1	6.64672	2.18795	-1.56013	-0.482525
ENSSSCG00000032450	NA	5.5033	0	-5.8082	-0.138181
ENSSSCG00000017792	CORO6	2.23672	7.74449	1.74719	0.768712
ENSSSCG00000017863	TRPV1	1.92657	6.15896	1.62689	4.49228
ENSSSCG00000017880	SPNS3	9.2677	3.83869	-1.24998	-0.280041
ENSSSCG00000017913	NA	8.26109	3.85513	-1.07997	-0.321696
ENSSSCG00000017915	VMO1	8.26109	3.85513	-1.07997	-0.665017
ENSSSCG00000036482	ZSWIM7	3.72299	10.03	1.40586	0.119433
ENSSSCG00000011280	VIPR1	5.31529	0	-5.75897	-0.180206
ENSSSCG00000027711	SS18L2	5.31529	0	-5.75897	-0.729116
ENSSSCG00000036227	NA	10.2493	5.04238	-1.00903	-1.43083
ENSSSCG00000045673	NA	10.2493	5.04238	-1.00903	-2.33797
ENSSSCG00000011344	NA	1.08244	9.52114	3.02445	0.033601
ENSSSCG00000011357	SHISA5	0.912537	5.87449	2.56084	0.601504
ENSSSCG00000011408	ZMYND10	8.13846	3.05594	-1.38431	-2.03963
ENSSSCG00000048446	NA	2.30927	8.41608	1.82159	0.0582257
ENSSSCG00000011521	PDZRN3	7.30408	3.02123	-1.2462	-0.566309
ENSSSCG00000047927	NA	0.967293	5.51136	2.39439	0.779954
ENSSSCG00000049525	NA	0.967293	5.51136	2.39439	1.33612
ENSSSCG00000011600	SLC6A6	7.0972	2.94756	-1.23978	-0.0632908
ENSSSCG00000011624	MCM2	12.1641	3.80084	-1.65258	-0.550869
ENSSSCG00000024134	MGLL	4.35265	11.3132	1.35796	0.37188
ENSSSCG00000025701	NCK1	12.0879	5.64825	-1.08426	-0.683069
ENSSSCG00000026746	CEP70	9.67066	0	-6.61038	-0.0657519
ENSSSCG00000037647	TFDP2	7.81074	1.83577	-2.03091	-0.180449
ENSSSCG00000030567	SSR3	4.97896	0.930463	-2.30124	-0.154251
ENSSSCG00000026018	MFSD1	6.71307	2.69212	-1.28695	-0.437202
ENSSSCG00000011751	TMEM212	6.28578	1.05214	-2.47055	-0.684876
ENSSSCG00000024393	B3GNT5	7.57449	2.82382	-1.39221	-1.59226
ENSSSCG00000033424	NA	8.81794	2.66888	-1.68741	-0.0552586
ENSSSCG00000011846	SLC51A	0.895617	5.65943	2.53226	3.00721
ENSSSCG00000011906	IGSF11	4.76889	0	-5.60552	-0.864782
ENSSSCG00000011959	ABI3BP	3.893	9.80971	1.31137	0.8997
ENSSSCG00000048852	NA	4.66269	0	-5.57371	-1.01812
ENSSSCG00000039159	NA	7.44006	3.19928	-1.19242	-0.0689621
ENSSSCG00000034624	TMEM50B	6.43853	1.06148	-2.493	-0.648981
ENSSSCG00000023078	WDR4	1.13108	5.63036	2.21869	0.260629
ENSSSCG00000035249	GADD45G	7.526	18.7812	1.30795	0.992311
ENSSSCG00000034740	NA	6.8358	2.16987	-1.61145	-3.40905
ENSSSCG00000009716	SH3RF1	10.0636	3.71093	-1.4152	-0.456685
ENSSSCG00000009792	ZCCHC8	1.98017	6.17854	1.59373	0.328433
ENSSSCG00000030222	ANAPC7	7.16641	1.05697	-2.6509	-0.225907
ENSSSCG00000009916	ACADS	5.14187	1.05624	-2.18064	-0.181778
ENSSSCG00000009969	NA	3.05015	10.9725	1.81348	0.0335991
ENSSSCG00000030345	INPP5J	9.04249	2.18242	-2.00202	-0.479844
ENSSSCG00000010086	NA	2.03914	6.04675	1.52279	1.52054
ENSSSCG00000010131	TXNRD2	8.41698	4.0705	-1.03012	-0.140187
ENSSSCG00000010132	COMT	8.41698	4.0705	-1.03012	-0.553608
ENSSSCG00000033787	NA	8.13343	3.2288	-1.30649	-0.212944
ENSSSCG00000040087	SPRTN	1.93417	6.75302	1.7523	0.201334
ENSSSCG00000010248	KIFBP	5.28239	0	-5.75017	-0.119616
ENSSSCG00000023130	ASCC1	6.83862	2.04006	-1.697	-0.0603743
ENSSSCG00000010319	SAMD8	7.89181	3.42305	-1.1817	-0.192354
ENSSSCG00000010438	ATAD1	8.14908	0	-6.36616	-0.461933
ENSSSCG00000010494	SORBS1	3.87657	10.7597	1.44939	0.215415
ENSSSCG00000010533	PYROXD2	7.58509	2.60798	-1.50484	-0.190152
ENSSSCG00000047214	NA	7.82952	16.5281	1.06832	3.81109
ENSSSCG00000042442	NA	1.12915	8.21875	2.7587	5.19996
ENSSSCG00000016395	RIF1	5.81337	1.09071	-2.31216	-0.0721612
ENSSSCG00000039416	CXCR4	7.01286	2.86756	-1.26115	-0.342713
ENSSSCG00000040778	NIPA1	6.28624	1.75661	-1.7823	-0.943643
ENSSSCG00000015766	WDR17	2.04987	6.4586	1.60914	0.751585
ENSSSCG00000023328	GPM6A	2.04987	6.4586	1.60914	0.287516
ENSSSCG00000015770	VEGFC	5.59703	0.880744	-2.53826	-0.794838
ENSSSCG00000015776	RWDD4	6.23586	2.05657	-1.55481	-0.429567
ENSSSCG00000015862	LIMS2	2.71151	6.9565	1.32761	0.393726
ENSSSCG00000028458	METTL5	7.38472	1.9309	-1.88183	-0.139638
ENSSSCG00000035909	NA	4.59825	0	-5.55405	-2.13536
ENSSSCG00000015944	TLK1	10.8475	2.97629	-1.83134	-0.280523
ENSSSCG00000016082	BOLL	3.97377	9.05573	1.16831	0.67217
ENSSSCG00000034494	MARS2	4.82648	0	-5.62249	-0.182187
ENSSSCG00000041534	NA	3.88518	11.8041	1.57874	2.048
ENSSSCG00000036339	FAM126B	3.89472	9.25841	1.22817	0.147395
ENSSSCG00000033015	B3GNT7	1.08413	7.32688	2.64893	3.47727
ENSSSCG00000016376	NA	4.39214	0	-5.48933	-0.481528
ENSSSCG00000032797	NA	8.75661	4.04847	-1.09417	-0.3418
ENSSSCG00000033814	SMIM15	7.98066	3.66366	-1.10234	-0.0562922
ENSSSCG00000035738	NA	4.60179	0	-5.55514	-3.99399
ENSSSCG00000022430	SLC30A5	14.8023	4.51207	-1.69205	-0.0649973
ENSSSCG00000027378	SH3PXD2B	10.0467	4.56236	-1.12188	-0.655478
ENSSSCG00000017041	ADRA1B	5.30569	15.2251	1.50335	0.765071
ENSSSCG00000007029	DKK4	4.75907	11.9283	1.30768	1.52014
ENSSSCG00000007032	PLAT	4.83159	0	-5.62398	-0.578568
ENSSSCG00000043131	NA	1.06058	6.71533	2.55394	2.5323
ENSSSCG00000007166	PTPRA	6.32009	1.99544	-1.61534	-0.0102943
ENSSSCG00000007307	NFS1	7.9803	2.86861	-1.44462	-0.60588
ENSSSCG00000033675	SPAI-2	1.04168	5.11659	2.19194	3.79388
ENSSSCG00000023306	ELMO2	1.88275	6.80775	1.80071	0.657089
ENSSSCG00000033324	SPATA2	8.10274	2.90854	-1.44704	-0.000446628
ENSSSCG00000007484	ZNF217	3.00267	15.3066	2.31197	0.69057
ENSSSCG00000034216	OGFR	4.07921	0	-5.38516	-0.0472868
ENSSSCG00000016452	GIMAP8	8.68682	2.0352	-2.04097	-0.620509
ENSSSCG00000016475	NA	4.1364	0	-5.40477	-0.726528
ENSSSCG00000032495	NA	4.1364	0	-5.40477	-3.40897
ENSSSCG00000021885	MDFIC	8.87524	3.1726	-1.45551	-0.661349
ENSSSCG00000016652	LRRN3	7.25857	2.86305	-1.31234	-0.781449
ENSSSCG00000016698	HOXA11	10.6235	1.84131	-2.46566	-1.49517
ENSSSCG00000016711	CBX3	4.98465	0.929967	-2.30355	-0.249222
ENSSSCG00000016715	OSBPL3	1.89493	7.36456	1.90372	0.0552974
ENSSSCG00000016724	MRPS24	7.61069	3.35254	-1.1592	-0.0292701
ENSSSCG00000047845	NA	0	4.56373	5.54341	1.33835
ENSSSCG00000036250	NMBR	0	4.96518	5.66254	0.046999
ENSSSCG00000043072	NA	0	6.23564	5.98542	0.0459711
ENSSSCG00000029902	C11orf80	0	4.51862	5.52939	0.220469
ENSSSCG00000038508	SPTBN2	0	4.51862	5.52939	2.62489
ENSSSCG00000029059	SSRP1	0	15.1025	7.24816	0.08629
ENSSSCG00000029468	P2RX3	0	15.1025	7.24816	1.4993
ENSSSCG00000047030	NA	0	5.89153	5.90485	0.126293
ENSSSCG00000013533	RANBP3	0	4.48459	5.51872	0.206233
ENSSSCG00000043322	NA	0	6.48105	6.04025	3.53485
ENSSSCG00000049232	NA	0	6.48105	6.04025	4.00168
ENSSSCG00000022153	SULT1C2	0	4.67868	5.57854	0.885237
ENSSSCG00000033394	VWA3B	0	5.75815	5.87237	0.314993
ENSSSCG00000006025	NA	0	10.7305	6.75895	3.7661
ENSSSCG00000031267	NIPAL2	0	4.88249	5.63879	0.788502
ENSSSCG00000006475	IQGAP3	0	4.38654	5.48753	1.83547
ENSSSCG00000006479	TTC24	0	4.38654	5.48753	0.0347212
ENSSSCG00000027628	IL6R	0	4.33451	5.4707	0.292213
ENSSSCG00000029230	ECM1	0	4.10823	5.39514	0.360075
ENSSSCG00000006894	FNBP1L	0	4.38795	5.48798	0.369906
ENSSSCG00000042809	NA	0	4.31831	5.46542	2.62722
ENSSSCG00000003015	EXOSC5	0	4.85312	5.63027	0.0759702
ENSSSCG00000035376	NA	0	4.1825	5.42038	0.360022
ENSSSCG00000038455	NA	0	4.0726	5.38287	1.82147
ENSSSCG00000049691	NA	0	4.86754	5.63446	1.05631
ENSSSCG00000001789	TMC3	0	6.51731	6.04817	1.23631
ENSSSCG00000001832	ACAN	0	4.06564	5.38047	7.63079
ENSSSCG00000045722	LIN52	0	6.39941	6.02224	0.34177
ENSSSCG00000037539	SORCS2	0	4.16646	5.41497	0.555583
ENSSSCG00000008710	JAKMIP1	0	4.51359	5.52782	1.70713
ENSSSCG00000042880	NA	0	4.58296	5.54935	0.0335928
ENSSSCG00000049891	NA	0	4.68352	5.58	0.247217
ENSSSCG00000017433	NA	0	4.31554	5.46452	3.11897
ENSSSCG00000031988	MYOCD	0	5.11005	5.70322	0.393747
ENSSSCG00000011334	NA	0	4.07103	5.38233	1.52052
ENSSSCG00000029827	IQCF1	0	4.01911	5.36426	4.08206
ENSSSCG00000034750	NA	0	5.65802	5.8475	3.53164
ENSSSCG00000044822	NA	0	4.476	5.51602	0.186629
ENSSSCG00000009796	LRRC43	0	4.97739	5.66601	0.879258
ENSSSCG00000010316	KAT6B	0	4.69384	5.58311	0.830616
ENSSSCG00000047930	NA	0	4.6026	5.55539	3.11897
ENSSSCG00000049422	NA	0	4.07514	5.38375	0.431948
ENSSSCG00000043146	NA	0	4.17801	5.41887	1.23879
ENSSSCG00000039865	NA	0	4.44669	5.50674	0.249519
ENSSSCG00000035615	GSTK1	0	4.9127	5.64752	0.693978
ENSSSCG00000016555	CPA4	0	4.59544	5.55319	0.00778739
