# Supplementary material for: Reorganization of 3D genome architecture across wild boar and Bama pig adipose tissues
Source: J Anim Sci Biotechnol. 2022 Mar 12;13:32. doi: 10.1186/s40104-022-00679-2 (PMC8917667; doi:10.1186/s40104-022-00679-2)
Supplement: Supplementary file 8 — Additional file 8: Table S7. Differentially expressed genes between two pig breeds. [file 40104_2022_679_MOESM8_ESM.xlsx]

## Sheet: DEGs of GOM
Table S7. Differentially expressed genes between two pig breeds
Ensembl stable ID	Gene symbol	Log2 (fold change) of expression (Wild boar/Bama pig)	P value	False discovery ratio (FDR)
ENSSSCG00000007978		5.08678	1.51226e-26	1.2123e-22
ENSSSCG00000029414		6.39879	1.03204e-13	1.50545e-10
ENSSSCG00000040160	MMP24	4.16416	7.20738e-11	7.70372e-08
ENSSSCG00000014725	HBB	3.43171	9.34674e-11	9.36602e-08
ENSSSCG00000001458		6.68497	1.09395e-09	8.76963e-07
ENSSSCG00000000362	RDH5	4.23321	8.03108e-09	5.59836e-06
ENSSSCG00000012347	ALAS2	3.27504	3.35583e-08	2.06939e-05
ENSSSCG00000015716	MARCO	3.90676	1.53738e-07	8.2166e-05
ENSSSCG00000045769		3.72705	1.7664e-07	9.1357e-05
ENSSSCG00000005314	ARHGEF39	2.34883	2.39466e-07	0.000114115
ENSSSCG00000016516	ATP6V0A4	8.79343	2.41996e-07	0.000114115
ENSSSCG00000009844	HSPB8	3.04542	5.46638e-07	0.000243451
ENSSSCG00000037878	AHSP	4.39724	5.95857e-07	0.000251405
ENSSSCG00000031712	MFAP5	2.70738	1.05552e-06	0.000430767
ENSSSCG00000031321	NR4A1	3.40619	2.04837e-06	0.000781941
ENSSSCG00000001570	PI16	2.60981	4.14005e-06	0.00144299
ENSSSCG00000005474	SAL1	3.08466	4.12919e-06	0.00144299
ENSSSCG00000032599		3.16021	4.32467e-06	0.00147527
ENSSSCG00000028674		2.18155	5.87061e-06	0.00196091
ENSSSCG00000032857	S100A12	2.35095	2.38171e-05	0.00734345
ENSSSCG00000033146	CD163	2.42101	2.42824e-05	0.00734564
ENSSSCG00000032527	FOSL2	2.15365	2.63248e-05	0.00781602
ENSSSCG00000016991	DUSP1	2.10839	2.76327e-05	0.00805519
ENSSSCG00000017923	ALOX15	2.91107	3.6225e-05	0.0103366
ENSSSCG00000017109	ADAMTS16	3.87711	5.0122e-05	0.0136204
ENSSSCG00000027558	GABBR2	4.52165	6.06552e-05	0.0154363
ENSSSCG00000006719		3.61521	7.22778e-05	0.0181067
ENSSSCG00000005316	TPM2	2.17651	7.52917e-05	0.0185716
ENSSSCG00000029715	OLFM1	2.26509	0.000127358	0.0282137
ENSSSCG00000045920		4.95515	0.000125977	0.0282137
ENSSSCG00000006588		2.14158	0.000144872	0.0301653
ENSSSCG00000040162	NUPR1	2.47084	0.00014405	0.0301653
ENSSSCG00000014336	EGR1	2.66806	0.000148971	0.0306211
ENSSSCG00000007391	MATN4	2.46688	0.000191033	0.0379469
ENSSSCG00000017956	CD68	2.62769	0.000199578	0.0390223
ENSSSCG00000010332	PLAC9	1.81201	0.000210998	0.0407583
ENSSSCG00000025924	IGFBP5	1.84556	0.000219229	0.0418441
ENSSSCG00000039745	HMOX1	2.0213	0.000223383	0.0421354
ENSSSCG00000031736	MGST2	2.81175	0.000231831	0.0427235
ENSSSCG00000015271	PRELP	1.94309	0.00029815	0.0497942
ENSSSCG00000008948	ALB	-6.80537	1.64901e-43	2.64386e-39
ENSSSCG00000008997	FGB	-5.44033	4.06739e-21	2.17375e-17
ENSSSCG00000005485	AMBP	-7.16464	3.20654e-19	1.28526e-15
ENSSSCG00000008595	APOB	-5.54388	8.04362e-18	2.57927e-14
ENSSSCG00000024314	FGG	-6.11897	2.24824e-17	6.00767e-14
ENSSSCG00000043871		-5.70541	5.01963e-17	1.14971e-13
ENSSSCG00000014626	HPX	-6.06112	6.65228e-16	1.3332e-12
ENSSSCG00000031292		-3.86298	1.69303e-14	3.01604e-11
ENSSSCG00000004038	PLG	-5.83175	1.03287e-13	1.50545e-10
ENSSSCG00000016159	CPS1	-6.24169	7.93779e-13	1.06056e-09
ENSSSCG00000011700	CP	-4.92337	2.98702e-11	3.68392e-08
ENSSSCG00000030140		-10.1973	6.31272e-11	7.22942e-08
ENSSSCG00000011799	AHSG	-5.71073	3.20317e-10	3.02097e-07
ENSSSCG00000024402		-5.58809	8.32006e-10	7.41086e-07
ENSSSCG00000015493	SERPINC1	-5.68042	9.64667e-10	8.14026e-07
ENSSSCG00000008965		-3.14861	1.30396e-09	9.9554e-07
ENSSSCG00000027609	GC	-5.50448	6.88504e-09	5.01763e-06
ENSSSCG00000023686	TTR	-5.46713	1.31795e-08	8.80443e-06
ENSSSCG00000037674		-9.95697	2.93896e-08	1.88481e-05
ENSSSCG00000002481	SERPINA5	-7.12615	3.78293e-08	2.24636e-05
ENSSSCG00000021998		-5.94376	5.25103e-08	3.00678e-05
ENSSSCG00000023693	PROC	-5.02026	1.53744e-07	8.2166e-05
ENSSSCG00000040910	APOH	-5.05409	2.2292e-07	0.00011169
ENSSSCG00000027183	FSTL5	-9.17833	4.34061e-07	0.000198837
ENSSSCG00000005398		-5.49972	5.92058e-07	0.000251405
ENSSSCG00000005488		-5.66747	1.0747e-06	0.000430767
ENSSSCG00000040042	PAEP	-7.31279	1.39079e-06	0.000543867
ENSSSCG00000024911		-5.07082	2.30749e-06	0.000860373
ENSSSCG00000004001		-4.82409	4.10563e-06	0.00144299
ENSSSCG00000035347	CYP2C42	-4.951	1.07795e-05	0.00352709
ENSSSCG00000016664	NPSR1	-4.68515	1.61115e-05	0.00516631
ENSSSCG00000010337	MAT1A	-5.25037	1.81571e-05	0.0057081
ENSSSCG00000027801	VTN	-2.72456	3.67484e-05	0.0103366
ENSSSCG00000011450	ITIH1	-2.19266	3.99911e-05	0.0110548
ENSSSCG00000002736	TAT	-5.22834	5.33498e-05	0.0142559
ENSSSCG00000026850	SNCG	-2.02405	5.47648e-05	0.0143942
ENSSSCG00000030033	ACSM4	-5.13596	5.95187e-05	0.0153913
ENSSSCG00000000873	ANO4	-4.5672	7.67189e-05	0.0186369
ENSSSCG00000011186	COL6A5	-2.36628	9.72233e-05	0.0232654
ENSSSCG00000000584	SLCO1A2	-3.35231	0.000107044	0.0250162
ENSSSCG00000011128	ITIH2	-3.91622	0.00010766	0.0250162
ENSSSCG00000003834	C8B	-4.92845	0.000125629	0.0282137
ENSSSCG00000011451	ITIH3	-1.94763	0.00012846	0.0282137
ENSSSCG00000040146	PRSS45P	-7.47774	0.000133482	0.0289205
ENSSSCG00000015873	ACVR1C	-1.87127	0.000138255	0.0295553
ENSSSCG00000014315	LECT2	-7.53563	0.000168706	0.0342387
ENSSSCG00000041198		-7.22724	0.000191711	0.0379469
ENSSSCG00000010546		-3.20604	0.000227181	0.0423534
ENSSSCG00000012236	OTC	-8.15322	0.000254309	0.0461682
ENSSSCG00000015926	ABCB11	-6.06749	0.000256282	0.0461682
ENSSSCG00000002476	SERPINA1	-6.21816	0.00028222	0.0484815
ENSSSCG00000009413	CPB2	-3.95991	0.000274187	0.0484815
ENSSSCG00000011801	HRG	-3.86329	0.000281331	0.0484815
ENSSSCG00000024685	GRIA2	-1.89006	0.000284243	0.0484815
ENSSSCG00000038679		-1.90207	0.000279424	0.0484815
ENSSSCG00000024954	FGF1	-1.97303	0.000293511	0.0495353

## Sheet: DEGs of ULB
Table S7. Differentially expressed genes between two pig breeds
Ensembl stable ID	Gene symbol	Log2 (fold change) of expression (Wild boar/Bama pig)	P value	False discovery ratio (FDR)
ENSSSCG00000005474	SAL1	5.46066	1.84805e-41	1.28606e-37
ENSSSCG00000002368	LTBP2	5.35945	1.39477e-34	3.88247e-31
ENSSSCG00000025188	LEPR	5.14804	6.59553e-30	1.52994e-26
ENSSSCG00000037918	ADIRF	3.55408	3.76649e-26	7.48885e-23
ENSSSCG00000012480	TNMD	6.67257	1.14183e-17	1.5892e-14
ENSSSCG00000029606	AOX1	3.70878	9.37656e-17	1.08752e-13
ENSSSCG00000036438	GPX3	2.5175	1.61702e-14	1.4066e-11
ENSSSCG00000001832	ACAN	7.63079	1.76713e-14	1.44676e-11
ENSSSCG00000014725	HBB	2.59961	3.51975e-13	2.57831e-10
ENSSSCG00000033641	COL8A2	4.21172	2.75636e-12	1.82681e-09
ENSSSCG00000015270	FMOD	2.80083	4.31283e-12	2.72845e-09
ENSSSCG00000007978		2.85775	1.00325e-11	5.818e-09
ENSSSCG00000004052	FNDC1	2.71194	1.27671e-11	7.10771e-09
ENSSSCG00000033019		2.31403	1.82379e-11	9.76289e-09
ENSSSCG00000002993	CYP2A19	2.71642	6.43528e-11	3.1988e-08
ENSSSCG00000006857	COL11A1	3.51839	7.93049e-11	3.80609e-08
ENSSSCG00000014978	ANGPTL5	5.37411	1.90792e-10	8.85147e-08
ENSSSCG00000013916	COMP	6.21176	3.37989e-10	1.47004e-07
ENSSSCG00000010728	CPXM2	2.22949	1.13139e-09	4.14385e-07
ENSSSCG00000023746	LRP1B	4.26981	4.49614e-09	1.56443e-06
ENSSSCG00000005494	TNC	2.5887	7.24837e-09	2.46056e-06
ENSSSCG00000009672		2.17593	7.82779e-09	2.53366e-06
ENSSSCG00000000660	A2M	2.10116	1.25476e-08	3.96903e-06
ENSSSCG00000009649	NEFL	3.85014	2.03983e-08	6.30896e-06
ENSSSCG00000016887	ITGA2	3.49181	2.33659e-08	7.0697e-06
ENSSSCG00000011110	CCDC3	2.07873	2.51409e-08	7.4449e-06
ENSSSCG00000006141	CA3	1.86904	7.36834e-08	2.05105e-05
ENSSSCG00000030511	LGR5	5.1232	7.91591e-08	2.16027e-05
ENSSSCG00000010332	PLAC9	1.97601	1.13873e-07	3.04786e-05
ENSSSCG00000010325	KCNMA1	3.86244	1.17142e-07	3.07618e-05
ENSSSCG00000032094	DKK2	2.14507	1.25185e-07	3.22652e-05
ENSSSCG00000004484	COL12A1	2.10155	1.81238e-07	4.34908e-05
ENSSSCG00000004928	CILP	1.91074	2.09577e-07	4.9439e-05
ENSSSCG00000017728	MYO1D	2.68887	2.71951e-07	6.30836e-05
ENSSSCG00000011629	ACAD11	2.17347	1.23906e-06	0.00024636
ENSSSCG00000022592	FIBIN	1.95049	1.33887e-06	0.000258812
ENSSSCG00000014117	THBS4	1.90218	1.47276e-06	0.000280793
ENSSSCG00000029886	LYVE1	1.86856	1.69318e-06	0.000318454
ENSSSCG00000016516	ATP6V0A4	10.5904	1.79379e-06	0.0003285
ENSSSCG00000012766	BGN	1.9102	1.93758e-06	0.000350224
ENSSSCG00000004961	ITGA11	2.48319	3.89403e-06	0.00068604
ENSSSCG00000027935	FHOD3	2.78433	4.53608e-06	0.000769917
ENSSSCG00000002341	PAPLN	1.98689	5.05839e-06	0.000836632
ENSSSCG00000015271	PRELP	2.11899	5.10948e-06	0.000836632
ENSSSCG00000000010	FBLN1	1.56876	5.27881e-06	0.000854308
ENSSSCG00000015302	CFAP69	2.14171	5.91744e-06	0.000946655
ENSSSCG00000011973	COL8A1	2.34435	6.68983e-06	0.00105806
ENSSSCG00000017569	CHAD	4.36489	7.05625e-06	0.00110347
ENSSSCG00000002983	LGALS13	9.90083	7.87255e-06	0.00121745
ENSSSCG00000007073	ISM1	2.64296	9.04303e-06	0.00138309
ENSSSCG00000005946	CCN4	4.79166	1.18567e-05	0.00177509
ENSSSCG00000038508	SPTBN2	2.62489	1.18611e-05	0.00177509
ENSSSCG00000006717	PHGDH	1.83396	1.24955e-05	0.00181159
ENSSSCG00000025106	THNSL2	2.00618	1.24075e-05	0.00181159
ENSSSCG00000030113	SHISA2	5.38572	1.79857e-05	0.00250325
ENSSSCG00000036007	MFAP4	1.72947	1.85941e-05	0.00256231
ENSSSCG00000005699	HMCN2	2.26113	2.45133e-05	0.00322742
ENSSSCG00000029783	MKX	2.47785	2.46926e-05	0.00322742
ENSSSCG00000015342	COL28A1	2.75445	2.69349e-05	0.00347111
ENSSSCG00000000528	PKP2	4.01545	2.75297e-05	0.00351522
ENSSSCG00000038374	CIART	1.77281	5.58962e-05	0.0067649
ENSSSCG00000004192	CCN2	1.83661	7.25956e-05	0.00863577
ENSSSCG00000036465		2.16969	8.6299e-05	0.0100092
ENSSSCG00000013401	DKK3	2.25772	9.00118e-05	0.0102693
ENSSSCG00000014093	CRHBP	5.71279	9.11833e-05	0.0103117
ENSSSCG00000031712	MFAP5	1.55203	0.000100442	0.0111836
ENSSSCG00000011643	AMOTL2	1.55252	0.000101998	0.0112667
ENSSSCG00000007501	BMP7	8.9974	0.000119187	0.0127604
ENSSSCG00000013934	CILP2	8.96461	0.000143122	0.0147553
ENSSSCG00000004399	SLC22A16	5.49764	0.000153647	0.0154955
ENSSSCG00000009331	MEDAG	1.6492	0.000188862	0.0176415
ENSSSCG00000046261	TEX26	1.98599	0.000187724	0.0176415
ENSSSCG00000015301	STEAP1	2.10169	0.000191809	0.0177869
ENSSSCG00000017012	SLIT3	1.51131	0.000194023	0.0177869
ENSSSCG00000038507	RPS29	1.21944	0.000194253	0.0177869
ENSSSCG00000014336	EGR1	1.39342	0.000201451	0.0183255
ENSSSCG00000016129	GPR1	4.15099	0.00022998	0.0201934
ENSSSCG00000036052		7.00673	0.00023379	0.0203368
ENSSSCG00000016754	AEBP1	1.32893	0.000240188	0.0207636
ENSSSCG00000009572	RNF17	6.50882	0.000303969	0.0256403
ENSSSCG00000008072	ASPN	1.27802	0.000396515	0.0327687
ENSSSCG00000030026	SORCS1	2.64658	0.000397895	0.0327687
ENSSSCG00000010483	PLCE1	2.20804	0.000442829	0.0354212
ENSSSCG00000016720	PGAM2	4.53857	0.000458979	0.0362958
ENSSSCG00000029441		13.4446	0.000456668	0.0362958
ENSSSCG00000006105	GEM	1.32405	0.00050921	0.0398156
ENSSSCG00000001849	ANPEP	1.36951	0.000527189	0.0409912
ENSSSCG00000008266	LOXL3	2.26459	0.000551053	0.0423732
ENSSSCG00000001478	BMP5	2.628	0.000584498	0.0446981
ENSSSCG00000032444	PLXDC2	1.17498	0.000614219	0.0467142
ENSSSCG00000008948	ALB	-7.7439	1.60727e-72	2.23699e-68
ENSSSCG00000043871		-6.91799	1.90873e-39	8.85524e-36
ENSSSCG00000008997	FGB	-6.04672	3.63949e-36	1.26636e-32
ENSSSCG00000024314	FGG	-6.85228	8.54925e-26	1.48736e-22
ENSSSCG00000002749		-5.22525	1.86838e-23	2.88934e-20
ENSSSCG00000005485	AMBP	-6.62934	1.41307e-17	1.78792e-14
ENSSSCG00000014626	HPX	-7.71454	4.48705e-16	4.8039e-13
ENSSSCG00000016159	CPS1	-6.19064	9.65568e-16	9.59913e-13
ENSSSCG00000010546		-5.52408	1.15151e-15	1.06845e-12
ENSSSCG00000011700	CP	-5.10288	2.07945e-13	1.60788e-10
ENSSSCG00000031292		-2.61122	1.25936e-12	8.76391e-10
ENSSSCG00000024402		-6.54455	5.55726e-12	3.36287e-09
ENSSSCG00000014108	BHMT	-5.43546	5.15992e-11	2.65984e-08
ENSSSCG00000030140		-9.66171	2.28725e-10	1.0269e-07
ENSSSCG00000011640	TF	-3.00295	3.71994e-10	1.56891e-07
ENSSSCG00000004038	PLG	-5.02352	4.09851e-10	1.67774e-07
ENSSSCG00000027609	GC	-5.61817	4.33839e-10	1.72519e-07
ENSSSCG00000015069		-7.25981	4.64375e-10	1.79533e-07
ENSSSCG00000038300	ALDOB	-6.50203	9.08521e-10	3.41751e-07
ENSSSCG00000011799	AHSG	-6.73626	1.92625e-09	6.87423e-07
ENSSSCG00000012138	ACE2	-2.28366	7.72135e-09	2.53366e-06
ENSSSCG00000040793	CTSD	-1.83872	3.57392e-08	1.03629e-05
ENSSSCG00000010826	MTARC2	-1.83137	4.28662e-08	1.21758e-05
ENSSSCG00000000584	SLCO1A2	-3.64336	1.30658e-07	3.30379e-05
ENSSSCG00000040910	APOH	-7.15152	1.3293e-07	3.30379e-05
ENSSSCG00000008998	FGA	-8.16669	1.50427e-07	3.67305e-05
ENSSSCG00000011128	ITIH2	-5.04275	4.21061e-07	9.6071e-05
ENSSSCG00000007748	PSPH	-2.24603	7.31039e-07	0.000164107
ENSSSCG00000029066	IDI1	-2.08066	8.05365e-07	0.000177922
ENSSSCG00000005852	ENTPD8	-2.91258	8.53658e-07	0.000184952
ENSSSCG00000015612	IRF6	-3.90069	8.63763e-07	0.000184952
ENSSSCG00000050094		-3.49588	1.00278e-06	0.000211465
ENSSSCG00000017022	HMMR	-3.24678	1.07141e-06	0.000222566
ENSSSCG00000032452	WFS1	-2.52869	1.19688e-06	0.000242788
ENSSSCG00000039651	SLC2A5	-2.00935	1.20365e-06	0.000242788
ENSSSCG00000004001		-6.92925	1.31429e-06	0.000257637
ENSSSCG00000015493	SERPINC1	-4.78497	1.73891e-06	0.000322695
ENSSSCG00000002481	SERPINA5	-6.84096	2.55128e-06	0.000455239
ENSSSCG00000010948	CTSL	-1.94211	4.13885e-06	0.000714507
ENSSSCG00000035347	CYP2C42	-4.27389	4.15829e-06	0.000714507
ENSSSCG00000004216	ECHDC1	-1.90508	4.67895e-06	0.000784598
ENSSSCG00000012711	F9	-9.02375	1.21093e-05	0.00179295
ENSSSCG00000041364		-3.05424	1.33704e-05	0.00191845
ENSSSCG00000030371	SERPINA3-2	-4.78496	1.4022e-05	0.00199141
ENSSSCG00000011801	HRG	-6.14628	1.7254e-05	0.00242567
ENSSSCG00000006243	PENK	-2.20412	2.03439e-05	0.00277594
ENSSSCG00000028996	ALDH1A1	-1.75057	2.24634e-05	0.00303539
ENSSSCG00000021998		-4.76542	2.4812e-05	0.00322742
ENSSSCG00000029944	FASN	-1.45924	2.42232e-05	0.00322742
ENSSSCG00000021418	LSS	-1.53779	3.41681e-05	0.0043232
ENSSSCG00000031449	SLC27A5	-5.39247	3.5655e-05	0.00447069
ENSSSCG00000011451	ITIH3	-1.73073	3.68734e-05	0.00458218
ENSSSCG00000001724		-4.66118	3.87057e-05	0.00476731
ENSSSCG00000030033	ACSM4	-5.19978	3.95263e-05	0.00482568
ENSSSCG00000010142	RYR2	-1.47856	6.42014e-05	0.00770307
ENSSSCG00000038046		-4.318	7.7267e-05	0.00911358
ENSSSCG00000006230	CLVS1	-2.00371	8.14348e-05	0.00952445
ENSSSCG00000040146	PRSS45P	-7.46417	9.0017e-05	0.0102693
ENSSSCG00000011450	ITIH1	-2.18525	9.18701e-05	0.0103117
ENSSSCG00000004452	PRSS35	-2.89213	0.000108065	0.0118429
ENSSSCG00000017473	TOP2A	-2.45965	0.000117	0.012722
ENSSSCG00000027801	VTN	-2.40872	0.000118132	0.0127454
ENSSSCG00000002736	TAT	-5.86534	0.000121145	0.012871
ENSSSCG00000009361	POSTN	-1.23878	0.000128269	0.0135246
ENSSSCG00000015958	PDK1	-1.36813	0.000132298	0.0137412
ENSSSCG00000036135	COL1A1	-1.23157	0.000131945	0.0137412
ENSSSCG00000003582	SMPDL3B	-2.20003	0.000145182	0.0148577
ENSSSCG00000001487	KLHL31	-1.87521	0.000154755	0.0154955
ENSSSCG00000023693	PROC	-3.90505	0.000154116	0.0154955
ENSSSCG00000008965		-2.18323	0.000158562	0.0157633
ENSSSCG00000005970	SQLE	-2.08527	0.000163249	0.0161142
ENSSSCG00000005488		-4.58713	0.000164722	0.0161451
ENSSSCG00000001089	GPLD1	-3.37453	0.000167712	0.0162098
ENSSSCG00000037929	H2BC11	-2.30627	0.000166674	0.0162098
ENSSSCG00000037674		-5.72091	0.00016907	0.0162284
ENSSSCG00000015311	CYP51A1	-1.50334	0.000172572	0.0164511
ENSSSCG00000009179	MTTP	-5.93125	0.000181488	0.0171834
ENSSSCG00000023686	TTR	-3.35956	0.000205537	0.0185757
ENSSSCG00000003835	C8A	-8.47512	0.000211445	0.0189864
ENSSSCG00000016034	COL3A1	-1.4302	0.000220387	0.0196625
ENSSSCG00000004454	ME1	-1.3751	0.000228158	0.0201934
ENSSSCG00000036454	TMEM220	-1.80856	0.000230691	0.0201934
ENSSSCG00000005398		-5.21388	0.000280956	0.0238436
ENSSSCG00000011147	AKR1C2	-1.25903	0.00028	0.0238436
ENSSSCG00000034313	SELENOW	-1.32747	0.000280082	0.0238436
ENSSSCG00000007436	MMP9	-3.28757	0.000313666	0.0262989
ENSSSCG00000008261	HK2	-1.29203	0.000325039	0.0270891
ENSSSCG00000011802	KNG1	-4.37251	0.000419145	0.0343156
ENSSSCG00000015353	SCIN	-1.91791	0.000431402	0.0349939
ENSSSCG00000033608	LOXL2	-1.2905	0.000432459	0.0349939
ENSSSCG00000016664	NPSR1	-4.07988	0.000437737	0.0352163
ENSSSCG00000010345	GHITM	-1.2045	0.000498064	0.0391641
ENSSSCG00000026597	SLC38A4	-3.16881	0.000537612	0.0415694
ENSSSCG00000010592	AS3MT	-1.80243	0.000625916	0.0473451
ENSSSCG00000004233	SMPDL3A	-1.18359	0.000650506	0.0489392
